# Supplementary material for: Next generation plasma proteome profiling to monitor health and disease
Source: Nat Commun. 2021 May 3;12:2493. doi: 10.1038/s41467-021-22767-z (PMC8093230; doi:10.1038/s41467-021-22767-z)
Supplement: Supplementary file 4 — Supplementary Data 1 [file 41467_2021_22767_MOESM4_ESM.xlsx]

## Sheet: Sheet1
Supplementary Data 1. Complete list of the 1472 targeted proteins with the annotation of human secretome.
Protein	Description	UniProt	Secretome location	PEA-NGS panel
AARSD1	alanyl-tRNA synthetase domain containing 1	Q9BTE6		ONCOLOGY
ABHD14B	abhydrolase domain containing 14B	Q96IU4		NEUROLOGY
ABL1	ABL proto-oncogene 1, non-receptor tyrosine kinase	P00519		ONCOLOGY
ACAA1	acetyl-CoA acyltransferase 1	P09110		ONCOLOGY
ACAN	aggrecan	P16112	Secreted to extracellular matrix	CARDIOMETABOLIC
ACE2	angiotensin I converting enzyme 2	Q9BYF1	Secreted to blood	CARDIOMETABOLIC
ACOX1	acyl-CoA oxidase 1	Q15067		CARDIOMETABOLIC
ACP5	acid phosphatase 5, tartrate resistant	P13686	Intracellular and membrane	CARDIOMETABOLIC
ACP6	acid phosphatase 6, lysophosphatidic	Q9NPH0	Intracellular and membrane	ONCOLOGY
ACTA2	actin, alpha 2, smooth muscle, aorta	P62736		CARDIOMETABOLIC
ACTN4	actinin alpha 4	O43707		INFLAMMATION
ACVRL1	activin A receptor like type 1	P37023	Intracellular and membrane	NEUROLOGY
ACY1	aminoacylase 1	Q03154		CARDIOMETABOLIC
ADA	adenosine deaminase	P00813		INFLAMMATION
ADA2	adenosine deaminase 2	Q9NZK5	Secreted to blood	CARDIOMETABOLIC
ADAM15	ADAM metallopeptidase domain 15	Q13444		CARDIOMETABOLIC
ADAM22	ADAM metallopeptidase domain 22	Q9P0K1	Intracellular and membrane	NEUROLOGY
ADAM23	ADAM metallopeptidase domain 23	O75077	Intracellular and membrane	INFLAMMATION
ADAM8	ADAM metallopeptidase domain 8	P78325	Intracellular and membrane	NEUROLOGY
ADAMTS13	ADAM metallopeptidase with thrombospondin type 1 motif 13	Q76LX8	Secreted to blood	CARDIOMETABOLIC
ADAMTS15	ADAM metallopeptidase with thrombospondin type 1 motif 15	Q8TE58	Secreted to extracellular matrix	ONCOLOGY
ADAMTS16	ADAM metallopeptidase with thrombospondin type 1 motif 16	Q8TE57	Secreted to extracellular matrix	CARDIOMETABOLIC
ADAMTS8	ADAM metallopeptidase with thrombospondin type 1 motif 8	Q9UP79	Secreted to extracellular matrix	ONCOLOGY
ADCYAP1R1	ADCYAP receptor type I	P41586		ONCOLOGY
ADGRB3	adhesion G protein-coupled receptor B3	O60242		NEUROLOGY
ADGRE2	adhesion G protein-coupled receptor E2	Q9UHX3		INFLAMMATION
ADGRG1	adhesion G protein-coupled receptor G1	Q9Y653	Secreted to blood	ONCOLOGY
ADGRG2	adhesion G protein-coupled receptor G2	Q8IZP9		CARDIOMETABOLIC
ADH4	alcohol dehydrogenase 4 (class II), pi polypeptide	P08319		CARDIOMETABOLIC
ADM	adrenomedullin	P35318	Secreted to blood	ONCOLOGY
AFP	alpha fetoprotein	P02771	Secreted to blood	NEUROLOGY
AGER	advanced glycosylation end-product specific receptor	Q15109	Secreted in other tissues	INFLAMMATION
AGR2	anterior gradient 2, protein disulphide isomerase family member	O95994	Intracellular and membrane	NEUROLOGY
AGR3	anterior gradient 3, protein disulphide isomerase family member	Q8TD06	Intracellular and membrane	ONCOLOGY
AGRN	agrin	O00468	Secreted to extracellular matrix	INFLAMMATION
AGRP	agouti related neuropeptide	O00253	Secreted in other tissues	INFLAMMATION
AGXT	alanine-glyoxylate aminotransferase	P21549		CARDIOMETABOLIC
AHCY	adenosylhomocysteinase	P23526		CARDIOMETABOLIC
AHSP	alpha hemoglobin stabilizing protein	Q9NZD4		NEUROLOGY
AIF1	allograft inflammatory factor 1	P55008		ONCOLOGY
AIFM1	apoptosis inducing factor mitochondria associated 1	O95831		ONCOLOGY
AK1	adenylate kinase 1	P00568		CARDIOMETABOLIC
AKR1B1	aldo-keto reductase family 1 member B	P15121		ONCOLOGY
AKR1C4	aldo-keto reductase family 1 member C4	P17516		CARDIOMETABOLIC
AKT1S1	AKT1 substrate 1	Q96B36		NEUROLOGY
AKT3	AKT serine/threonine kinase 3	Q9Y243		ONCOLOGY
ALCAM	activated leukocyte cell adhesion molecule	Q13740	Intracellular and membrane	CARDIOMETABOLIC
ALDH1A1	aldehyde dehydrogenase 1 family member A1	P00352		NEUROLOGY
ALDH3A1	aldehyde dehydrogenase 3 family member A1	P30838		INFLAMMATION
ALPP	alkaline phosphatase, placental	P05187	Intracellular and membrane	ONCOLOGY
AMBN	ameloblastin	Q9NP70	Secreted in other tissues	INFLAMMATION
AMBP	alpha-1-microglobulin/bikunin precursor	P02760	Secreted to blood	ONCOLOGY
AMFR	autocrine motility factor receptor	Q9UKV5		NEUROLOGY
AMIGO2	adhesion molecule with Ig like domain 2	Q86SJ2		ONCOLOGY
AMN	amnion associated transmembrane protein	Q9BXJ7		INFLAMMATION
AMY2A	amylase, alpha 2A (pancreatic)	P04746	Secreted to digestive system	CARDIOMETABOLIC
AMY2B	amylase, alpha 2B (pancreatic)	P19961	Secreted to digestive system	CARDIOMETABOLIC
ANG	angiogenin	P03950	Secreted to blood	CARDIOMETABOLIC
ANGPT1	angiopoietin 1	Q15389	Secreted to blood	INFLAMMATION
ANGPT2	angiopoietin 2	O15123	Secreted to blood	ONCOLOGY
ANGPTL1	angiopoietin like 1	O95841	Secreted to blood	CARDIOMETABOLIC
ANGPTL2	angiopoietin like 2	Q9UKU9	Secreted to blood	INFLAMMATION
ANGPTL3	angiopoietin like 3	Q9Y5C1	Secreted to blood	CARDIOMETABOLIC
ANGPTL4	angiopoietin like 4	Q9BY76	Secreted to blood	INFLAMMATION
ANGPTL7	angiopoietin like 7	O43827	Secreted in other tissues	ONCOLOGY
ANKRD54	ankyrin repeat domain 54	Q6NXT1		ONCOLOGY
ANPEP	alanyl aminopeptidase, membrane	P15144		CARDIOMETABOLIC
ANXA10	annexin A10	Q9UJ72		NEUROLOGY
ANXA11	annexin A11	P50995		INFLAMMATION
ANXA3	annexin A3	P12429		NEUROLOGY
ANXA4	annexin A4	P09525		CARDIOMETABOLIC
ANXA5	annexin A5	P08758		NEUROLOGY
AOC1	amine oxidase, copper containing 1	P19801	Secreted in other tissues	INFLAMMATION
AOC3	amine oxidase, copper containing 3	Q16853	Secreted - unknown location	CARDIOMETABOLIC
APBB1IP	amyloid beta precursor protein binding family B member 1 interacting protein	Q7Z5R6		ONCOLOGY
APEX1	apurinic/apyrimidinic endodeoxyribonuclease 1	P27695		ONCOLOGY
APLP1	amyloid beta precursor like protein 1	P51693		CARDIOMETABOLIC
APOH	apolipoprotein H	P02749	Secreted to blood	NEUROLOGY
APOM	apolipoprotein M	O95445	Secreted to blood	CARDIOMETABOLIC
APP	amyloid beta precursor protein	P05067		NEUROLOGY
APRT	adenine phosphoribosyltransferase	P07741		NEUROLOGY
AREG	amphiregulin	P15514		ONCOLOGY
ARG1	arginase 1	P05089		ONCOLOGY
ARHGAP1	Rho GTPase activating protein 1	Q07960		ONCOLOGY
ARHGAP25	Rho GTPase activating protein 25	P42331		ONCOLOGY
ARHGEF12	Rho guanine nucleotide exchange factor 12	Q9NZN5		INFLAMMATION
ARID4B	AT-rich interaction domain 4B	Q4LE39		NEUROLOGY
ARNT	aryl hydrocarbon receptor nuclear translocator	P27540		INFLAMMATION
ARSA	arylsulfatase A	P15289	Intracellular and membrane	NEUROLOGY
ARSB	arylsulfatase B	P15848	Intracellular and membrane	ONCOLOGY
ART3	ADP-ribosyltransferase 3	Q13508	Intracellular and membrane	CARDIOMETABOLIC
ARTN	artemin	Q5T4W7	Secreted in other tissues	INFLAMMATION
ASAH2	N-acylsphingosine amidohydrolase 2	Q9NR71	Intracellular and membrane	NEUROLOGY
ASGR1	asialoglycoprotein receptor 1	P07306	Intracellular and membrane	NEUROLOGY
ATF2	activating transcription factor 2	P15336		NEUROLOGY
ATG4A	autophagy related 4A cysteine peptidase	Q8WYN0		ONCOLOGY
ATOX1	antioxidant 1 copper chaperone	O00244		ONCOLOGY
ATP5IF1	ATP synthase inhibitory factor subunit 1	Q9UII2		INFLAMMATION
ATP5PO	ATP synthase peripheral stalk subunit OSCP	P48047		NEUROLOGY
ATP6AP2	ATPase H+ transporting accessory protein 2	O75787		ONCOLOGY
ATP6V1D	ATPase H+ transporting V1 subunit D	Q9Y5K8		ONCOLOGY
ATP6V1F	ATPase H+ transporting V1 subunit F	Q16864		NEUROLOGY
ATXN10	ataxin 10	Q9UBB4		NEUROLOGY
AXIN1	axin 1	O15169		INFLAMMATION
AXL	AXL receptor tyrosine kinase	P30530		CARDIOMETABOLIC
AZU1	azurocidin 1	P20160	Secreted to blood	CARDIOMETABOLIC
B4GALT1	beta-1,4-galactosyltransferase 1	P15291	Intracellular and membrane	INFLAMMATION
B4GAT1	beta-1,4-glucuronyltransferase 1	O43505	Intracellular and membrane	NEUROLOGY
BACH1	BTB domain and CNC homolog 1	O14867		INFLAMMATION
BAG3	BCL2 associated athanogene 3	O95817		NEUROLOGY
BAG6	BCL2 associated athanogene 6	P46379	Intracellular and membrane	CARDIOMETABOLIC
BAIAP2	BAI1 associated protein 2	Q9UQB8		ONCOLOGY
BAMBI	BMP and activin membrane bound inhibitor	Q13145		ONCOLOGY
BANK1	B cell scaffold protein with ankyrin repeats 1	Q8NDB2		INFLAMMATION
BAX	BCL2 associated X, apoptosis regulator	Q07812		NEUROLOGY
BCAM	basal cell adhesion molecule (Lutheran blood group)	P50895		NEUROLOGY
BCAN	brevican	Q96GW7	Secreted in brain	NEUROLOGY
BCL2L11	BCL2 like 11	O43521-2		INFLAMMATION
BCR	BCR, RhoGEF and GTPase activating protein	P11274		INFLAMMATION
BGN	biglycan	P21810	Secreted to extracellular matrix	ONCOLOGY
BID	BH3 interacting domain death agonist	P55957		INFLAMMATION
BIN2	bridging integrator 2	Q9UBW5		NEUROLOGY
BIRC2	baculoviral IAP repeat containing 2	Q13490		ONCOLOGY
BLMH	bleomycin hydrolase	Q13867		CARDIOMETABOLIC
BLVRB	biliverdin reductase B	P30043		NEUROLOGY
BMP4	bone morphogenetic protein 4	P12644	Secreted to blood	NEUROLOGY
BMP6	bone morphogenetic protein 6	P22004	Secreted to blood	CARDIOMETABOLIC
BOC	BOC cell adhesion associated, oncogene regulated	Q9BWV1	Intracellular and membrane	CARDIOMETABOLIC
BPIFB1	BPI fold containing family B member 1	Q8TDL5	Secreted in other tissues	CARDIOMETABOLIC
BRK1	BRICK1, SCAR/WAVE actin nucleating complex subunit	Q8WUW1		NEUROLOGY
BSG	basigin (Ok blood group)	P35613		INFLAMMATION
BST1	bone marrow stromal cell antigen 1	Q10588	Intracellular and membrane	NEUROLOGY
BST2	bone marrow stromal cell antigen 2	Q10589		NEUROLOGY
BTC	betacellulin	P35070	Secreted to blood	ONCOLOGY
BTN2A1	butyrophilin subfamily 2 member A1	Q7KYR7		INFLAMMATION
BTN3A2	butyrophilin subfamily 3 member A2	P78410		INFLAMMATION
C19orf12	chromosome 19 open reading frame 12	Q9NSK7		NEUROLOGY
C1QA	complement C1q A chain	P02745	Secreted to blood	INFLAMMATION
C1QTNF1	C1q and TNF related 1	Q9BXJ1	Secreted to blood	CARDIOMETABOLIC
C2	complement C2	P06681	Secreted to blood	CARDIOMETABOLIC
C2CD2L	C2CD2 like	O14523		NEUROLOGY
C4BPB	complement component 4 binding protein beta	P20851	Secreted to blood	ONCOLOGY
CA1	carbonic anhydrase 1	P00915		CARDIOMETABOLIC
CA11	carbonic anhydrase 11	O75493	Secreted in brain	ONCOLOGY
CA12	carbonic anhydrase 12	O43570		ONCOLOGY
CA13	carbonic anhydrase 13	Q8N1Q1		CARDIOMETABOLIC
CA14	carbonic anhydrase 14	Q9ULX7		ONCOLOGY
CA2	carbonic anhydrase 2	P00918		NEUROLOGY
CA3	carbonic anhydrase 3	P07451		CARDIOMETABOLIC
CA4	carbonic anhydrase 4	P22748		CARDIOMETABOLIC
CA5A	carbonic anhydrase 5A	P35218		CARDIOMETABOLIC
CA6	carbonic anhydrase 6	P23280	Secreted to digestive system	NEUROLOGY
CA9	carbonic anhydrase 9	Q16790	Intracellular and membrane	ONCOLOGY
CALB1	calbindin 1	P05937		ONCOLOGY
CALB2	calbindin 2	P22676		NEUROLOGY
CALCA	calcitonin related polypeptide alpha	P01258	Secreted to blood	NEUROLOGY
CALCOCO1	calcium binding and coiled-coil domain 1	Q9P1Z2		ONCOLOGY
CAMKK1	calcium/calmodulin dependent protein kinase kinase 1	Q8N5S9		ONCOLOGY
CANT1	calcium activated nucleotidase 1	Q8WVQ1		CARDIOMETABOLIC
CAPG	capping actin protein, gelsolin like	P40121	Intracellular and membrane	ONCOLOGY
CARHSP1	calcium regulated heat stable protein 1	Q9Y2V2		NEUROLOGY
CASC4	cancer susceptibility 4	Q6P4E1		NEUROLOGY
CASP1	caspase 1	P29466		NEUROLOGY
CASP10	caspase 10	Q92851		NEUROLOGY
CASP2	caspase 2	P42575		INFLAMMATION
CASP3	caspase 3	P42574		CARDIOMETABOLIC
CASP8	caspase 8	Q14790		ONCOLOGY
CBLIF	Cobalamin binding intrinsic factor	P27352	Secreted to digestive system	CARDIOMETABOLIC
CBLN4	cerebellin 4 precursor	Q9NTU7	Secreted in brain	ONCOLOGY
CC2D1A	coiled-coil and C2 domain containing 1A	Q6P1N0		NEUROLOGY
CCDC80	coiled-coil domain containing 80	Q76M96	Secreted to extracellular matrix	CARDIOMETABOLIC
CCL11	C-C motif chemokine ligand 11	P51671	Secreted to blood	INFLAMMATION
CCL13	C-C motif chemokine ligand 13	Q99616	Secreted to blood	INFLAMMATION
CCL14	C-C motif chemokine ligand 14	Q16627	Secreted to blood	CARDIOMETABOLIC
CCL15	C-C motif chemokine ligand 15	Q16663	Secreted to blood	CARDIOMETABOLIC
CCL16	C-C motif chemokine ligand 16	O15467	Secreted to blood	CARDIOMETABOLIC
CCL17	C-C motif chemokine ligand 17	Q92583	Secreted to blood	INFLAMMATION
CCL18	C-C motif chemokine ligand 18	P55774	Secreted to blood	CARDIOMETABOLIC
CCL19	C-C motif chemokine ligand 19	Q99731	Secreted to blood	NEUROLOGY
CCL2	C-C motif chemokine ligand 2	P13500	Secreted to blood	NEUROLOGY
CCL20	C-C motif chemokine ligand 20	P78556	Secreted to blood	INFLAMMATION
CCL21	C-C motif chemokine ligand 21	O00585	Secreted to blood	INFLAMMATION
CCL22	C-C motif chemokine ligand 22	O00626	Secreted to blood	INFLAMMATION
CCL23	C-C motif chemokine ligand 23	P55773	Secreted to blood	INFLAMMATION
CCL24	C-C motif chemokine ligand 24	O00175	Secreted to blood	INFLAMMATION
CCL25	C-C motif chemokine ligand 25	O15444	Secreted to blood	INFLAMMATION
CCL26	C-C motif chemokine ligand 26	Q9Y258	Secreted to blood	INFLAMMATION
CCL27	C-C motif chemokine ligand 27	Q9Y4X3	Secreted to blood	CARDIOMETABOLIC
CCL28	C-C motif chemokine ligand 28	Q9NRJ3	Secreted to blood	INFLAMMATION
CCL3	C-C motif chemokine ligand 3	P10147	Secreted to blood	INFLAMMATION
CCL4	C-C motif chemokine ligand 4	P13236	Secreted to blood	INFLAMMATION
CCL5	C-C motif chemokine ligand 5	P13501	Secreted to blood	CARDIOMETABOLIC
CCL7	C-C motif chemokine ligand 7	P80098	Secreted to blood	INFLAMMATION
CCL8	C-C motif chemokine ligand 8	P80075	Secreted to blood	ONCOLOGY
CCN1	CCN family member 1	O00622	Secreted to extracellular matrix	ONCOLOGY
CCN2	CCN family member 2	P29279	Locally secreted	INFLAMMATION
CCN3	CCN family member 3	P48745	Secreted to blood	CARDIOMETABOLIC
CCS	copper chaperone for superoxide dismutase	O14618		NEUROLOGY
CCT5	chaperonin containing TCP1 subunit 5	P48643		ONCOLOGY
CD109	CD109 molecule	Q6YHK3		NEUROLOGY
CD14	CD14 molecule	P08571	Secreted to blood	CARDIOMETABOLIC
CD160	CD160 molecule	O95971	Intracellular and membrane	INFLAMMATION
CD163	CD163 molecule	Q86VB7	Secreted to blood	CARDIOMETABOLIC
CD164	CD164 molecule	Q04900	Intracellular and membrane	NEUROLOGY
CD177	CD177 molecule	Q8N6Q3	Intracellular and membrane	NEUROLOGY
CD1C	CD1c molecule	P29017		ONCOLOGY
CD200	CD200 molecule	P41217		INFLAMMATION
CD200R1	CD200 receptor 1	Q8TD46	Intracellular and membrane	INFLAMMATION
CD207	CD207 molecule	Q9UJ71		ONCOLOGY
CD209	CD209 molecule	Q9NNX6	Intracellular and membrane	CARDIOMETABOLIC
CD22	CD22 molecule	P20273		INFLAMMATION
CD244	CD244 molecule	Q9BZW8		INFLAMMATION
CD27	CD27 molecule	P26842		ONCOLOGY
CD274	CD274 molecule	Q9NZQ7		NEUROLOGY
CD276	CD276 molecule	Q5ZPR3		INFLAMMATION
CD28	CD28 molecule	P10747		ONCOLOGY
CD2AP	CD2 associated protein	Q9Y5K6		CARDIOMETABOLIC
CD300C	CD300c molecule	Q08708		NEUROLOGY
CD300E	CD300e molecule	Q496F6		ONCOLOGY
CD300LF	CD300 molecule like family member f	Q8TDQ1		ONCOLOGY
CD300LG	CD300 molecule like family member g	Q6UXG3		NEUROLOGY
CD302	CD302 molecule	Q8IX05		ONCOLOGY
CD33	CD33 molecule	P20138		ONCOLOGY
CD34	CD34 molecule	P28906		NEUROLOGY
CD38	CD38 molecule	P28907		ONCOLOGY
CD4	CD4 molecule	P01730		INFLAMMATION
CD40	CD40 molecule	P25942	Secreted to blood	INFLAMMATION
CD40LG	CD40 ligand	P29965	Secreted to blood	INFLAMMATION
CD46	CD46 molecule	P15529		CARDIOMETABOLIC
CD48	CD48 molecule	P09326	Intracellular and membrane	INFLAMMATION
CD5	CD5 molecule	P06127		ONCOLOGY
CD55	CD55 molecule (Cromer blood group)	P08174	Secreted to blood	CARDIOMETABOLIC
CD58	CD58 molecule	P19256		INFLAMMATION
CD59	CD59 molecule (CD59 blood group)	P13987	Intracellular and membrane	CARDIOMETABOLIC
CD6	CD6 molecule	P30203	Secreted to blood	INFLAMMATION
CD63	CD63 molecule	P08962	Intracellular and membrane	NEUROLOGY
CD69	CD69 molecule	Q07108		CARDIOMETABOLIC
CD70	CD70 molecule	P32970		INFLAMMATION
CD74	CD74 molecule	P04233		NEUROLOGY
CD79B	CD79b molecule	P40259		INFLAMMATION
CD83	CD83 molecule	Q01151		INFLAMMATION
CD84	CD84 molecule	Q9UIB8		INFLAMMATION
CD8A	CD8a molecule	P01732	Intracellular and membrane	NEUROLOGY
CD93	CD93 molecule	Q9NPY3		CARDIOMETABOLIC
CD97	Leukocyte antigen CD97	P48960	Secreted to blood	CARDIOMETABOLIC
CD99	CD99 molecule (Xg blood group)	P14209		NEUROLOGY
CD99L2	CD99 molecule like 2	Q8TCZ2		NEUROLOGY
CDC27	cell division cycle 27	P30260		ONCOLOGY
CDC37	cell division cycle 37	Q16543		ONCOLOGY
CDCP1	CUB domain containing protein 1	Q9H5V8	Intracellular and membrane	NEUROLOGY
CDH1	cadherin 1	P12830		CARDIOMETABOLIC
CDH15	cadherin 15	P55291		NEUROLOGY
CDH17	cadherin 17	Q12864		CARDIOMETABOLIC
CDH2	cadherin 2	P19022		CARDIOMETABOLIC
CDH3	cadherin 3	P22223		NEUROLOGY
CDH5	cadherin 5	P33151		CARDIOMETABOLIC
CDH6	cadherin 6	P55285		CARDIOMETABOLIC
CDHR1	cadherin related family member 1	Q96JP9	Intracellular and membrane	NEUROLOGY
CDHR2	cadherin related family member 2	Q9BYE9		ONCOLOGY
CDHR5	cadherin related family member 5	Q9HBB8	Intracellular and membrane	CARDIOMETABOLIC
CDKN1A	cyclin dependent kinase inhibitor 1A	P38936		ONCOLOGY
CDKN2D	cyclin dependent kinase inhibitor 2D	P55273		ONCOLOGY
CDNF	cerebral dopamine neurotrophic factor	Q49AH0	Secreted in other tissues	ONCOLOGY
CDON	cell adhesion associated, oncogene regulated	Q4KMG0		INFLAMMATION
CDSN	corneodesmosin	Q15517	Secreted in other tissues	INFLAMMATION
CEACAM1	carcinoembryonic antigen related cell adhesion molecule 1	P13688	Intracellular and membrane	ONCOLOGY
CEACAM21	carcinoembryonic antigen related cell adhesion molecule 21	Q3KPI0		INFLAMMATION
CEACAM3	carcinoembryonic antigen related cell adhesion molecule 3	P40198		ONCOLOGY
CEACAM5	carcinoembryonic antigen related cell adhesion molecule 5	P06731	Intracellular and membrane	ONCOLOGY
CEACAM8	carcinoembryonic antigen related cell adhesion molecule 8	P31997	Intracellular and membrane	CARDIOMETABOLIC
CEBPB	CCAAT/enhancer binding protein beta	P17676		CARDIOMETABOLIC
CELA3A	chymotrypsin like elastase family member 3A	P09093	Secreted to digestive system	CARDIOMETABOLIC
CEP164	centrosomal protein 164	Q9UPV0		INFLAMMATION
CEP85	centrosomal protein 85	Q6P2H3		ONCOLOGY
CERT	Ceramide transfer protein	Q9Y5P4		NEUROLOGY
CES1	carboxylesterase 1	P23141	Intracellular and membrane	CARDIOMETABOLIC
CES2	carboxylesterase 2	O00748		ONCOLOGY
CES3	carboxylesterase 3	Q6UWW8	Intracellular and membrane	ONCOLOGY
CETN2	centrin 2	P41208		NEUROLOGY
CFC1	cripto, FRL-1, cryptic family 1	P0CG37	Secreted - unknown location	ONCOLOGY
CGA	glycoprotein hormones, alpha polypeptide	P01215	Secreted to blood	NEUROLOGY
CGREF1	cell growth regulator with EF-hand domain 1	Q99674	Secreted in brain	CARDIOMETABOLIC
CHAC2	ChaC cation transport regulator homolog 2	Q8WUX2		ONCOLOGY
CHEK2	checkpoint kinase 2	O96017		CARDIOMETABOLIC
CHGB	chromogranin B	P05060	Intracellular and membrane	NEUROLOGY
CHI3L1	chitinase 3 like 1	P36222	Secreted to blood	CARDIOMETABOLIC
CHIT1	chitinase 1	Q13231	Secreted to blood	CARDIOMETABOLIC
CHL1	cell adhesion molecule L1 like	O00533	Intracellular and membrane	CARDIOMETABOLIC
CHMP1A	charged multivesicular body protein 1A	Q9HD42		NEUROLOGY
CHRDL1	chordin like 1	Q9BU40	Secreted in other tissues	INFLAMMATION
CHRDL2	chordin like 2	Q6WN34	Secreted to extracellular matrix	CARDIOMETABOLIC
CIAPIN1	cytokine induced apoptosis inhibitor 1	Q6FI81		ONCOLOGY
CKAP4	cytoskeleton associated protein 4	Q07065		INFLAMMATION
CKMT1A_CKMT1B	Creatine kinase, mitochondrial 1A/B	P12532		INFLAMMATION
CLC	Charcot-Leyden crystal galectin	Q05315		CARDIOMETABOLIC
CLEC10A	C-type lectin domain containing 10A	Q8IUN9		NEUROLOGY
CLEC11A	C-type lectin domain containing 11A	Q9Y240	Secreted in other tissues	NEUROLOGY
CLEC14A	C-type lectin domain containing 14A	Q86T13		NEUROLOGY
CLEC1A	C-type lectin domain family 1 member A	Q8NC01		CARDIOMETABOLIC
CLEC1B	C-type lectin domain family 1 member B	Q9P126		NEUROLOGY
CLEC4A	C-type lectin domain family 4 member A	Q9UMR7		INFLAMMATION
CLEC4C	C-type lectin domain family 4 member C	Q8WTT0		INFLAMMATION
CLEC4D	C-type lectin domain family 4 member D	Q8WXI8		INFLAMMATION
CLEC4G	C-type lectin domain family 4 member G	Q6UXB4		INFLAMMATION
CLEC5A	C-type lectin domain containing 5A	Q9NY25		CARDIOMETABOLIC
CLEC6A	C-type lectin domain containing 6A	Q6EIG7		ONCOLOGY
CLEC7A	C-type lectin domain containing 7A	Q9BXN2		INFLAMMATION
CLIP2	CAP-Gly domain containing linker protein 2	Q9UDT6		INFLAMMATION
CLMP	CXADR like membrane protein	Q9H6B4		ONCOLOGY
CLPP	caseinolytic mitochondrial matrix peptidase proteolytic subunit	Q16740		NEUROLOGY
CLPS	colipase	P04118	Secreted to digestive system	NEUROLOGY
CLSPN	claspin	Q9HAW4		NEUROLOGY
CLSTN1	calsyntenin 1	O94985		NEUROLOGY
CLSTN2	calsyntenin 2	Q9H4D0		INFLAMMATION
CLTA	clathrin light chain A	P09496		CARDIOMETABOLIC
CLUL1	clusterin like 1	Q15846	Secreted in other tissues	CARDIOMETABOLIC
CNDP1	carnosine dipeptidase 1	Q96KN2	Secreted in brain	CARDIOMETABOLIC
CNPY2	canopy FGF signaling regulator 2	Q9Y2B0	Intracellular and membrane	CARDIOMETABOLIC
CNPY4	canopy FGF signaling regulator 4	Q8N129	Intracellular and membrane	ONCOLOGY
CNST	consortin, connexin sorting protein	Q6PJW8		CARDIOMETABOLIC
CNTN1	contactin 1	Q12860	Intracellular and membrane	CARDIOMETABOLIC
CNTN2	contactin 2	Q02246	Secreted in brain	ONCOLOGY
CNTN3	contactin 3	Q9P232	Intracellular and membrane	NEUROLOGY
CNTN4	contactin 4	Q8IWV2	Intracellular and membrane	NEUROLOGY
CNTN5	contactin 5	O94779	Intracellular and membrane	NEUROLOGY
CNTNAP2	contactin associated protein like 2	Q9UHC6		INFLAMMATION
COL18A1	collagen type XVIII alpha 1 chain	P39060	Secreted to extracellular matrix	CARDIOMETABOLIC
COL1A1	collagen type I alpha 1 chain	P02452	Secreted to extracellular matrix	CARDIOMETABOLIC
COL4A1	collagen type IV alpha 1 chain	P02462	Secreted to extracellular matrix	CARDIOMETABOLIC
COL6A3	collagen type VI alpha 3 chain	P12111	Secreted to extracellular matrix	CARDIOMETABOLIC
COL9A1	collagen type IX alpha 1 chain	P20849	Secreted to extracellular matrix	INFLAMMATION
COLEC12	collectin subfamily member 12	Q5KU26		INFLAMMATION
COMP	cartilage oligomeric matrix protein	P49747	Secreted to extracellular matrix	CARDIOMETABOLIC
COMT	catechol-O-methyltransferase	P21964		CARDIOMETABOLIC
COPE	coatomer protein complex subunit epsilon	O14579		NEUROLOGY
CORO1A	coronin 1A	P31146		CARDIOMETABOLIC
COX5B	cytochrome c oxidase subunit 5B	P10606		ONCOLOGY
CPA1	carboxypeptidase A1	P15085	Secreted to digestive system	CARDIOMETABOLIC
CPA2	carboxypeptidase A2	P48052	Secreted to digestive system	NEUROLOGY
CPB1	carboxypeptidase B1	P15086	Secreted to digestive system	CARDIOMETABOLIC
CPE	carboxypeptidase E	P16870	Intracellular and membrane	ONCOLOGY
CPM	carboxypeptidase M	P14384		NEUROLOGY
CPPED1	calcineurin like phosphoesterase domain containing 1	Q9BRF8		NEUROLOGY
CPVL	carboxypeptidase, vitellogenic like	Q9H3G5	Intracellular and membrane	ONCOLOGY
CPXM1	carboxypeptidase X, M14 family member 1	Q96SM3	Secreted in other tissues	ONCOLOGY
CR2	complement C3d receptor 2	P20023		CARDIOMETABOLIC
CRACR2A	calcium release activated channel regulator 2A	Q9BSW2		ONCOLOGY
CRADD	CASP2 and RIPK1 domain containing adaptor with death domain	P78560		NEUROLOGY
CREG1	cellular repressor of E1A stimulated genes 1	O75629	Secreted to blood	ONCOLOGY
CRELD2	cysteine rich with EGF like domains 2	Q6UXH1	Secreted to blood	INFLAMMATION
CRH	corticotropin releasing hormone	P06850	Secreted to blood	ONCOLOGY
CRHBP	corticotropin releasing hormone binding protein	P24387	Secreted to blood	INFLAMMATION
CRHR1	corticotropin releasing hormone receptor 1	P34998	Intracellular and membrane	CARDIOMETABOLIC
CRIM1	cysteine rich transmembrane BMP regulator 1	Q9NZV1	Intracellular and membrane	INFLAMMATION
CRIP2	cysteine rich protein 2	P52943		NEUROLOGY
CRISP2	cysteine rich secretory protein 2	P16562	Secreted in male reproductive system	ONCOLOGY
CRKL	CRK like proto-oncogene, adaptor protein	P46109		INFLAMMATION
CRLF1	cytokine receptor like factor 1	O75462	Secreted in other tissues	INFLAMMATION
CRNN	cornulin	Q9UBG3		ONCOLOGY
CRTAC1	cartilage acidic protein 1	Q9NQ79	Secreted to extracellular matrix	CARDIOMETABOLIC
CRTAM	cytotoxic and regulatory T cell molecule	O95727		NEUROLOGY
CRX	cone-rod homeobox	O43186		CARDIOMETABOLIC
CSF1	colony stimulating factor 1	P09603	Secreted to blood	INFLAMMATION
CSF2RA	colony stimulating factor 2 receptor alpha subunit	P15509	Secreted to blood	NEUROLOGY
CSF3	colony stimulating factor 3	P09919	Secreted to blood	INFLAMMATION
CST3	cystatin C	P01034	Secreted to blood	CARDIOMETABOLIC
CST5	cystatin D	P28325	Secreted to digestive system	NEUROLOGY
CST6	cystatin E/M	Q15828	Secreted in other tissues	CARDIOMETABOLIC
CST7	cystatin F	O76096	Secreted to blood	INFLAMMATION
CSTB	cystatin B	P04080		CARDIOMETABOLIC
CTF1	cardiotrophin 1	Q16619	Secreted to blood	CARDIOMETABOLIC
CTRB1	chymotrypsinogen B1	P17538	Secreted to digestive system	NEUROLOGY
CTRC	chymotrypsin C	Q99895	Secreted to digestive system	INFLAMMATION
CTSB	cathepsin B	P07858	Secreted to blood	CARDIOMETABOLIC
CTSC	cathepsin C	P53634	Intracellular and membrane	INFLAMMATION
CTSD	cathepsin D	P07339	Secreted to blood	CARDIOMETABOLIC
CTSF	cathepsin F	Q9UBX1	Intracellular and membrane	ONCOLOGY
CTSH	cathepsin H	P09668	Intracellular and membrane	CARDIOMETABOLIC
CTSL	cathepsin L	P07711	Intracellular and membrane	CARDIOMETABOLIC
CTSO	cathepsin O	P43234	Intracellular and membrane	INFLAMMATION
CTSS	cathepsin S	P25774	Intracellular and membrane	NEUROLOGY
CTSV	cathepsin V	O60911	Intracellular and membrane	ONCOLOGY
CTSZ	cathepsin Z	Q9UBR2	Intracellular and membrane	CARDIOMETABOLIC
CX3CL1	C-X3-C motif chemokine ligand 1	P78423	Secreted to blood	NEUROLOGY
CXADR	CXADR, Ig-like cell adhesion molecule	P78310	Intracellular and membrane	INFLAMMATION
CXCL1	C-X-C motif chemokine ligand 1	P09341	Secreted to blood	INFLAMMATION
CXCL10	C-X-C motif chemokine ligand 10	P02778	Secreted to blood	INFLAMMATION
CXCL11	C-X-C motif chemokine ligand 11	O14625	Secreted to blood	NEUROLOGY
CXCL12	C-X-C motif chemokine ligand 12	P48061	Secreted to blood	INFLAMMATION
CXCL13	C-X-C motif chemokine ligand 13	O43927	Secreted to blood	NEUROLOGY
CXCL14	C-X-C motif chemokine ligand 14	O95715	Secreted to blood	INFLAMMATION
CXCL16	C-X-C motif chemokine ligand 16	Q9H2A7	Secreted to blood	CARDIOMETABOLIC
CXCL17	C-X-C motif chemokine ligand 17	Q6UXB2	Secreted to blood	INFLAMMATION
CXCL3	C-X-C motif chemokine ligand 3	P19876	Secreted to blood	INFLAMMATION
CXCL5	C-X-C motif chemokine ligand 5	P42830	Secreted to blood	CARDIOMETABOLIC
CXCL6	C-X-C motif chemokine ligand 6	P80162	Secreted to blood	INFLAMMATION
CXCL8	C-X-C motif chemokine ligand 8	P10145	Secreted to blood	CARDIOMETABOLIC
CXCL8	C-X-C motif chemokine ligand 8	P10145	Secreted to blood	INFLAMMATION
CXCL8	C-X-C motif chemokine ligand 8	P10145	Secreted to blood	NEUROLOGY
CXCL8	C-X-C motif chemokine ligand 8	P10145	Secreted to blood	ONCOLOGY
CXCL9	C-X-C motif chemokine ligand 9	Q07325	Secreted to blood	INFLAMMATION
DAB2	DAB2, clathrin adaptor protein	P98082		ONCOLOGY
DAG1	dystroglycan 1	Q14118	Intracellular and membrane	INFLAMMATION
DAPP1	dual adaptor of phosphotyrosine and 3-phosphoinositides 1	Q9UN19		INFLAMMATION
DARS	aspartyl-tRNA synthetase	P14868		NEUROLOGY
DBI	diazepam binding inhibitor, acyl-CoA binding protein	P07108		NEUROLOGY
DBNL	drebrin like	Q9UJU6		INFLAMMATION
DCBLD2	discoidin, CUB and LCCL domain containing 2	Q96PD2		ONCOLOGY
DCN	decorin	P07585	Secreted to extracellular matrix	CARDIOMETABOLIC
DCTN1	dynactin subunit 1	Q14203		ONCOLOGY
DCTN2	dynactin subunit 2	Q13561		ONCOLOGY
DCTN6	dynactin subunit 6	O00399		NEUROLOGY
DCTPP1	dCTP pyrophosphatase 1	Q9H773		CARDIOMETABOLIC
DCXR	dicarbonyl and L-xylulose reductase	Q7Z4W1		ONCOLOGY
DDAH1	dimethylarginine dimethylaminohydrolase 1	O94760		ONCOLOGY
DDC	dopa decarboxylase	P20711		CARDIOMETABOLIC
DDR1	discoidin domain receptor tyrosine kinase 1	Q08345	Intracellular and membrane	NEUROLOGY
DDX58	DExD/H-box helicase 58	O95786		ONCOLOGY
DECR1	2,4-dienoyl-CoA reductase 1	Q16698		INFLAMMATION
DEFA1_DEFA1B	Defensin alpha 1	P59665	Intracellular	CARDIOMETABOLIC
DEFB4A_DEFB4B	Defensin beta 4A/B	O15263	Locally secreted	ONCOLOGY
DFFA	DNA fragmentation factor subunit alpha	O00273		INFLAMMATION
DGKZ	diacylglycerol kinase zeta	Q13574		INFLAMMATION
DIABLO	diablo IAP-binding mitochondrial protein	Q9NR28		CARDIOMETABOLIC
DKK1	dickkopf WNT signaling pathway inhibitor 1	O94907	Secreted in female reproductive system	NEUROLOGY
DKK3	dickkopf WNT signaling pathway inhibitor 3	Q9UBP4	Secreted in other tissues	CARDIOMETABOLIC
DKK4	dickkopf WNT signaling pathway inhibitor 4	Q9UBT3	Secreted in other tissues	NEUROLOGY
DKKL1	dickkopf like acrosomal protein 1	Q9UK85	Secreted in male reproductive system	ONCOLOGY
DLK1	delta like non-canonical Notch ligand 1	P80370		CARDIOMETABOLIC
DLL1	delta like canonical Notch ligand 1	O00548		ONCOLOGY
DNAJA2	DnaJ heat shock protein family (Hsp40) member A2	O60884		INFLAMMATION
DNAJB1	DnaJ heat shock protein family (Hsp40) member B1	P25685		ONCOLOGY
DNAJB8	DnaJ heat shock protein family (Hsp40) member B8	Q8NHS0		CARDIOMETABOLIC
DNER	delta/notch like EGF repeat containing	Q8NFT8		INFLAMMATION
DNMBP	dynamin binding protein	Q6XZF7		NEUROLOGY
DNPH1	2'-deoxynucleoside 5'-phosphate N-hydrolase 1	O43598		INFLAMMATION
DOK2	docking protein 2	O60496		CARDIOMETABOLIC
DPEP1	dipeptidase 1	P16444	Intracellular and membrane	NEUROLOGY
DPEP2	dipeptidase 2	Q9H4A9		ONCOLOGY
DPP10	dipeptidyl peptidase like 10	Q8N608		INFLAMMATION
DPP4	dipeptidyl peptidase 4	P27487	Secreted in other tissues	CARDIOMETABOLIC
DPP6	dipeptidyl peptidase like 6	P42658		ONCOLOGY
DPP7	dipeptidyl peptidase 7	Q9UHL4	Intracellular and membrane	CARDIOMETABOLIC
DPT	dermatopontin	Q07507	Secreted to extracellular matrix	CARDIOMETABOLIC
DPY30	dpy-30, histone methyltransferase complex regulatory subunit	Q9C005		ONCOLOGY
DRAXIN	dorsal inhibitory axon guidance protein	Q8NBI3	Secreted in brain	NEUROLOGY
DRG2	developmentally regulated GTP binding protein 2	P55039		ONCOLOGY
DSC2	desmocollin 2	Q02487		NEUROLOGY
DSG2	desmoglein 2	Q14126		NEUROLOGY
DSG3	desmoglein 3	P32926		ONCOLOGY
DSG4	desmoglein 4	Q86SJ6		ONCOLOGY
DTX3	deltex E3 ubiquitin ligase 3	Q8N9I9		ONCOLOGY
DUOX2	dual oxidase 2	Q9NRD8		CARDIOMETABOLIC
DUSP3	dual specificity phosphatase 3	P51452		NEUROLOGY
EBAG9	estrogen receptor binding site associated, antigen, 9	O00559	Intracellular and membrane	NEUROLOGY
EBI3_IL27	Interleukin-27 subunit beta	Q14213_Q8NEV9	Secreted to blood	ONCOLOGY
ECE1	endothelin converting enzyme 1	P42892		NEUROLOGY
EDA2R	ectodysplasin A2 receptor	Q9HAV5		ONCOLOGY
EDAR	ectodysplasin A receptor	Q9UNE0		INFLAMMATION
EDIL3	EGF like repeats and discoidin domains 3	O43854	Secreted to blood	CARDIOMETABOLIC
EFEMP1	EGF containing fibulin extracellular matrix protein 1	Q12805	Secreted to extracellular matrix	CARDIOMETABOLIC
EFNA1	ephrin A1	P20827	Secreted to blood	NEUROLOGY
EFNA4	ephrin A4	P52798	Secreted to blood	NEUROLOGY
EGF	epidermal growth factor	P01133		INFLAMMATION
EGFL7	EGF like domain multiple 7	Q9UHF1	Secreted to extracellular matrix	ONCOLOGY
EGFR	epidermal growth factor receptor	P00533	Secreted to blood	CARDIOMETABOLIC
EGLN1	egl-9 family hypoxia inducible factor 1	Q9GZT9		INFLAMMATION
EIF4B	eukaryotic translation initiation factor 4B	P23588		NEUROLOGY
EIF4EBP1	eukaryotic translation initiation factor 4E binding protein 1	Q13541		CARDIOMETABOLIC
EIF4G1	eukaryotic translation initiation factor 4 gamma 1	Q04637		INFLAMMATION
EIF5A	eukaryotic translation initiation factor 5A	P63241		INFLAMMATION
ELOA	elongin A	Q14241		ONCOLOGY
ENAH	ENAH, actin regulator	Q8N8S7		INFLAMMATION
ENG	endoglin	P17813		CARDIOMETABOLIC
ENO1	enolase 1	P06733		NEUROLOGY
ENO2	enolase 2	P09104		NEUROLOGY
ENPP2	ectonucleotide pyrophosphatase/phosphodiesterase 2	Q13822	Intracellular and membrane	CARDIOMETABOLIC
ENPP5	ectonucleotide pyrophosphatase/phosphodiesterase 5 (putative)	Q9UJA9	Intracellular and membrane	INFLAMMATION
ENPP7	ectonucleotide pyrophosphatase/phosphodiesterase 7	Q6UWV6	Intracellular and membrane	INFLAMMATION
ENTPD2	ectonucleoside triphosphate diphosphohydrolase 2	Q9Y5L3		ONCOLOGY
ENTPD5	ectonucleoside triphosphate diphosphohydrolase 5	O75356	Secreted to blood	CARDIOMETABOLIC
ENTPD6	ectonucleoside triphosphate diphosphohydrolase 6 (putative)	O75354	Secreted to blood	CARDIOMETABOLIC
EPCAM	epithelial cell adhesion molecule	P16422		INFLAMMATION
EPHA1	EPH receptor A1	P21709		INFLAMMATION
EPHA10	EPH receptor A10	Q5JZY3	Intracellular and membrane	NEUROLOGY
EPHA2	EPH receptor A2	P29317		ONCOLOGY
EPHB4	EPH receptor B4	P54760		CARDIOMETABOLIC
EPHB6	EPH receptor B6	O15197	Intracellular and membrane	NEUROLOGY
EPHX2	epoxide hydrolase 2	P34913		CARDIOMETABOLIC
EPO	erythropoietin	P01588	Secreted to blood	INFLAMMATION
EPS8L2	EPS8 like 2	Q9H6S3		ONCOLOGY
ERBB2	erb-b2 receptor tyrosine kinase 2	P04626		ONCOLOGY
ERBB3	erb-b2 receptor tyrosine kinase 3	P21860	Secreted - unknown location	INFLAMMATION
ERBB4	erb-b2 receptor tyrosine kinase 4	Q15303		ONCOLOGY
ERBIN	erbb2 interacting protein	Q96RT1		ONCOLOGY
EREG	epiregulin	O14944	Secreted to blood	NEUROLOGY
ERP44	endoplasmic reticulum protein 44	Q9BS26	Intracellular and membrane	ONCOLOGY
ESAM	endothelial cell adhesion molecule	Q96AP7		CARDIOMETABOLIC
ESM1	endothelial cell specific molecule 1	Q9NQ30	Secreted to blood	INFLAMMATION
EZR	ezrin	P15311		NEUROLOGY
F11R	F11 receptor	Q9Y624		NEUROLOGY
F2R	coagulation factor II thrombin receptor	P25116		INFLAMMATION
F3	coagulation factor III, tissue factor	P13726	Secreted to blood	ONCOLOGY
F7	coagulation factor VII	P08709	Secreted to blood	CARDIOMETABOLIC
F9	coagulation factor IX	P00740	Secreted to blood	CARDIOMETABOLIC
FABP1	fatty acid binding protein 1	P07148		INFLAMMATION
FABP2	fatty acid binding protein 2	P12104		CARDIOMETABOLIC
FABP4	fatty acid binding protein 4	P15090		CARDIOMETABOLIC
FABP5	fatty acid binding protein 5	Q01469	Intracellular and membrane	NEUROLOGY
FABP6	fatty acid binding protein 6	P51161	Intracellular and membrane	CARDIOMETABOLIC
FABP9	fatty acid binding protein 9	Q0Z7S8		INFLAMMATION
FADD	Fas associated via death domain	Q13158		CARDIOMETABOLIC
FAM3B	family with sequence similarity 3 member B	P58499	Secreted to blood	ONCOLOGY
FAM3C	family with sequence similarity 3 member C	Q92520	Secreted in other tissues	CARDIOMETABOLIC
FAP	fibroblast activation protein alpha	Q12884	Secreted to blood	CARDIOMETABOLIC
FAS	Fas cell surface death receptor	P25445	Secreted to blood	CARDIOMETABOLIC
FASLG	Fas ligand	P48023	Secreted to blood	INFLAMMATION
FBP1	fructose-bisphosphatase 1	P09467		CARDIOMETABOLIC
FCAR	Fc fragment of IgA receptor	P24071	Intracellular and membrane	INFLAMMATION
FCER2	Fc fragment of IgE receptor II	P06734	Secreted to blood	NEUROLOGY
FCGR2A	Fc fragment of IgG receptor IIa	P12318		CARDIOMETABOLIC
FCGR2B	Fc fragment of IgG receptor IIb	P31994		ONCOLOGY
FCGR3B	Fc fragment of IgG receptor IIIb	O75015	Secreted to blood	CARDIOMETABOLIC
FCN2	ficolin 2	Q15485	Secreted to blood	CARDIOMETABOLIC
FCRL1	Fc receptor like 1	Q96LA6		CARDIOMETABOLIC
FCRL2	Fc receptor like 2	Q96LA5		INFLAMMATION
FCRL3	Fc receptor like 3	Q96P31		INFLAMMATION
FCRL5	Fc receptor like 5	Q96RD9	Secreted to blood	NEUROLOGY
FCRL6	Fc receptor like 6	Q6DN72		INFLAMMATION
FCRLB	Fc receptor like B	Q6BAA4	Intracellular and membrane	ONCOLOGY
FEN1	flap structure-specific endonuclease 1	P39748		ONCOLOGY
FES	FES proto-oncogene, tyrosine kinase	P07332		ONCOLOGY
FETUB	fetuin B	Q9UGM5	Secreted to blood	CARDIOMETABOLIC
FGF19	fibroblast growth factor 19	O95750	Secreted to blood	INFLAMMATION
FGF2	fibroblast growth factor 2	P09038	Secreted in other tissues	INFLAMMATION
FGF21	fibroblast growth factor 21	Q9NSA1	Secreted to blood	ONCOLOGY
FGF23	fibroblast growth factor 23	Q9GZV9	Secreted to blood	ONCOLOGY
FGF5	fibroblast growth factor 5	P12034	Secreted in brain	INFLAMMATION
FGFBP1	fibroblast growth factor binding protein 1	Q14512	Secreted in other tissues	ONCOLOGY
FGFR1OP	FGFR1 oncogene partner	O95684		CARDIOMETABOLIC
FGFR2	fibroblast growth factor receptor 2	P21802	Secreted - unknown location	ONCOLOGY
FGR	FGR proto-oncogene, Src family tyrosine kinase	P09769		NEUROLOGY
FHIT	fragile histidine triad	P49789		NEUROLOGY
FIS1	fission, mitochondrial 1	Q9Y3D6		INFLAMMATION
FKBP1B	FK506 binding protein 1B	P68106		INFLAMMATION
FKBP4	FK506 binding protein 4	Q02790		NEUROLOGY
FKBP5	FK506 binding protein 5	Q13451		NEUROLOGY
FKBP7	FK506 binding protein 7	Q9Y680	Intracellular and membrane	NEUROLOGY
FLI1	Fli-1 proto-oncogene, ETS transcription factor	Q01543		ONCOLOGY
FLRT2	fibronectin leucine rich transmembrane protein 2	O43155	Intracellular and membrane	NEUROLOGY
FLT1	fms related tyrosine kinase 1	P17948	Secreted to blood	ONCOLOGY
FLT3	fms related tyrosine kinase 3	P36888		ONCOLOGY
FLT3LG	fms related tyrosine kinase 3 ligand	P49771	Intracellular and membrane	INFLAMMATION
FLT4	fms related tyrosine kinase 4	P35916	Secreted to blood	ONCOLOGY
FMNL1	formin like 1	O95466		NEUROLOGY
FMR1	fragile X mental retardation 1	Q06787		ONCOLOGY
FOLR1	folate receptor 1	P15328	Secreted to blood	ONCOLOGY
FOLR2	folate receptor beta	P14207	Secreted to blood	NEUROLOGY
FOLR3	folate receptor 3	P41439	Secreted to blood	ONCOLOGY
FOPNL	FGFR1OP N-terminal like	Q96NB1		ONCOLOGY
FOSB	FosB proto-oncogene, AP-1 transcription factor subunit	P53539		NEUROLOGY
FOXO1	forkhead box O1	Q12778		INFLAMMATION
FOXO3	forkhead box O3	O43524		ONCOLOGY
FRZB	frizzled related protein	Q92765	Secreted in other tissues	NEUROLOGY
FST	follistatin	P19883	Secreted to blood	INFLAMMATION
FSTL3	follistatin like 3	O95633	Secreted in other tissues	INFLAMMATION
FUCA1	alpha-L-fucosidase 1	P04066	Intracellular and membrane	CARDIOMETABOLIC
FURIN	furin, paired basic amino acid cleaving enzyme	P09958	Intracellular and membrane	ONCOLOGY
FUS	FUS RNA binding protein	P35637		ONCOLOGY
FUT3_FUT5	Fucosyltransferase 3/5	P21217_Q11128		NEUROLOGY
FUT8	fucosyltransferase 8	Q9BYC5		NEUROLOGY
FXN	frataxin	Q16595		ONCOLOGY
FXYD5	FXYD domain containing ion transport regulator 5	Q96DB9		INFLAMMATION
FYB1	FYN binding protein 1	O15117		NEUROLOGY
GAL	galanin and GMAP prepropeptide	P22466	Secreted to blood	INFLAMMATION
GALNT10	polypeptide N-acetylgalactosaminyltransferase 10	Q86SR1	Intracellular and membrane	ONCOLOGY
GALNT2	polypeptide N-acetylgalactosaminyltransferase 2	Q10471	Intracellular and membrane	ONCOLOGY
GALNT3	polypeptide N-acetylgalactosaminyltransferase 3	Q14435		INFLAMMATION
GALNT7	polypeptide N-acetylgalactosaminyltransferase 7	Q86SF2		ONCOLOGY
GAS6	growth arrest specific 6	Q14393	Secreted to blood	CARDIOMETABOLIC
GBP2	guanylate binding protein 2	P32456		INFLAMMATION
GBP4	guanylate binding protein 4	Q96PP9		NEUROLOGY
GCG	glucagon	P01275	Secreted to blood	ONCOLOGY
GCNT1	glucosaminyl (N-acetyl) transferase 1, core 2	Q02742		ONCOLOGY
GDF15	growth differentiation factor 15	Q99988	Secreted to blood	CARDIOMETABOLIC
GDF2	growth differentiation factor 2	Q9UK05	Secreted to blood	CARDIOMETABOLIC
GDNF	glial cell derived neurotrophic factor	P39905	Secreted in other tissues	NEUROLOGY
GFAP	glial fibrillary acidic protein	P14136		ONCOLOGY
GFER	growth factor, augmenter of liver regeneration	P55789	Intracellular and membrane	ONCOLOGY
GFOD2	glucose-fructose oxidoreductase domain containing 2	Q3B7J2	Secreted - unknown location	ONCOLOGY
GFRA1	GDNF family receptor alpha 1	P56159		ONCOLOGY
GFRA2	GDNF family receptor alpha 2	O00451	Intracellular and membrane	ONCOLOGY
GFRA3	GDNF family receptor alpha 3	O60609		NEUROLOGY
GGA1	golgi associated, gamma adaptin ear containing, ARF binding protein 1	Q9UJY5		NEUROLOGY
GGH	gamma-glutamyl hydrolase	Q92820	Intracellular and membrane	CARDIOMETABOLIC
GGT1	gamma-glutamyltransferase 1	P19440	Intracellular and membrane	NEUROLOGY
GGT5	gamma-glutamyltransferase 5	P36269	Intracellular and membrane	NEUROLOGY
GH1	growth hormone 1	P01241	Secreted to blood	CARDIOMETABOLIC
GH2	growth hormone 2	P01242	Secreted to blood	ONCOLOGY
GHRHR	growth hormone releasing hormone receptor	Q02643	Intracellular and membrane	NEUROLOGY
GHRL	ghrelin and obestatin prepropeptide	Q9UBU3	Secreted to blood	CARDIOMETABOLIC
GKN1	gastrokine 1	Q9NS71	Secreted to digestive system	NEUROLOGY
GLB1	galactosidase beta 1	P16278	Intracellular and membrane	NEUROLOGY
GLO1	glyoxalase I	Q04760		CARDIOMETABOLIC
GLOD4	glyoxalase domain containing 4	Q9HC38		INFLAMMATION
GLRX	glutaredoxin	P35754		CARDIOMETABOLIC
GLT8D2	glycosyltransferase 8 domain containing 2	Q9H1C3		NEUROLOGY
GMPR	guanosine monophosphate reductase	P36959		INFLAMMATION
GNE	glucosamine (UDP-N-acetyl)-2-epimerase/N-acetylmannosamine kinase	Q9Y223		ONCOLOGY
GNLY	granulysin	P22749	Secreted to blood	NEUROLOGY
GOPC	golgi associated PDZ and coiled-coil motif containing	Q9HD26		INFLAMMATION
GP1BA	glycoprotein Ib platelet alpha subunit	P07359		CARDIOMETABOLIC
GP2	glycoprotein 2	P55259	Intracellular and membrane	CARDIOMETABOLIC
GP6	glycoprotein VI platelet	Q9HCN6	Intracellular and membrane	NEUROLOGY
GPA33	glycoprotein A33	Q99795		ONCOLOGY
GPC1	glypican 1	P35052	Intracellular and membrane	ONCOLOGY
GPC5	glypican 5	P78333	Intracellular and membrane	NEUROLOGY
GPKOW	G-patch domain and KOW motifs	Q92917		NEUROLOGY
GPNMB	glycoprotein nmb	Q14956	Intracellular and membrane	CARDIOMETABOLIC
GPR37	G protein-coupled receptor 37	O15354		CARDIOMETABOLIC
GRAP2	GRB2-related adaptor protein 2	O75791		CARDIOMETABOLIC
GRK5	G protein-coupled receptor kinase 5	P34947		CARDIOMETABOLIC
GRN	granulin precursor	P28799	Secreted to blood	NEUROLOGY
GRPEL1	GrpE like 1, mitochondrial	Q9HAV7		ONCOLOGY
GSAP	gamma-secretase activating protein	A4D1B5		ONCOLOGY
GSTA1	glutathione S-transferase alpha 1	P08263		CARDIOMETABOLIC
GSTA3	glutathione S-transferase alpha 3	Q16772		ONCOLOGY
GSTP1	glutathione S-transferase pi 1	P09211		NEUROLOGY
GUCA2A	guanylate cyclase activator 2A	Q02747	Secreted to blood	NEUROLOGY
GUSB	glucuronidase beta	P08236	Intracellular and membrane	CARDIOMETABOLIC
GYS1	glycogen synthase 1	P13807		CARDIOMETABOLIC
GZMA	granzyme A	P12544	Secreted to blood	INFLAMMATION
GZMB	granzyme B	P10144	Secreted to blood	INFLAMMATION
GZMH	granzyme H	P20718	Secreted to blood	CARDIOMETABOLIC
HAGH	hydroxyacylglutathione hydrolase	Q16775		ONCOLOGY
HAO1	hydroxyacid oxidase 1	Q9UJM8		ONCOLOGY
HARS	histidyl-tRNA synthetase	P12081		NEUROLOGY
HAVCR1	hepatitis A virus cellular receptor 1	Q96D42		ONCOLOGY
HAVCR2	hepatitis A virus cellular receptor 2	Q8TDQ0		NEUROLOGY
HBEGF	heparin binding EGF like growth factor	Q99075	Secreted to blood	ONCOLOGY
HBQ1	hemoglobin subunit theta 1	P09105		ONCOLOGY
HCLS1	hematopoietic cell-specific Lyn substrate 1	P14317		INFLAMMATION
HDGF	heparin binding growth factor	P51858		ONCOLOGY
HEBP1	heme binding protein 1	Q9NRV9		CARDIOMETABOLIC
HEXIM1	hexamethylene bisacetamide inducible 1	O94992		INFLAMMATION
HGF	hepatocyte growth factor	P14210	Secreted to blood	INFLAMMATION
HGS	hepatocyte growth factor-regulated tyrosine kinase substrate	O14964		ONCOLOGY
HK2	hexokinase 2	P52789		CARDIOMETABOLIC
HLA-DRA	major histocompatibility complex, class II, DR alpha	P01903		INFLAMMATION
HLA-E	major histocompatibility complex, class I, E	P13747		INFLAMMATION
HMBS	hydroxymethylbilane synthase	P08397		ONCOLOGY
HMOX1	heme oxygenase 1	P09601		CARDIOMETABOLIC
HMOX2	heme oxygenase 2	P30519		NEUROLOGY
HNMT	histamine N-methyltransferase	P50135		NEUROLOGY
HNRNPK	heterogeneous nuclear ribonucleoprotein K	P61978		CARDIOMETABOLIC
HPCAL1	hippocalcin like 1	P37235		INFLAMMATION
HPGDS	hematopoietic prostaglandin D synthase	O60760		ONCOLOGY
HS3ST3B1	heparan sulfate-glucosamine 3-sulfotransferase 3B1	Q9Y662		ONCOLOGY
HS6ST1	heparan sulfate 6-O-sulfotransferase 1	O60243	Intracellular and membrane	ONCOLOGY
HSD11B1	hydroxysteroid 11-beta dehydrogenase 1	P28845		INFLAMMATION
HSP90B1	heat shock protein 90 beta family member 1	P14625	Intracellular and membrane	NEUROLOGY
HSPA1A	heat shock protein family A (Hsp70) member 1A	P0DMV8		INFLAMMATION
HSPB1	heat shock protein family B (small) member 1	P04792		CARDIOMETABOLIC
HSPB6	heat shock protein family B (small) member 6	O14558	Intracellular and membrane	ONCOLOGY
HSPG2	heparan sulfate proteoglycan 2	P98160	Secreted to extracellular matrix	CARDIOMETABOLIC
HTRA2	HtrA serine peptidase 2	O43464		ONCOLOGY
HYAL1	hyaluronoglucosaminidase 1	Q12794	Secreted to blood	CARDIOMETABOLIC
HYOU1	hypoxia up-regulated 1	Q9Y4L1	Intracellular and membrane	CARDIOMETABOLIC
ICA1	islet cell autoantigen 1	Q05084		INFLAMMATION
ICAM1	intercellular adhesion molecule 1	P05362		CARDIOMETABOLIC
ICAM2	intercellular adhesion molecule 2	P13598		CARDIOMETABOLIC
ICAM3	intercellular adhesion molecule 3	P32942		CARDIOMETABOLIC
ICAM4	intercellular adhesion molecule 4 (Landsteiner-Wiener blood group)	Q14773	Intracellular and membrane	INFLAMMATION
ICAM5	intercellular adhesion molecule 5	Q9UMF0		CARDIOMETABOLIC
ICOSLG	inducible T cell costimulator ligand	O75144		ONCOLOGY
IDI2	isopentenyl-diphosphate delta isomerase 2	Q9BXS1		NEUROLOGY
IDS	iduronate 2-sulfatase	P22304	Intracellular and membrane	INFLAMMATION
IDUA	iduronidase, alpha-L-	P35475	Intracellular and membrane	ONCOLOGY
IFNG	interferon gamma	P01579	Secreted to blood	INFLAMMATION
IFNGR1	interferon gamma receptor 1	P15260		INFLAMMATION
IFNGR2	interferon gamma receptor 2	P38484		NEUROLOGY
IFNL1	interferon lambda 1	Q8IU54	Secreted to blood	NEUROLOGY
IFNLR1	interferon lambda receptor 1	Q8IU57	Intracellular and membrane	INFLAMMATION
IGF1R	insulin like growth factor 1 receptor	P08069		ONCOLOGY
IGF2R	insulin like growth factor 2 receptor	P11717		NEUROLOGY
IGFBP1	insulin like growth factor binding protein 1	P08833	Secreted to blood	CARDIOMETABOLIC
IGFBP2	insulin like growth factor binding protein 2	P18065	Secreted to blood	CARDIOMETABOLIC
IGFBP3	insulin like growth factor binding protein 3	P17936	Secreted to blood	CARDIOMETABOLIC
IGFBP4	insulin like growth factor binding protein 4	P22692	Secreted to blood	NEUROLOGY
IGFBP6	insulin like growth factor binding protein 6	P24592	Secreted to blood	CARDIOMETABOLIC
IGFBP7	insulin like growth factor binding protein 7	Q16270	Secreted to blood	CARDIOMETABOLIC
IGFBPL1	insulin like growth factor binding protein like 1	Q8WX77	Secreted to blood	CARDIOMETABOLIC
IGSF3	immunoglobulin superfamily member 3	O75054		ONCOLOGY
IGSF8	immunoglobulin superfamily member 8	Q969P0		CARDIOMETABOLIC
IKBKG	inhibitor of nuclear factor kappa B kinase subunit gamma	Q9Y6K9		INFLAMMATION
IKZF2	IKAROS family zinc finger 2	Q9UKS7		ONCOLOGY
IL10	interleukin 10	P22301	Secreted to blood	INFLAMMATION
IL10RA	interleukin 10 receptor subunit alpha	Q13651		INFLAMMATION
IL10RB	interleukin 10 receptor subunit beta	Q08334		INFLAMMATION
IL11	interleukin 11	P20809	Secreted to blood	INFLAMMATION
IL12A_IL12B	Interleukin 12A/B	P29459_P29460	Secreted to blood	ONCOLOGY
IL12B	interleukin 12B	P29460	Secreted to blood	INFLAMMATION
IL12RB1	interleukin 12 receptor subunit beta 1	P42701	Intracellular and membrane	INFLAMMATION
IL13	interleukin 13	P35225	Secreted to blood	INFLAMMATION
IL13RA1	interleukin 13 receptor subunit alpha 1	P78552	Intracellular and membrane	ONCOLOGY
IL15	interleukin 15	P40933	Secreted to blood	INFLAMMATION
IL15RA	interleukin 15 receptor subunit alpha	Q13261	Secreted to blood	INFLAMMATION
IL16	interleukin 16	Q14005	Secreted to blood	INFLAMMATION
IL17A	interleukin 17A	Q16552	Secreted to blood	INFLAMMATION
IL17C	interleukin 17C	Q9P0M4	Secreted to blood	INFLAMMATION
IL17D	interleukin 17D	Q8TAD2	Secreted to blood	INFLAMMATION
IL17F	interleukin 17F	Q96PD4	Secreted to blood	INFLAMMATION
IL17RA	interleukin 17 receptor A	Q96F46	Secreted - unknown location	NEUROLOGY
IL17RB	interleukin 17 receptor B	Q9NRM6	Intracellular and membrane	INFLAMMATION
IL18	interleukin 18	Q14116	Secreted to blood	INFLAMMATION
IL18BP	interleukin 18 binding protein	O95998	Secreted to blood	CARDIOMETABOLIC
IL18R1	interleukin 18 receptor 1	Q13478	Intracellular and membrane	INFLAMMATION
IL18RAP	interleukin 18 receptor accessory protein	O95256		NEUROLOGY
IL19	interleukin 19	Q9UHD0	Secreted to blood	CARDIOMETABOLIC
IL1A	interleukin 1 alpha	P01583	Secreted to blood	INFLAMMATION
IL1B	interleukin 1 beta	P01584	Secreted to blood	INFLAMMATION
IL1R1	interleukin 1 receptor type 1	P14778	Secreted to blood	NEUROLOGY
IL1R2	interleukin 1 receptor type 2	P27930	Secreted to blood	INFLAMMATION
IL1RAP	interleukin 1 receptor accessory protein	Q9NPH3	Secreted to blood	NEUROLOGY
IL1RL1	interleukin 1 receptor like 1	Q01638	Secreted to blood	CARDIOMETABOLIC
IL1RL2	interleukin 1 receptor like 2	Q9HB29		INFLAMMATION
IL1RN	interleukin 1 receptor antagonist	P18510	Secreted to blood	INFLAMMATION
IL2	interleukin 2	P60568	Secreted to blood	INFLAMMATION
IL20	interleukin 20	Q9NYY1	Secreted to blood	INFLAMMATION
IL20RA	interleukin 20 receptor subunit alpha	Q9UHF4		INFLAMMATION
IL22RA1	interleukin 22 receptor subunit alpha 1	Q8N6P7		INFLAMMATION
IL24	interleukin 24	Q13007	Secreted to blood	INFLAMMATION
IL2RA	interleukin 2 receptor subunit alpha	P01589		CARDIOMETABOLIC
IL2RB	interleukin 2 receptor subunit beta	P14784		INFLAMMATION
IL32	interleukin 32	P24001	Secreted to blood	INFLAMMATION
IL33	interleukin 33	O95760	Secreted to blood	INFLAMMATION
IL34	interleukin 34	Q6ZMJ4	Secreted to blood	NEUROLOGY
IL3RA	interleukin 3 receptor subunit alpha	P26951		INFLAMMATION
IL4	interleukin 4	P05112	Secreted to blood	INFLAMMATION
IL4R	interleukin 4 receptor	P24394	Secreted to blood	INFLAMMATION
IL5	interleukin 5	P05113	Secreted to blood	INFLAMMATION
IL5RA	interleukin 5 receptor subunit alpha	Q01344	Intracellular and membrane	INFLAMMATION
IL6	interleukin 6	P05231	Secreted to blood	CARDIOMETABOLIC
IL6	interleukin 6	P05231	Secreted to blood	INFLAMMATION
IL6	interleukin 6	P05231	Secreted to blood	NEUROLOGY
IL6	interleukin 6	P05231	Secreted to blood	ONCOLOGY
IL6R	interleukin 6 receptor	P08887	Intracellular and membrane	CARDIOMETABOLIC
IL6ST	interleukin 6 signal transducer	P40189	Secreted to blood	CARDIOMETABOLIC
IL7	interleukin 7	P13232	Secreted to blood	INFLAMMATION
IL7R	interleukin 7 receptor	P16871	Intracellular and membrane	NEUROLOGY
ILKAP	ILK associated serine/threonine phosphatase	Q9H0C8		NEUROLOGY
IMPA1	inositol monophosphatase 1	P29218		NEUROLOGY
ING1	inhibitor of growth family member 1	Q9UK53		NEUROLOGY
INHBC	inhibin beta C subunit	P55103	Secreted to blood	NEUROLOGY
INPP1	inositol polyphosphate-1-phosphatase	P49441		ONCOLOGY
INPPL1	inositol polyphosphate phosphatase like 1	O15357		ONCOLOGY
IPCEF1	interaction protein for cytohesin exchange factors 1	Q8WWN9		NEUROLOGY
IQGAP2	IQ motif containing GTPase activating protein 2	Q13576		ONCOLOGY
IRAK1	interleukin 1 receptor associated kinase 1	P51617		INFLAMMATION
IRAK4	interleukin 1 receptor associated kinase 4	Q9NWZ3		INFLAMMATION
ISLR2	immunoglobulin superfamily containing leucine rich repeat 2	Q6UXK2		NEUROLOGY
ISM1	isthmin 1	B1AKI9	Secreted in other tissues	INFLAMMATION
ITGA11	integrin subunit alpha 11	Q9UKX5		INFLAMMATION
ITGA5	integrin subunit alpha 5	P08648		NEUROLOGY
ITGA6	integrin subunit alpha 6	P23229		INFLAMMATION
ITGAM	integrin subunit alpha M	P11215		NEUROLOGY
ITGAV	integrin subunit alpha V	P06756		ONCOLOGY
ITGB1	integrin subunit beta 1	P05556		CARDIOMETABOLIC
ITGB1BP1	integrin subunit beta 1 binding protein 1	O14713		ONCOLOGY
ITGB1BP2	integrin subunit beta 1 binding protein 2	Q9UKP3		CARDIOMETABOLIC
ITGB2	integrin subunit beta 2	P05107		CARDIOMETABOLIC
ITGB5	integrin subunit beta 5	P18084		ONCOLOGY
ITGB6	integrin subunit beta 6	P18564		INFLAMMATION
ITGB7	integrin subunit beta 7	P26010		ONCOLOGY
ITIH3	inter-alpha-trypsin inhibitor heavy chain 3	Q06033	Secreted to blood	CARDIOMETABOLIC
ITM2A	integral membrane protein 2A	O43736		INFLAMMATION
IVD	isovaleryl-CoA dehydrogenase	P26440		NEUROLOGY
JAM2	junctional adhesion molecule 2	P57087		NEUROLOGY
JCHAIN	joining chain of multimeric IgA and IgM	P01591	Secreted to blood	INFLAMMATION
JUN	Jun proto-oncogene, AP-1 transcription factor subunit	P05412		INFLAMMATION
KAZALD1	Kazal type serine peptidase inhibitor domain 1	Q96I82	Secreted to extracellular matrix	ONCOLOGY
KCNIP4	potassium voltage-gated channel interacting protein 4	Q6PIL6		NEUROLOGY
KDR	kinase insert domain receptor	P35968	Intracellular and membrane	ONCOLOGY
KEL	Kell blood group, metallo-endopeptidase	P23276		NEUROLOGY
KIFBP	KIF-binding protein	Q96EK5		ONCOLOGY
KIR2DL3	killer cell immunoglobulin like receptor, two Ig domains and long cytoplasmic tail 3	P43628		ONCOLOGY
KIR3DL1	killer cell immunoglobulin like receptor, three Ig domains and long cytoplasmic tail 1	P43629		ONCOLOGY
KIRREL2	kirre like nephrin family adhesion molecule 2	Q6UWL6	Intracellular and membrane	NEUROLOGY
KIT	KIT proto-oncogene receptor tyrosine kinase	P10721		CARDIOMETABOLIC
KITLG	KIT ligand	P21583	Intracellular and membrane	CARDIOMETABOLIC
KLB	klotho beta	Q86Z14		NEUROLOGY
KLK1	kallikrein 1	P06870	Secreted to digestive system	ONCOLOGY
KLK10	kallikrein related peptidase 10	O43240	Secreted in other tissues	ONCOLOGY
KLK11	kallikrein related peptidase 11	Q9UBX7	Secreted in other tissues	ONCOLOGY
KLK12	kallikrein related peptidase 12	Q9UKR0	Secreted in other tissues	ONCOLOGY
KLK13	kallikrein related peptidase 13	Q9UKR3	Secreted in other tissues	ONCOLOGY
KLK14	kallikrein related peptidase 14	Q9P0G3	Secreted in other tissues	ONCOLOGY
KLK4	kallikrein related peptidase 4	Q9Y5K2	Secreted in male reproductive system	ONCOLOGY
KLK6	kallikrein related peptidase 6	Q92876	Secreted in other tissues	ONCOLOGY
KLK8	kallikrein related peptidase 8	O60259	Secreted in other tissues	ONCOLOGY
KLRB1	killer cell lectin like receptor B1	Q12918		INFLAMMATION
KLRD1	killer cell lectin like receptor D1	Q13241		INFLAMMATION
KRT14	keratin 14	P02533		NEUROLOGY
KRT18	keratin 18	P05783		ONCOLOGY
KRT19	keratin 19	P08727		INFLAMMATION
KRT5	keratin 5	P13647		NEUROLOGY
KYAT1	kynurenine aminotransferase 1	Q16773		CARDIOMETABOLIC
KYNU	kynureninase	Q16719		INFLAMMATION
L1CAM	L1 cell adhesion molecule	P32004		ONCOLOGY
LACTB2	lactamase beta 2	Q53H82		CARDIOMETABOLIC
LAG3	lymphocyte activating 3	P18627	Secreted - unknown location	ONCOLOGY
LAIR1	leukocyte associated immunoglobulin like receptor 1	Q6GTX8		INFLAMMATION
LAIR2	leukocyte associated immunoglobulin like receptor 2	Q6ISS4	Secreted - unknown location	NEUROLOGY
LAMA4	laminin subunit alpha 4	Q16363	Secreted to extracellular matrix	INFLAMMATION
LAMP2	lysosomal associated membrane protein 2	P13473		NEUROLOGY
LAMP3	lysosomal associated membrane protein 3	Q9UQV4		INFLAMMATION
LAP3	leucine aminopeptidase 3	P28838		INFLAMMATION
LAT	linker for activation of T cells	O43561	Intracellular and membrane	INFLAMMATION
LAT2	linker for activation of T cells family member 2	Q9GZY6	Intracellular and membrane	ONCOLOGY
LAYN	layilin	Q6UX15		NEUROLOGY
LBP	lipopolysaccharide binding protein	P18428	Secreted to blood	CARDIOMETABOLIC
LBR	lamin B receptor	Q14739		NEUROLOGY
LCN2	lipocalin 2	P80188	Secreted in other tissues	CARDIOMETABOLIC
LDLR	low density lipoprotein receptor	P01130		CARDIOMETABOLIC
LEFTY2	left-right determination factor 2	O00292	Secreted in other tissues	ONCOLOGY
LEP	leptin	P41159	Secreted to blood	CARDIOMETABOLIC
LEPR	leptin receptor	P48357	Secreted to blood	CARDIOMETABOLIC
LGALS1	galectin 1	P09382	Secreted to blood	CARDIOMETABOLIC
LGALS3	galectin 3	P17931	Secreted to blood	CARDIOMETABOLIC
LGALS4	galectin 4	P56470		INFLAMMATION
LGALS7_LGALS7B	Galectin-7/7B	P47929		ONCOLOGY
LGALS8	galectin 8	O00214		NEUROLOGY
LGALS9	galectin 9	O00182	Secreted to blood	INFLAMMATION
LGMN	legumain	Q99538	Intracellular and membrane	INFLAMMATION
LHB	luteinizing hormone beta polypeptide	P01229	Secreted to blood	ONCOLOGY
LHPP	phospholysine phosphohistidine inorganic pyrophosphate phosphatase	Q9H008		INFLAMMATION
LIF	LIF, interleukin 6 family cytokine	P15018	Secreted in other tissues	NEUROLOGY
LIFR	LIF receptor alpha	P42702	Intracellular and membrane	INFLAMMATION
LILRA2	leukocyte immunoglobulin like receptor A2	Q8N149	Secreted to blood	NEUROLOGY
LILRA5	leukocyte immunoglobulin like receptor A5	A6NI73	Secreted to blood	CARDIOMETABOLIC
LILRB1	leukocyte immunoglobulin like receptor B1	Q8NHL6	Intracellular and membrane	CARDIOMETABOLIC
LILRB2	leukocyte immunoglobulin like receptor B2	Q8N423		CARDIOMETABOLIC
LILRB4	leukocyte immunoglobulin like receptor B4	Q8NHJ6		INFLAMMATION
LILRB5	leukocyte immunoglobulin like receptor B5	O75023		CARDIOMETABOLIC
LPCAT2	lysophosphatidylcholine acyltransferase 2	Q7L5N7		ONCOLOGY
LPL	lipoprotein lipase	P06858	Secreted to blood	CARDIOMETABOLIC
LPO	lactoperoxidase	P22079	Secreted to digestive system	NEUROLOGY
LRIG1	leucine rich repeats and immunoglobulin like domains 1	Q96JA1		ONCOLOGY
LRMP	lymphoid restricted membrane protein	Q12912		CARDIOMETABOLIC
LRP1	LDL receptor related protein 1	Q07954	Intracellular and membrane	ONCOLOGY
LRP11	LDL receptor related protein 11	Q86VZ4		CARDIOMETABOLIC
LRPAP1	LDL receptor related protein associated protein 1	P30533	Intracellular and membrane	NEUROLOGY
LRRC25	leucine rich repeat containing 25	Q8N386		ONCOLOGY
LRRN1	leucine rich repeat neuronal 1	Q6UXK5		INFLAMMATION
LSM1	LSM1 homolog, mRNA degradation associated	O15116		ONCOLOGY
LSP1	lymphocyte-specific protein 1	P33241		INFLAMMATION
LTA	lymphotoxin alpha	P01374	Secreted to blood	INFLAMMATION
LTA4H	leukotriene A4 hydrolase	P09960		ONCOLOGY
LTBP2	latent transforming growth factor beta binding protein 2	Q14767	Secreted to extracellular matrix	CARDIOMETABOLIC
LTBP3	latent transforming growth factor beta binding protein 3	Q9NS15	Secreted to blood	ONCOLOGY
LTBR	lymphotoxin beta receptor	P36941		INFLAMMATION
LTO1	Protein LTO1 homolog	Q8WV07	Intracellular	INFLAMMATION
LXN	latexin	Q9BS40		NEUROLOGY
LY6D	lymphocyte antigen 6 family member D	Q14210		INFLAMMATION
LY75	lymphocyte antigen 75	O60449		INFLAMMATION
LY9	lymphocyte antigen 9	Q9HBG7		INFLAMMATION
LY96	lymphocyte antigen 96	Q9Y6Y9	Secreted to blood	NEUROLOGY
LYAR	Ly1 antibody reactive	Q9NX58		ONCOLOGY
LYN	LYN proto-oncogene, Src family tyrosine kinase	P07948		ONCOLOGY
LYPD1	LY6/PLAUR domain containing 1	Q8N2G4	Intracellular and membrane	NEUROLOGY
LYPD3	LY6/PLAUR domain containing 3	O95274		ONCOLOGY
LYPD8	LY6/PLAUR domain containing 8	Q6UX82	Secreted to digestive system	ONCOLOGY
MAD1L1	mitotic arrest deficient 1 like 1	Q9Y6D9		NEUROLOGY
MAEA	macrophage erythroblast attacher	Q7L5Y9		ONCOLOGY
MAGED1	MAGE family member D1	Q9Y5V3		ONCOLOGY
MANF	mesencephalic astrocyte derived neurotrophic factor	P55145	Secreted to blood	INFLAMMATION
MANSC1	MANSC domain containing 1	Q9H8J5		ONCOLOGY
MAP2K6	mitogen-activated protein kinase kinase 6	P52564		INFLAMMATION
MAP3K5	mitogen-activated protein kinase kinase kinase 5	Q99683		ONCOLOGY
MAP4K5	mitogen-activated protein kinase kinase kinase kinase 5	Q9Y4K4		NEUROLOGY
MAPK9	mitogen-activated protein kinase 9	P45984		INFLAMMATION
MAPT	microtubule associated protein tau	P10636		NEUROLOGY
MARCO	macrophage receptor with collagenous structure	Q9UEW3		CARDIOMETABOLIC
MASP1	mannan binding lectin serine peptidase 1	P48740	Secreted to blood	NEUROLOGY
MATN2	matrilin 2	O00339	Secreted to extracellular matrix	INFLAMMATION
MATN3	matrilin 3	O15232	Secreted to extracellular matrix	NEUROLOGY
MAVS	mitochondrial antiviral signaling protein	Q7Z434		ONCOLOGY
MAX	MYC associated factor X	P61244		NEUROLOGY
MB	myoglobin	P02144		CARDIOMETABOLIC
MCAM	melanoma cell adhesion molecule	P43121		CARDIOMETABOLIC
MCFD2	multiple coagulation factor deficiency 2	Q8NI22	Intracellular and membrane	CARDIOMETABOLIC
MDGA1	MAM domain containing glycosylphosphatidylinositol anchor 1	Q8NFP4	Intracellular and membrane	NEUROLOGY
MDK	midkine	P21741	Secreted to blood	ONCOLOGY
MED18	mediator complex subunit 18	Q9BUE0		ONCOLOGY
MEGF10	multiple EGF like domains 10	Q96KG7	Intracellular and membrane	INFLAMMATION
MEGF9	multiple EGF like domains 9	Q9H1U4		CARDIOMETABOLIC
MEP1B	meprin A subunit beta	Q16820	Secreted to digestive system	CARDIOMETABOLIC
MEPE	matrix extracellular phosphoglycoprotein	Q9NQ76	Secreted to extracellular matrix	INFLAMMATION
MERTK	MER proto-oncogene, tyrosine kinase	Q12866		INFLAMMATION
MESD	mesoderm development LRP chaperone	Q14696	Intracellular and membrane	NEUROLOGY
MET	MET proto-oncogene, receptor tyrosine kinase	P08581	Secreted to blood	CARDIOMETABOLIC
METAP1	methionyl aminopeptidase 1	P53582		NEUROLOGY
METAP1D	methionyl aminopeptidase type 1D, mitochondrial	Q6UB28		INFLAMMATION
METAP2	methionyl aminopeptidase 2	P50579		ONCOLOGY
MFAP3	microfibril associated protein 3	P55082	Intracellular and membrane	CARDIOMETABOLIC
MFAP5	microfibril associated protein 5	Q13361	Secreted to extracellular matrix	CARDIOMETABOLIC
MFGE8	milk fat globule-EGF factor 8 protein	Q08431	Secreted to blood	NEUROLOGY
MGLL	monoglyceride lipase	Q99685		INFLAMMATION
MGMT	O-6-methylguanine-DNA methyltransferase	P16455		INFLAMMATION
MIA	melanoma inhibitory activity	Q16674	Secreted to blood	ONCOLOGY
MICB_MICA	MHC class I polypeptide-related sequence A/B	Q29980_Q29983	Membrane	INFLAMMATION
MIF	macrophage migration inhibitory factor	P14174	Secreted to blood	NEUROLOGY
MILR1	mast cell immunoglobulin like receptor 1	Q7Z6M3		INFLAMMATION
MITD1	microtubule interacting and trafficking domain containing 1	Q8WV92		NEUROLOGY
MLN	motilin	P12872	Secreted to blood	INFLAMMATION
MME	membrane metalloendopeptidase	P08473		ONCOLOGY
MMP1	matrix metallopeptidase 1	P03956	Secreted to extracellular matrix	INFLAMMATION
MMP10	matrix metallopeptidase 10	P09238	Secreted to extracellular matrix	INFLAMMATION
MMP12	matrix metallopeptidase 12	P39900	Secreted to extracellular matrix	ONCOLOGY
MMP13	matrix metallopeptidase 13	P45452	Secreted to extracellular matrix	NEUROLOGY
MMP3	matrix metallopeptidase 3	P08254	Secreted to extracellular matrix	NEUROLOGY
MMP7	matrix metallopeptidase 7	P09237	Secreted to extracellular matrix	CARDIOMETABOLIC
MMP8	matrix metallopeptidase 8	P22894	Secreted to extracellular matrix	NEUROLOGY
MMP9	matrix metallopeptidase 9	P14780	Secreted to blood	NEUROLOGY
MNDA	myeloid cell nuclear differentiation antigen	P41218		CARDIOMETABOLIC
MOG	myelin oligodendrocyte glycoprotein	Q16653		ONCOLOGY
MPHOSPH8	M-phase phosphoprotein 8	Q99549		CARDIOMETABOLIC
MPI	mannose phosphate isomerase	P34949		ONCOLOGY
MPIG6B	megakaryocyte and platelet inhibitory receptor G6b	O95866	Intracellular and membrane	INFLAMMATION
MPO	myeloperoxidase	P05164	Intracellular and membrane	NEUROLOGY
MRPL46	mitochondrial ribosomal protein L46	Q9H2W6		NEUROLOGY
MSLN	mesothelin	Q13421	Intracellular and membrane	ONCOLOGY
MSMB	microseminoprotein beta	P08118	Secreted in male reproductive system	CARDIOMETABOLIC
MSR1	macrophage scavenger receptor 1	P21757		NEUROLOGY
MSRA	methionine sulfoxide reductase A	Q9UJ68	Intracellular and membrane	ONCOLOGY
MSTN	myostatin	O14793	Secreted in other tissues	CARDIOMETABOLIC
MTPN	myotrophin	P58546		CARDIOMETABOLIC
MUC13	mucin 13, cell surface associated	Q9H3R2	Secreted to digestive system	NEUROLOGY
MUC16	mucin 16, cell surface associated	Q8WXI7	Secreted in other tissues	ONCOLOGY
MVK	mevalonate kinase	Q03426		INFLAMMATION
MYO9B	myosin IXB	Q13459		INFLAMMATION
MYOC	myocilin	Q99972	Secreted to extracellular matrix	NEUROLOGY
MZB1	marginal zone B and B1 cell specific protein	Q8WU39	Secreted to blood	INFLAMMATION
MZT1	mitotic spindle organizing protein 1	Q08AG7		ONCOLOGY
NAAA	N-acylethanolamine acid amidase	Q02083	Intracellular and membrane	NEUROLOGY
NADK	NAD kinase	O95544		CARDIOMETABOLIC
NAMPT	nicotinamide phosphoribosyltransferase	P43490	Secreted to blood	ONCOLOGY
NBL1	neuroblastoma 1, DAN family BMP antagonist	P41271	Secreted in other tissues	ONCOLOGY
NBN	nibrin	O60934		INFLAMMATION
NCAM1	neural cell adhesion molecule 1	P13591	Intracellular and membrane	CARDIOMETABOLIC
NCAM2	neural cell adhesion molecule 2	O15394		NEUROLOGY
NCAN	neurocan	O14594	Secreted in brain	NEUROLOGY
NCF2	neutrophil cytosolic factor 2	P19878		INFLAMMATION
NCK2	NCK adaptor protein 2	O43639		INFLAMMATION
NCLN	nicalin	Q969V3		INFLAMMATION
NCR1	natural cytotoxicity triggering receptor 1	O76036		INFLAMMATION
NCS1	neuronal calcium sensor 1	P62166		ONCOLOGY
NDRG1	N-myc downstream regulated 1	Q92597		NEUROLOGY
NDUFS6	NADH:ubiquinone oxidoreductase subunit S6	O75380		ONCOLOGY
NECTIN2	nectin cell adhesion molecule 2	Q92692		CARDIOMETABOLIC
NECTIN4	nectin cell adhesion molecule 4	Q96NY8	Secreted in other tissues	ONCOLOGY
NEFL	neurofilament light	P07196		NEUROLOGY
NELL1	neural EGFL like 1	Q92832	Secreted in other tissues	ONCOLOGY
NELL2	neural EGFL like 2	Q99435	Secreted to blood	INFLAMMATION
NFASC	neurofascin	O94856		INFLAMMATION
NFATC1	nuclear factor of activated T cells 1	O95644		INFLAMMATION
NFATC3	nuclear factor of activated T cells 3	Q12968		INFLAMMATION
NFKBIE	NFKB inhibitor epsilon	O00221		ONCOLOGY
NGF	nerve growth factor	P01138	Secreted in other tissues	NEUROLOGY
NID1	nidogen 1	P14543	Secreted to extracellular matrix	CARDIOMETABOLIC
NID2	nidogen 2	Q14112	Secreted to extracellular matrix	NEUROLOGY
NINJ1	ninjurin 1	Q92982		ONCOLOGY
NME3	NME/NM23 nucleoside diphosphate kinase 3	Q13232	Intracellular and membrane	INFLAMMATION
NMNAT1	nicotinamide nucleotide adenylyltransferase 1	Q9HAN9		NEUROLOGY
NOMO1	NODAL modulator 1	Q15155		NEUROLOGY
NOS1	nitric oxide synthase 1	P29475		NEUROLOGY
NOS3	nitric oxide synthase 3	P29474		NEUROLOGY
NOTCH1	notch 1	P46531		CARDIOMETABOLIC
NOTCH3	notch 3	Q9UM47		CARDIOMETABOLIC
NPDC1	neural proliferation, differentiation and control 1	Q9NQX5		CARDIOMETABOLIC
NPM1	nucleophosmin 1	P06748		NEUROLOGY
NPPB	natriuretic peptide B	P16860	Secreted to blood	CARDIOMETABOLIC
NPPC	natriuretic peptide C	P23582	Secreted to blood	INFLAMMATION
NPTN	neuroplastin	Q9Y639		ONCOLOGY
NPTX1	neuronal pentraxin 1	Q15818	Secreted in brain	NEUROLOGY
NPTXR	neuronal pentraxin receptor	O95502	Intracellular and membrane	CARDIOMETABOLIC
NPY	neuropeptide Y	P01303	Secreted to blood	ONCOLOGY
NRCAM	neuronal cell adhesion molecule	Q92823	Intracellular and membrane	CARDIOMETABOLIC
NRP1	neuropilin 1	O14786	Secreted in other tissues	CARDIOMETABOLIC
NRP2	neuropilin 2	O60462	Secreted in other tissues	NEUROLOGY
NRTN	neurturin	Q99748	Secreted to blood	INFLAMMATION
NSFL1C	NSFL1 cofactor	Q9UNZ2		NEUROLOGY
NT5C3A	5'-nucleotidase, cytosolic IIIA	Q9H0P0	Intracellular and membrane	INFLAMMATION
NT5E	5'-nucleotidase ecto	P21589	Intracellular and membrane	ONCOLOGY
NTF3	neurotrophin 3	P20783	Secreted in other tissues	INFLAMMATION
NTF4	neurotrophin 4	P34130	Secreted in other tissues	ONCOLOGY
NTproBNP	N-terminal prohormone of brain natriuretic peptide	NTproBNP	Secreted to blood	CARDIOMETABOLIC
NTRK2	neurotrophic receptor tyrosine kinase 2	Q16620		CARDIOMETABOLIC
NTRK3	neurotrophic receptor tyrosine kinase 3	Q16288		NEUROLOGY
NUB1	negative regulator of ubiquitin like proteins 1	Q9Y5A7		INFLAMMATION
NUCB2	nucleobindin 2	P80303	Secreted to blood	ONCOLOGY
NUDC	nuclear distribution C, dynein complex regulator	Q9Y266		INFLAMMATION
NUDT2	nudix hydrolase 2	P50583		ONCOLOGY
NUDT5	nudix hydrolase 5	Q9UKK9		NEUROLOGY
NXPH1	neurexophilin 1	P58417	Secreted in brain	NEUROLOGY
OBP2B	odorant binding protein 2B	Q9NPH6	Secreted in other tissues	NEUROLOGY
ODAM	odontogenic, ameloblast associated	A1E959	Intracellular and membrane	NEUROLOGY
OGFR	opioid growth factor receptor	Q9NZT2		ONCOLOGY
OGN	osteoglycin	P20774	Secreted in other tissues	NEUROLOGY
OLR1	oxidized low density lipoprotein receptor 1	P78380	Intracellular and membrane	CARDIOMETABOLIC
OMD	osteomodulin	Q99983	Secreted in other tissues	INFLAMMATION
OMG	oligodendrocyte myelin glycoprotein	P23515	Intracellular and membrane	ONCOLOGY
OPTC	opticin	Q9UBM4	Secreted in other tissues	ONCOLOGY
OSCAR	osteoclast associated, immunoglobulin-like receptor	Q8IYS5	Intracellular and membrane	INFLAMMATION
OSM	oncostatin M	P13725	Secreted to blood	INFLAMMATION
OSMR	oncostatin M receptor	Q99650	Intracellular and membrane	CARDIOMETABOLIC
OXT	oxytocin/neurophysin I prepropeptide	P01178	Secreted to blood	NEUROLOGY
P4HB	prolyl 4-hydroxylase subunit beta	P07237	Secreted - unknown location	ONCOLOGY
PADI2	peptidyl arginine deiminase 2	Q9Y2J8		INFLAMMATION
PADI4	peptidyl arginine deiminase 4	Q9UM07		NEUROLOGY
PAEP	progestagen associated endometrial protein	P09466	Secreted in female reproductive system	NEUROLOGY
PAG1	phosphoprotein membrane anchor with glycosphingolipid microdomains 1	Q9NWQ8		CARDIOMETABOLIC
PAK4	p21 (RAC1) activated kinase 4	O96013		NEUROLOGY
PAM	peptidylglycine alpha-amidating monooxygenase	P19021	Secreted in other tissues	CARDIOMETABOLIC
PAMR1	peptidase domain containing associated with muscle regeneration 1	Q6UXH9	Secreted - unknown location	NEUROLOGY
PAPPA	pappalysin 1	Q13219	Secreted in female reproductive system	INFLAMMATION
PARK7	Parkinsonism associated deglycase	Q99497		NEUROLOGY
PARP1	poly(ADP-ribose) polymerase 1	P09874		INFLAMMATION
PBLD	phenazine biosynthesis like protein domain containing	P30039		NEUROLOGY
PCDH1	protocadherin 1	Q08174		INFLAMMATION
PCDH17	protocadherin 17	O14917		CARDIOMETABOLIC
PCOLCE	procollagen C-endopeptidase enhancer	Q15113	Secreted to extracellular matrix	CARDIOMETABOLIC
PCSK9	proprotein convertase subtilisin/kexin type 9	Q8NBP7	Secreted to blood	CARDIOMETABOLIC
PDCD1	programmed cell death 1	Q15116		ONCOLOGY
PDCD1LG2	programmed cell death 1 ligand 2	Q9BQ51	Secreted - unknown location	ONCOLOGY
PDCD5	programmed cell death 5	O14737		NEUROLOGY
PDCD6	programmed cell death 6	O75340		CARDIOMETABOLIC
PDGFA	platelet derived growth factor subunit A	P04085	Secreted to blood	CARDIOMETABOLIC
PDGFB	platelet derived growth factor subunit B	P01127	Secreted to blood	INFLAMMATION
PDGFC	platelet derived growth factor C	Q9NRA1	Secreted to blood	ONCOLOGY
PDGFRA	platelet derived growth factor receptor alpha	P16234	Intracellular and membrane	CARDIOMETABOLIC
PDGFRB	platelet derived growth factor receptor beta	P09619		CARDIOMETABOLIC
PDLIM7	PDZ and LIM domain 7	Q9NR12		INFLAMMATION
PDP1	pyruvate dehyrogenase phosphatase catalytic subunit 1	Q9P0J1		ONCOLOGY
PEAR1	platelet endothelial aggregation receptor 1	Q5VY43		CARDIOMETABOLIC
PEBP1	phosphatidylethanolamine binding protein 1	P30086		NEUROLOGY
PECAM1	platelet and endothelial cell adhesion molecule 1	P16284		NEUROLOGY
PFDN2	prefoldin subunit 2	Q9UHV9		NEUROLOGY
PFKFB2	6-phosphofructo-2-kinase/fructose-2,6-biphosphatase 2	O60825		ONCOLOGY
PGF	placental growth factor	P49763	Secreted to blood	INFLAMMATION
PGLYRP1	peptidoglycan recognition protein 1	O75594	Secreted to blood	CARDIOMETABOLIC
PHOSPHO1	phosphoethanolamine/phosphocholine phosphatase	Q8TCT1		NEUROLOGY
PI3	peptidase inhibitor 3	P19957	Secreted to blood	CARDIOMETABOLIC
PIGR	polymeric immunoglobulin receptor	P01833	Intracellular and membrane	NEUROLOGY
PIK3AP1	phosphoinositide-3-kinase adaptor protein 1	Q6ZUJ8	Intracellular and membrane	INFLAMMATION
PIK3IP1	phosphoinositide-3-kinase interacting protein 1	Q96FE7		NEUROLOGY
PILRA	paired immunoglobin like type 2 receptor alpha	Q9UKJ1	Secreted to blood	NEUROLOGY
PILRB	paired immunoglobin-like type 2 receptor beta	Q9UKJ0	Intracellular and membrane	CARDIOMETABOLIC
PKLR	pyruvate kinase L/R	P30613		INFLAMMATION
PLA2G10	phospholipase A2 group X	O15496	Secreted in other tissues	NEUROLOGY
PLA2G15	phospholipase A2 group XV	Q8NCC3	Intracellular and membrane	ONCOLOGY
PLA2G1B	phospholipase A2 group IB	P04054	Secreted to digestive system	CARDIOMETABOLIC
PLA2G2A	phospholipase A2 group IIA	P14555	Secreted to blood	CARDIOMETABOLIC
PLA2G4A	phospholipase A2 group IVA	P47712		INFLAMMATION
PLA2G7	phospholipase A2 group VII	Q13093	Secreted to blood	NEUROLOGY
PLAT	plasminogen activator, tissue type	P00750	Secreted to blood	CARDIOMETABOLIC
PLAU	plasminogen activator, urokinase	P00749	Secreted to blood	NEUROLOGY
PLAUR	plasminogen activator, urokinase receptor	Q03405	Intracellular and membrane	INFLAMMATION
PLIN1	perilipin 1	O60240		NEUROLOGY
PLIN3	perilipin 3	O60664		CARDIOMETABOLIC
PLPBP	pyridoxal phosphate binding protein	O94903		CARDIOMETABOLIC
PLTP	phospholipid transfer protein	P55058	Secreted to blood	CARDIOMETABOLIC
PLXDC1	plexin domain containing 1	Q8IUK5	Intracellular and membrane	ONCOLOGY
PLXNA4	plexin A4	Q9HCM2	Intracellular and membrane	INFLAMMATION
PLXNB2	plexin B2	O15031		CARDIOMETABOLIC
PLXNB3	plexin B3	Q9ULL4		CARDIOMETABOLIC
PM20D1	peptidase M20 domain containing 1	Q6GTS8	Secreted to digestive system	CARDIOMETABOLIC
PMVK	phosphomevalonate kinase	Q15126		NEUROLOGY
PNLIPRP2	Pancreatic lipase-related protein 2	P54317		INFLAMMATION
PNPT1	polyribonucleotide nucleotidyltransferase 1	Q8TCS8		INFLAMMATION
PODXL	podocalyxin like	O00592		ONCOLOGY
PODXL2	podocalyxin like 2	Q9NZ53		ONCOLOGY
POLR2F	RNA polymerase II subunit F	P61218		ONCOLOGY
PON2	paraoxonase 2	Q15165	Secreted to blood	CARDIOMETABOLIC
PON3	paraoxonase 3	Q15166	Secreted to blood	INFLAMMATION
PPCDC	phosphopantothenoylcysteine decarboxylase	Q96CD2		NEUROLOGY
PPIB	peptidylprolyl isomerase B	P23284	Secreted to blood	CARDIOMETABOLIC
PPM1A	protein phosphatase, Mg2+/Mn2+ dependent 1A	P35813		ONCOLOGY
PPME1	protein phosphatase methylesterase 1	Q9Y570		ONCOLOGY
PPP1R12A	protein phosphatase 1 regulatory subunit 12A	O14974		ONCOLOGY
PPP1R2	protein phosphatase 1 regulatory inhibitor subunit 2	P41236		CARDIOMETABOLIC
PPP1R9B	protein phosphatase 1 regulatory subunit 9B	Q96SB3		INFLAMMATION
PPP3R1	protein phosphatase 3 regulatory subunit B, alpha	P63098		NEUROLOGY
PPY	pancreatic polypeptide	P01298	Secreted to blood	ONCOLOGY
PQBP1	polyglutamine binding protein 1	O60828		ONCOLOGY
PRCP	prolylcarboxypeptidase	P42785	Intracellular and membrane	CARDIOMETABOLIC
PRDX1	peroxiredoxin 1	Q06830		NEUROLOGY
PRDX3	peroxiredoxin 3	P30048		INFLAMMATION
PRDX5	peroxiredoxin 5	P30044		INFLAMMATION
PRDX6	peroxiredoxin 6	P30041		ONCOLOGY
PREB	prolactin regulatory element binding	Q9HCU5		INFLAMMATION
PRELP	proline and arginine rich end leucine rich repeat protein	P51888	Secreted to extracellular matrix	INFLAMMATION
PRKAB1	protein kinase AMP-activated non-catalytic subunit beta 1	Q9Y478		INFLAMMATION
PRKAR1A	protein kinase cAMP-dependent type I regulatory subunit alpha	P10644		CARDIOMETABOLIC
PRKCQ	protein kinase C theta	Q04759		INFLAMMATION
PRKRA	protein activator of interferon induced protein kinase EIF2AK2	O75569		ONCOLOGY
PRL	prolactin	P01236	Secreted to blood	NEUROLOGY
PROC	protein C, inactivator of coagulation factors Va and VIIIa	P04070	Secreted to blood	CARDIOMETABOLIC
PROK1	prokineticin 1	P58294	Secreted to blood	INFLAMMATION
PRSS2	serine protease 2	P07478	Secreted to digestive system	CARDIOMETABOLIC
PRSS27	serine protease 27	Q9BQR3	Secreted to digestive system	CARDIOMETABOLIC
PRSS8	serine protease 8	Q16651	Secreted - unknown location	INFLAMMATION
PRTFDC1	phosphoribosyl transferase domain containing 1	Q9NRG1		NEUROLOGY
PRTG	protogenin	Q2VWP7		ONCOLOGY
PRTN3	proteinase 3	P24158	Secreted to blood	CARDIOMETABOLIC
PSG1	pregnancy specific beta-1-glycoprotein 1	P11464	Secreted in female reproductive system	NEUROLOGY
PSIP1	PC4 and SFRS1 interacting protein 1	O75475		INFLAMMATION
PSMA1	proteasome subunit alpha 1	P25786		ONCOLOGY
PSMD9	proteasome 26S subunit, non-ATPase 9	O00233		ONCOLOGY
PSME1	proteasome activator subunit 1	Q06323		NEUROLOGY
PSME2	proteasome activator subunit 2	Q9UL46		NEUROLOGY
PSMG3	proteasome assembly chaperone 3	Q9BT73		INFLAMMATION
PSPN	persephin	O60542	Secreted in other tissues	INFLAMMATION
PSRC1	proline and serine rich coiled-coil 1	Q6PGN9		ONCOLOGY
PTEN	phosphatase and tensin homolog	P60484	Secreted - unknown location	NEUROLOGY
PTGDS	prostaglandin D2 synthase	P41222	Secreted to blood	CARDIOMETABOLIC
PTH1R	parathyroid hormone 1 receptor	Q03431		INFLAMMATION
PTK7	protein tyrosine kinase 7 (inactive)	Q13308	Secreted to blood	NEUROLOGY
PTN	pleiotrophin	P21246	Secreted to blood	CARDIOMETABOLIC
PTPN1	protein tyrosine phosphatase, non-receptor type 1	P18031		NEUROLOGY
PTPN6	protein tyrosine phosphatase, non-receptor type 6	P29350		INFLAMMATION
PTPRF	protein tyrosine phosphatase, receptor type F	P10586	Intracellular and membrane	CARDIOMETABOLIC
PTPRM	protein tyrosine phosphatase, receptor type M	P28827		INFLAMMATION
PTPRN2	protein tyrosine phosphatase, receptor type N2	Q92932		NEUROLOGY
PTPRS	protein tyrosine phosphatase, receptor type S	Q13332	Secreted - unknown location	CARDIOMETABOLIC
PTS	6-pyruvoyltetrahydropterin synthase	Q03393		NEUROLOGY
PTX3	pentraxin 3	P26022	Secreted to blood	INFLAMMATION
PVALB	parvalbumin	P20472		ONCOLOGY
PVR	poliovirus receptor	P15151	Secreted - unknown location	NEUROLOGY
PXN	paxillin	P49023		NEUROLOGY
QDPR	quinoid dihydropteridine reductase	P09417		CARDIOMETABOLIC
QPCT	glutaminyl-peptide cyclotransferase	Q16769	Secreted to blood	CARDIOMETABOLIC
RAB37	RAB37, member RAS oncogene family	Q96AX2		INFLAMMATION
RAB6A	RAB6A, member RAS oncogene family	P20340		INFLAMMATION
RAB6B	RAB6B, member RAS oncogene family	Q9NRW1		NEUROLOGY
RABEPK	Rab9 effector protein with kelch motifs	Q7Z6M1		ONCOLOGY
RABGAP1L	RAB GTPase activating protein 1 like	Q5R372		INFLAMMATION
RAD23B	RAD23 homolog B, nucleotide excision repair protein	P54727		ONCOLOGY
RANGAP1	Ran GTPase activating protein 1	P46060		ONCOLOGY
RARRES1	retinoic acid receptor responder 1	P49788	Intracellular and membrane	ONCOLOGY
RARRES2	retinoic acid receptor responder 2	Q99969	Secreted to blood	CARDIOMETABOLIC
RASA1	RAS p21 protein activator 1	P20936		NEUROLOGY
RASSF2	Ras association domain family member 2	P50749		ONCOLOGY
RBKS	ribokinase	Q9H477		NEUROLOGY
RBP2	retinol binding protein 2	P50120		ONCOLOGY
RBP5	retinol binding protein 5	P82980		ONCOLOGY
RCOR1	REST corepressor 1	Q9UKL0	Intracellular and membrane	CARDIOMETABOLIC
REG1A	regenerating family member 1 alpha	P05451	Secreted to digestive system	CARDIOMETABOLIC
REG1B	regenerating family member 1 beta	P48304	Secreted to digestive system	CARDIOMETABOLIC
REG3A	regenerating family member 3 alpha	Q06141	Secreted to digestive system	CARDIOMETABOLIC
REG4	regenerating family member 4	Q9BYZ8	Secreted to digestive system	INFLAMMATION
RELT	RELT, TNF receptor	Q969Z4		NEUROLOGY
REN	renin	P00797	Secreted to blood	CARDIOMETABOLIC
RET	ret proto-oncogene	P07949		ONCOLOGY
RETN	resistin	Q9HD89	Secreted to blood	CARDIOMETABOLIC
RGMA	repulsive guidance molecule BMP co-receptor a	Q96B86	Secreted - unknown location	NEUROLOGY
RGMB	repulsive guidance molecule BMP co-receptor b	Q6NW40		NEUROLOGY
RGS8	regulator of G protein signaling 8	P57771		INFLAMMATION
RHOC	ras homolog family member C	P08134		NEUROLOGY
RILP	Rab interacting lysosomal protein	Q96NA2		ONCOLOGY
RNASE3	ribonuclease A family member 3	P12724	Secreted to blood	CARDIOMETABOLIC
RNASET2	ribonuclease T2	O00584	Secreted to blood	CARDIOMETABOLIC
RNF41	ring finger protein 41	Q9H4P4		ONCOLOGY
ROBO1	roundabout guidance receptor 1	Q9Y6N7		INFLAMMATION
ROBO2	roundabout guidance receptor 2	Q9HCK4		NEUROLOGY
ROR1	receptor tyrosine kinase like orphan receptor 1	Q01973	Intracellular and membrane	CARDIOMETABOLIC
RP2	RP2, ARL3 GTPase activating protein	O75695		ONCOLOGY
RRM2	ribonucleotide reductase regulatory subunit M2	P31350		ONCOLOGY
RRM2B	ribonucleotide reductase regulatory TP53 inducible subunit M2B	Q7LG56		ONCOLOGY
RSPO1	R-spondin 1	Q2MKA7	Secreted in female reproductive system	NEUROLOGY
RSPO3	R-spondin 3	Q9BXY4	Secreted to blood	ONCOLOGY
RTBDN	retbindin	Q9BSG5	Secreted in other tissues	ONCOLOGY
RTN4R	reticulon 4 receptor	Q9BZR6		ONCOLOGY
RUVBL1	RuvB like AAA ATPase 1	Q9Y265		ONCOLOGY
RWDD1	RWD domain containing 1	Q9H446		NEUROLOGY
S100A11	S100 calcium binding protein A11	P31949		CARDIOMETABOLIC
S100A12	S100 calcium binding protein A12	P80511	Secreted to blood	ONCOLOGY
S100A16	S100 calcium binding protein A16	Q96FQ6		NEUROLOGY
S100A4	S100 calcium binding protein A4	P26447		ONCOLOGY
S100P	S100 calcium binding protein P	P25815		CARDIOMETABOLIC
SAMD9L	sterile alpha motif domain containing 9 like	Q8IVG5		INFLAMMATION
SCAMP3	secretory carrier membrane protein 3	O14828		ONCOLOGY
SCARA5	scavenger receptor class A member 5	Q6ZMJ2		NEUROLOGY
SCARB1	scavenger receptor class B member 1	Q8WTV0		NEUROLOGY
SCARB2	scavenger receptor class B member 2	Q14108		NEUROLOGY
SCARF1	scavenger receptor class F member 1	Q14162	Intracellular and membrane	CARDIOMETABOLIC
SCARF2	scavenger receptor class F member 2	Q96GP6		NEUROLOGY
SCG2	secretogranin II	P13521	Secreted to blood	ONCOLOGY
SCG3	secretogranin III	Q8WXD2	Secreted in brain	INFLAMMATION
SCGB1A1	secretoglobin family 1A member 1	P11684	Secreted in other tissues	INFLAMMATION
SCGB3A2	secretoglobin family 3A member 2	Q96PL1	Secreted in other tissues	INFLAMMATION
SCGN	secretagogin, EF-hand calcium binding protein	O76038	Intracellular and membrane	INFLAMMATION
SCLY	selenocysteine lyase	Q96I15		ONCOLOGY
SCP2	sterol carrier protein 2	P22307		ONCOLOGY
SCRN1	secernin 1	Q12765		INFLAMMATION
SDC1	syndecan 1	P18827	Secreted to blood	CARDIOMETABOLIC
SDC4	syndecan 4	P31431	Secreted to blood	CARDIOMETABOLIC
SELE	selectin E	P16581		CARDIOMETABOLIC
SELP	selectin P	P16109		CARDIOMETABOLIC
SELPLG	selectin P ligand	Q14242		INFLAMMATION
SEMA3F	semaphorin 3F	Q13275	Secreted to blood	CARDIOMETABOLIC
SEMA4C	semaphorin 4C	Q9C0C4		ONCOLOGY
SEMA4D	semaphorin 4D	Q92854		NEUROLOGY
SEMA7A	semaphorin 7A (John Milton Hagen blood group)	O75326		CARDIOMETABOLIC
SEPTIN9	Septin 9	Q9UHD8		ONCOLOGY
SERPINA11	serpin family A member 11	Q86U17	Secreted to blood	CARDIOMETABOLIC
SERPINA12	serpin family A member 12	Q8IW75	Secreted in other tissues	CARDIOMETABOLIC
SERPINA9	serpin family A member 9	Q86WD7	Secreted to blood	ONCOLOGY
SERPINB1	serpin family B member 1	P30740		NEUROLOGY
SERPINB5	serpin family B member 5	P36952	Intracellular and membrane	CARDIOMETABOLIC
SERPINB6	serpin family B member 6	P35237		NEUROLOGY
SERPINB8	serpin family B member 8	P50452		INFLAMMATION
SERPINB9	serpin family B member 9	P50453		NEUROLOGY
SERPINE1	serpin family E member 1	P05121	Secreted to blood	CARDIOMETABOLIC
SESTD1	SEC14 and spectrin domain containing 1	Q86VW0		NEUROLOGY
SETMAR	SET domain and mariner transposase fusion gene	Q53H47		NEUROLOGY
SEZ6L	seizure related 6 homolog like	Q9BYH1		ONCOLOGY
SEZ6L2	seizure related 6 homolog like 2	Q6UXD5		ONCOLOGY
SF3B4	splicing factor 3b subunit 4	Q15427		ONCOLOGY
SFRP1	secreted frizzled related protein 1	Q8N474	Secreted in other tissues	NEUROLOGY
SFTPA1	surfactant protein A1	Q8IWL2	Secreted in other tissues	ONCOLOGY
SFTPA2	surfactant protein A2	Q8IWL1	Secreted in other tissues	ONCOLOGY
SFTPD	surfactant protein D	P35247	Secreted in other tissues	CARDIOMETABOLIC
SH2B3	SH2B adaptor protein 3	Q9UQQ2		ONCOLOGY
SH2D1A	SH2 domain containing 1A	O60880		INFLAMMATION
SHMT1	serine hydroxymethyltransferase 1	P34896		INFLAMMATION
SIAE	sialic acid acetylesterase	Q9HAT2	Intracellular and membrane	ONCOLOGY
SIGLEC1	sialic acid binding Ig like lectin 1	Q9BZZ2	Intracellular and membrane	INFLAMMATION
SIGLEC10	sialic acid binding Ig like lectin 10	Q96LC7	Intracellular and membrane	INFLAMMATION
SIGLEC15	sialic acid binding Ig like lectin 15	Q6ZMC9		NEUROLOGY
SIGLEC5	sialic acid binding Ig like lectin 5	O15389		NEUROLOGY
SIGLEC6	sialic acid binding Ig like lectin 6	O43699	Intracellular and membrane	ONCOLOGY
SIGLEC7	sialic acid binding Ig like lectin 7	Q9Y286	Intracellular and membrane	CARDIOMETABOLIC
SIGLEC9	sialic acid binding Ig like lectin 9	Q9Y336		ONCOLOGY
SIRPA	signal regulatory protein alpha	P78324		CARDIOMETABOLIC
SIRPB1	signal regulatory protein beta 1	O00241		INFLAMMATION
SIRT2	sirtuin 2	Q8IXJ6		ONCOLOGY
SIRT5	sirtuin 5	Q9NXA8		NEUROLOGY
SIT1	signaling threshold regulating transmembrane adaptor 1	Q9Y3P8		INFLAMMATION
SKAP1	src kinase associated phosphoprotein 1	Q86WV1		NEUROLOGY
SKAP2	src kinase associated phosphoprotein 2	O75563		INFLAMMATION
SLAMF1	signaling lymphocytic activation molecule family member 1	Q13291	Secreted to blood	INFLAMMATION
SLAMF6	SLAM family member 6	Q96DU3		ONCOLOGY
SLAMF7	SLAM family member 7	Q9NQ25		INFLAMMATION
SLAMF8	SLAM family member 8	Q9P0V8		ONCOLOGY
SLC16A1	solute carrier family 16 member 1	P53985		NEUROLOGY
SLC27A4	solute carrier family 27 member 4	Q6P1M0		NEUROLOGY
SLC39A14	solute carrier family 39 member 14	Q15043		NEUROLOGY
SLC39A5	solute carrier family 39 member 5	Q6ZMH5		INFLAMMATION
SLIT2	slit guidance ligand 2	O94813	Secreted in other tissues	NEUROLOGY
SLITRK2	SLIT and NTRK like family member 2	Q9H156		ONCOLOGY
SLITRK6	SLIT and NTRK like family member 6	Q9H5Y7		CARDIOMETABOLIC
SMAD1	SMAD family member 1	Q15797		ONCOLOGY
SMAD5	SMAD family member 5	Q99717		ONCOLOGY
SMARCA2	SWI/SNF related, matrix associated, actin dependent regulator of chromatin, subfamily a, member 2	P51531		NEUROLOGY
SMOC1	SPARC related modular calcium binding 1	Q9H4F8	Secreted to extracellular matrix	ONCOLOGY
SMOC2	SPARC related modular calcium binding 2	Q9H3U7	Secreted to extracellular matrix	INFLAMMATION
SMPD1	sphingomyelin phosphodiesterase 1	P17405	Secreted to blood	NEUROLOGY
SMPDL3A	sphingomyelin phosphodiesterase acid like 3A	Q92484	Secreted to blood	INFLAMMATION
SNAP23	synaptosome associated protein 23	O00161		CARDIOMETABOLIC
SNAP29	synaptosome associated protein 29	O95721		ONCOLOGY
SNCG	synuclein gamma	O76070		NEUROLOGY
SNX9	sorting nexin 9	Q9Y5X1		CARDIOMETABOLIC
SOD1	superoxide dismutase 1	P00441		CARDIOMETABOLIC
SOD2	superoxide dismutase 2	P04179		NEUROLOGY
SORCS2	sortilin related VPS10 domain containing receptor 2	Q96PQ0		ONCOLOGY
SORD	sorbitol dehydrogenase	Q00796		ONCOLOGY
SORT1	sortilin 1	Q99523		CARDIOMETABOLIC
SOST	sclerostin	Q9BQB4	Secreted to extracellular matrix	CARDIOMETABOLIC
SPARC	secreted protein acidic and cysteine rich	P09486	Secreted to blood	ONCOLOGY
SPARCL1	SPARC like 1	Q14515	Secreted in other tissues	CARDIOMETABOLIC
SPINK1	serine peptidase inhibitor, Kazal type 1	P00995	Secreted to digestive system	NEUROLOGY
SPINK4	serine peptidase inhibitor, Kazal type 4	O60575	Secreted to digestive system	INFLAMMATION
SPINK5	serine peptidase inhibitor, Kazal type 5	Q9NQ38	Secreted in other tissues	NEUROLOGY
SPINK6	serine peptidase inhibitor, Kazal type 6	Q6UWN8	Secreted - unknown location	ONCOLOGY
SPINT1	serine peptidase inhibitor, Kunitz type 1	O43278	Secreted to blood	NEUROLOGY
SPINT2	serine peptidase inhibitor, Kunitz type 2	O43291		INFLAMMATION
SPOCK1	SPARC/osteonectin, cwcv and kazal like domains proteoglycan 1	Q08629	Secreted to blood	NEUROLOGY
SPON1	spondin 1	Q9HCB6	Secreted to blood	INFLAMMATION
SPON2	spondin 2	Q9BUD6	Secreted to blood	CARDIOMETABOLIC
SPP1	secreted phosphoprotein 1	P10451	Secreted to blood	CARDIOMETABOLIC
SPRY2	sprouty RTK signaling antagonist 2	O43597		INFLAMMATION
SRC	SRC proto-oncogene, non-receptor tyrosine kinase	P12931		ONCOLOGY
SRP14	signal recognition particle 14	P37108		ONCOLOGY
SRPK2	SRSF protein kinase 2	P78362		INFLAMMATION
SSB	Sjogren syndrome antigen B	P05455		NEUROLOGY
SSC4D	scavenger receptor cysteine rich family member with 4 domains	Q8WTU2	Secreted - unknown location	CARDIOMETABOLIC
SSC5D	scavenger receptor cysteine rich family member with 5 domains	A1L4H1	Secreted in other tissues	CARDIOMETABOLIC
ST3GAL1	ST3 beta-galactoside alpha-2,3-sialyltransferase 1	Q11201	Intracellular and membrane	ONCOLOGY
ST6GAL1	ST6 beta-galactoside alpha-2,6-sialyltransferase 1	P15907	Secreted to blood	CARDIOMETABOLIC
STAMBP	STAM binding protein	O95630		NEUROLOGY
STAT5B	signal transducer and activator of transcription 5B	P51692		ONCOLOGY
STC1	stanniocalcin 1	P52823	Secreted in other tissues	NEUROLOGY
STC2	stanniocalcin 2	O76061	Secreted in other tissues	NEUROLOGY
STIP1	stress induced phosphoprotein 1	P31948		NEUROLOGY
STK11	serine/threonine kinase 11	Q15831		CARDIOMETABOLIC
STK24	serine/threonine kinase 24	Q9Y6E0		NEUROLOGY
STK4	serine/threonine kinase 4	Q13043		CARDIOMETABOLIC
STX16	syntaxin 16	O14662		ONCOLOGY
STX4	syntaxin 4	Q12846		ONCOLOGY
STX6	syntaxin 6	O43752		ONCOLOGY
STX8	syntaxin 8	Q9UNK0		INFLAMMATION
STXBP3	syntaxin binding protein 3	O00186		ONCOLOGY
SUGT1	SGT1 homolog, MIS12 kinetochore complex assembly cochaperone	Q9Y2Z0		ONCOLOGY
SULT1A1	sulfotransferase family 1A member 1	P50225		NEUROLOGY
SULT2A1	sulfotransferase family 2A member 1	Q06520		INFLAMMATION
SUMF2	sulfatase modifying factor 2	Q8NBJ7	Intracellular and membrane	NEUROLOGY
SUSD1	sushi domain containing 1	Q6UWL2	Intracellular and membrane	CARDIOMETABOLIC
SUSD2	sushi domain containing 2	Q9UGT4		NEUROLOGY
TACC3	transforming acidic coiled-coil containing protein 3	Q9Y6A5		ONCOLOGY
TACSTD2	tumor associated calcium signal transducer 2	P09758		ONCOLOGY
TAFA5	Chemokine-like protein TAFA-5	Q7Z5A7	Secreted in brain	ONCOLOGY
TANK	TRAF family member associated NFKB activator	Q92844		INFLAMMATION
TARBP2	TARBP2, RISC loading complex RNA binding subunit	Q15633		NEUROLOGY
TBC1D17	TBC1 domain family member 17	Q9HA65		NEUROLOGY
TBC1D23	TBC1 domain family member 23	Q9NUY8		ONCOLOGY
TBC1D5	TBC1 domain family member 5	Q92609		INFLAMMATION
TBCB	tubulin folding cofactor B	Q99426		NEUROLOGY
TBCC	tubulin folding cofactor C	Q15814		NEUROLOGY
TBL1X	transducin beta like 1 X-linked	O60907		ONCOLOGY
TCL1A	T cell leukemia/lymphoma 1A	P56279		NEUROLOGY
TCL1B	T cell leukemia/lymphoma 1B	O95988		CARDIOMETABOLIC
TCN2	transcobalamin 2	P20062	Secreted to blood	CARDIOMETABOLIC
TDGF1	teratocarcinoma-derived growth factor 1	P13385	Secreted in other tissues	NEUROLOGY
TDRKH	tudor and KH domain containing	Q9Y2W6		NEUROLOGY
TEK	TEK receptor tyrosine kinase	Q02763	Secreted to blood	ONCOLOGY
TFF1	trefoil factor 1	P04155	Secreted to digestive system	NEUROLOGY
TFF2	trefoil factor 2	Q03403	Secreted to digestive system	INFLAMMATION
TFF3	trefoil factor 3	Q07654	Secreted to blood	CARDIOMETABOLIC
TFPI	tissue factor pathway inhibitor	P10646	Secreted to blood	CARDIOMETABOLIC
TFPI2	tissue factor pathway inhibitor 2	P48307	Secreted to extracellular matrix	ONCOLOGY
TFRC	transferrin receptor	P02786	Secreted to blood	CARDIOMETABOLIC
TGFA	transforming growth factor alpha	P01135	Secreted to blood	INFLAMMATION
TGFB1	transforming growth factor beta 1	P01137	Secreted to blood	INFLAMMATION
TGFBI	transforming growth factor beta induced	Q15582	Secreted to blood	CARDIOMETABOLIC
TGFBR2	transforming growth factor beta receptor 2	P37173		ONCOLOGY
TGFBR3	transforming growth factor beta receptor 3	Q03167	Secreted to blood	CARDIOMETABOLIC
TGM2	transglutaminase 2	P21980		CARDIOMETABOLIC
THBD	thrombomodulin	P07204		CARDIOMETABOLIC
THBS2	thrombospondin 2	P35442	Secreted to extracellular matrix	NEUROLOGY
THBS4	thrombospondin 4	P35443	Secreted to extracellular matrix	CARDIOMETABOLIC
THOP1	thimet oligopeptidase 1	P52888		CARDIOMETABOLIC
THPO	thrombopoietin	P40225	Secreted to blood	CARDIOMETABOLIC
THY1	Thy-1 cell surface antigen	P04216		NEUROLOGY
TIA1	TIA1 cytotoxic granule associated RNA binding protein	P31483		CARDIOMETABOLIC
TIE1	tyrosine kinase with immunoglobulin like and EGF like domains 1	P35590	Intracellular and membrane	CARDIOMETABOLIC
TIGAR	TP53 induced glycolysis regulatory phosphatase	Q9NQ88		NEUROLOGY
TIMD4	T cell immunoglobulin and mucin domain containing 4	Q96H15		CARDIOMETABOLIC
TIMP1	TIMP metallopeptidase inhibitor 1	P01033	Secreted to blood	CARDIOMETABOLIC
TIMP3	TIMP metallopeptidase inhibitor 3	P35625	Secreted to extracellular matrix	INFLAMMATION
TIMP4	TIMP metallopeptidase inhibitor 4	Q99727	Secreted to extracellular matrix	NEUROLOGY
TINAGL1	tubulointerstitial nephritis antigen like 1	Q9GZM7	Secreted to extracellular matrix	CARDIOMETABOLIC
TJAP1	tight junction associated protein 1	Q5JTD0		ONCOLOGY
TLR3	toll like receptor 3	O15455	Intracellular and membrane	INFLAMMATION
TMPRSS15	transmembrane serine protease 15	P98073		ONCOLOGY
TMPRSS5	transmembrane serine protease 5	Q9H3S3		NEUROLOGY
TMSB10	thymosin beta 10	P63313		NEUROLOGY
TNC	tenascin C	P24821	Secreted to extracellular matrix	CARDIOMETABOLIC
TNF	tumor necrosis factor	P01375	Secreted to blood	CARDIOMETABOLIC
TNF	tumor necrosis factor	P01375	Secreted to blood	INFLAMMATION
TNF	tumor necrosis factor	P01375	Secreted to blood	NEUROLOGY
TNF	tumor necrosis factor	P01375	Secreted to blood	ONCOLOGY
TNFAIP8	TNF alpha induced protein 8	O95379		INFLAMMATION
TNFRSF10A	TNF receptor superfamily member 10a	O00220		NEUROLOGY
TNFRSF10B	TNF receptor superfamily member 10b	O14763		NEUROLOGY
TNFRSF10C	TNF receptor superfamily member 10c	O14798		CARDIOMETABOLIC
TNFRSF11A	TNF receptor superfamily member 11a	Q9Y6Q6	Intracellular and membrane	INFLAMMATION
TNFRSF11B	TNF receptor superfamily member 11b	O00300	Secreted in other tissues	INFLAMMATION
TNFRSF12A	TNF receptor superfamily member 12A	Q9NP84		ONCOLOGY
TNFRSF13B	TNF receptor superfamily member 13B	O14836		INFLAMMATION
TNFRSF13C	TNF receptor superfamily member 13C	Q96RJ3		INFLAMMATION
TNFRSF14	TNF receptor superfamily member 14	Q92956		INFLAMMATION
TNFRSF19	TNF receptor superfamily member 19	Q9NS68		ONCOLOGY
TNFRSF1A	TNF receptor superfamily member 1A	P19438	Secreted to blood	NEUROLOGY
TNFRSF1B	TNF receptor superfamily member 1B	P20333	Secreted to blood	NEUROLOGY
TNFRSF21	TNF receptor superfamily member 21	O75509		NEUROLOGY
TNFRSF4	TNF receptor superfamily member 4	P43489		INFLAMMATION
TNFRSF6B	TNF receptor superfamily member 6b	O95407	Secreted to blood	NEUROLOGY
TNFRSF8	TNF receptor superfamily member 8	P28908		NEUROLOGY
TNFRSF9	TNF receptor superfamily member 9	Q07011		NEUROLOGY
TNFSF10	TNF superfamily member 10	P50591	Secreted to blood	INFLAMMATION
TNFSF11	TNF superfamily member 11	O14788	Secreted to blood	INFLAMMATION
TNFSF12	TNF superfamily member 12	O43508	Secreted to blood	INFLAMMATION
TNFSF13	TNF superfamily member 13	O75888	Secreted to blood	INFLAMMATION
TNFSF13B	TNF superfamily member 13b	Q9Y275	Secreted to blood	CARDIOMETABOLIC
TNFSF14	TNF superfamily member 14	O43557	Secreted to blood	NEUROLOGY
TNNI3	troponin I3, cardiac type	P19429		CARDIOMETABOLIC
TNR	tenascin R	Q92752	Secreted in brain	NEUROLOGY
TNXB	tenascin XB	P22105	Secreted to extracellular matrix	NEUROLOGY
TP53	tumor protein p53	P04637		ONCOLOGY
TP53INP1	tumor protein p53 inducible nuclear protein 1	Q96A56		CARDIOMETABOLIC
TPMT	thiopurine S-methyltransferase	P51580		ONCOLOGY
TPP1	tripeptidyl peptidase 1	O14773	Intracellular and membrane	INFLAMMATION
TPPP3	tubulin polymerization promoting protein family member 3	Q9BW30		NEUROLOGY
TPSAB1	tryptase alpha/beta 1	Q15661	Secreted to blood	INFLAMMATION
TPT1	tumor protein, translationally-controlled 1	P13693		INFLAMMATION
TRAF2	TNF receptor associated factor 2	Q12933		INFLAMMATION
TREM2	triggering receptor expressed on myeloid cells 2	Q9NZC2	Intracellular and membrane	INFLAMMATION
TREML2	triggering receptor expressed on myeloid cells like 2	Q5T2D2		NEUROLOGY
TRIAP1	TP53 regulated inhibitor of apoptosis 1	O43715		ONCOLOGY
TRIM21	tripartite motif containing 21	P19474		INFLAMMATION
TRIM5	tripartite motif containing 5	Q9C035		INFLAMMATION
TSHB	thyroid stimulating hormone beta	P01222	Secreted to blood	CARDIOMETABOLIC
TSLP	thymic stromal lymphopoietin	Q969D9	Secreted to blood	CARDIOMETABOLIC
TSPAN1	tetraspanin 1	O60635		CARDIOMETABOLIC
TST	thiosulfate sulfurtransferase	Q16762		NEUROLOGY
TXLNA	taxilin alpha	P40222		NEUROLOGY
TXNDC15	thioredoxin domain containing 15	Q96J42		ONCOLOGY
TXNDC5	thioredoxin domain containing 5	Q8NBS9	Intracellular and membrane	NEUROLOGY
TXNRD1	thioredoxin reductase 1	Q16881		NEUROLOGY
TYMP	thymidine phosphorylase	P19971		CARDIOMETABOLIC
TYRO3	TYRO3 protein tyrosine kinase	Q06418		CARDIOMETABOLIC
UBAC1	UBA domain containing 1	Q9BSL1		ONCOLOGY
ULBP2	UL16 binding protein 2	Q9BZM5	Secreted in other tissues	NEUROLOGY
UMOD	uromodulin	P07911	Secreted in other tissues	CARDIOMETABOLIC
USO1	USO1 vesicle transport factor	O60763		ONCOLOGY
USP8	ubiquitin specific peptidase 8	P40818		CARDIOMETABOLIC
UXS1	UDP-glucuronate decarboxylase 1	Q8NBZ7	Intracellular and membrane	ONCOLOGY
VAMP5	vesicle associated membrane protein 5	O95183		CARDIOMETABOLIC
VASH1	vasohibin 1	Q7L8A9	Secreted to blood	INFLAMMATION
VASN	vasorin	Q6EMK4	Secreted - unknown location	CARDIOMETABOLIC
VAT1	vesicle amine transport 1	Q99536		ONCOLOGY
VCAM1	vascular cell adhesion molecule 1	P19320		CARDIOMETABOLIC
VCAN	versican	P13611	Secreted to blood	NEUROLOGY
VEGFA	vascular endothelial growth factor A	P15692	Secreted to blood	INFLAMMATION
VEGFC	vascular endothelial growth factor C	P49767	Secreted to blood	ONCOLOGY
VEGFD	vascular endothelial growth factor D	O43915	Secreted to blood	INFLAMMATION
VIM	vimentin	P08670		CARDIOMETABOLIC
VMO1	vitelline membrane outer layer 1 homolog	Q7Z5L0	Secreted to blood	ONCOLOGY
VNN2	vanin 2	O95498		ONCOLOGY
VPS37A	VPS37A, ESCRT-I subunit	Q8NEZ2		ONCOLOGY
VPS53	VPS53, GARP complex subunit	Q5VIR6		ONCOLOGY
VSIG4	V-set and immunoglobulin domain containing 4	Q9Y279		NEUROLOGY
VSIR	V-set immunoregulatory receptor	Q9H7M9		CARDIOMETABOLIC
VSTM1	V-set and transmembrane domain containing 1	Q6UX27	Secreted to blood	NEUROLOGY
VSTM2L	V-set and transmembrane domain containing 2 like	Q96N03	Secreted - unknown location	CARDIOMETABOLIC
VTA1	vesicle trafficking 1	Q9NP79		NEUROLOGY
VTCN1	V-set domain containing T cell activation inhibitor 1	Q7Z7D3		ONCOLOGY
VWA1	von Willebrand factor A domain containing 1	Q6PCB0	Secreted to extracellular matrix	ONCOLOGY
VWC2	von Willebrand factor C domain containing 2	Q2TAL6	Secreted to extracellular matrix	NEUROLOGY
VWF	von Willebrand factor	P04275	Secreted to blood	CARDIOMETABOLIC
WARS	tryptophanyl-tRNA synthetase	P23381		NEUROLOGY
WAS	Wiskott-Aldrich syndrome	P42768		INFLAMMATION
WASF1	WAS protein family member 1	Q92558		CARDIOMETABOLIC
WASF3	WAS protein family member 3	Q9UPY6		NEUROLOGY
WFDC12	WAP four-disulfide core domain 12	Q8WWY7	Secreted - unknown location	ONCOLOGY
WFDC2	WAP four-disulfide core domain 2	Q14508	Secreted in other tissues	ONCOLOGY
WFIKKN1	WAP, follistatin/kazal, immunoglobulin, kunitz and netrin domain containing 1	Q96NZ8	Secreted in other tissues	NEUROLOGY
WFIKKN2	WAP, follistatin/kazal, immunoglobulin, kunitz and netrin domain containing 2	Q8TEU8	Secreted in other tissues	INFLAMMATION
WIF1	WNT inhibitory factor 1	Q9Y5W5	Secreted to extracellular matrix	ONCOLOGY
WISP1	WNT1 inducible signaling pathway protein 1	O95388	Secreted to extracellular matrix	ONCOLOGY
WISP2	WNT1 inducible signaling pathway protein 2	O76076	Secreted to extracellular matrix	NEUROLOGY
WNT9A	Wnt family member 9A	O14904	Secreted to extracellular matrix	INFLAMMATION
WWP2	WW domain containing E3 ubiquitin protein ligase 2	O00308		NEUROLOGY
XCL1	X-C motif chemokine ligand 1	P47992	Secreted to blood	ONCOLOGY
XG	Xg blood group	P55808		CARDIOMETABOLIC
XPNPEP2	X-prolyl aminopeptidase 2	O43895	Intracellular and membrane	ONCOLOGY
XRCC4	X-ray repair cross complementing 4	Q13426		NEUROLOGY
YES1	YES proto-oncogene 1, Src family tyrosine kinase	P07947		ONCOLOGY
YTHDF3	YTH N6-methyladenosine RNA binding protein 3	Q7Z739		INFLAMMATION
ZBTB16	zinc finger and BTB domain containing 16	Q05516		ONCOLOGY
ZBTB17	zinc finger and BTB domain containing 17	Q13105		CARDIOMETABOLIC
