# Supplementary material for: Next generation plasma proteome profiling to monitor health and disease
Source: Nat Commun. 2021 May 3;12:2493. doi: 10.1038/s41467-021-22767-z (PMC8093230; doi:10.1038/s41467-021-22767-z)
Supplement: Supplementary file 5 — Supplementary Data 2 [file 41467_2021_22767_MOESM5_ESM.xlsx]

## Sheet: Sheet1
Supplementary Data 2. Description and summary of the clinical data for the wellness and T2D studies.
Clinical assay	Description	Unit	Sample	Group	Wellness (n = 76)			T2D (n = 48)
					Visit 1	Visit 2	Visit 3	Visit 1	Visit 2	Visit 3
CRP	C-reactive protein, high sensitivity	mg/L	Serum	Acute phase	1.47 ± 2.08	1.72 ± 2.65	2.12 ± 4.47	4.71 ± 7.21	3.06 ± 3.09	3.65 ± 8.14
DBP	Diastolic blood pressure	mmHg		Blood pressure	81.43 ± 10.07	78.92 ± 8.52	77.28 ± 9.61	84.98 ± 9.92	82.19 ± 9.8	82.4 ± 9.89
SBP	Systolic blood pressure	mmHg		Blood pressure	122.12 ± 18.09	120.45 ± 14.55	117.82 ± 16.25	130.08 ± 15.28	126.06 ± 15.1	125.75 ± 14.55
Bioimp_bone	Body bone content	%		Body composition	3.73 ± 0.4	3.71 ± 0.39	3.74 ± 0.39	3.42 ± 0.45	3.43 ± 0.46	3.48 ± 0.46
Bioimp_fat	Body fat content	%		Body composition	25.53 ± 8.2	25.74 ± 8.3	25.35 ± 8.3	31.65 ± 9.18	30.97 ± 8.93	30.2 ± 9.19
Bioimp_muscle	Body muscle content	%		Body composition	70.73 ± 7.8	70.54 ± 7.91	70.91 ± 7.91	64.96 ± 8.75	65.55 ± 8.46	66.37 ± 8.65
Hip	Hip circumference	cm		Body composition	102.57 ± 6.44	102.03 ± 6.34	102.04 ± 6.15	110.52 ± 12.04	110.04 ± 12.3	108.9 ± 12.24
Waist	Waist circumference	cm		Body composition	94.91 ± 10.76	93.71 ± 11.1	93.41 ± 10.86	109.5 ± 15.86	108.6 ± 15.87	107 ± 15.9
Weight	Body weight	kg		Body composition	77.27 ± 14.34	77.35 ± 14.38	76.84 ± 13.86	93.96 ± 20.95	92.33 ± 20.74	90.72 ± 20.49
BMI	Body mass index	kg/m2		Body composition	25.34 ± 3.73	25.36 ± 3.67	25.2 ± 3.54	31.12 ± 6.03	30.59 ± 6	30.05 ± 5.91
Height	Height	cm		Body composition	174.29 ± 10.33	174.29 ± 10.33	174.29 ± 10.33	173.35 ± 8.58	173.35 ± 8.58	173.35 ± 8.58
Hb	Hemoglobin	g/L	Blood	Erythrocytes	142.68 ± 11.65	142.64 ± 11.24	143.04 ± 10.61	147.56 ± 11.11	146.06 ± 11.35	144.54 ± 11.09
Hct	Hematocrit (erythrocyte volume fraction)	L/L	Blood	Erythrocytes	0.43 ± 0.03	0.43 ± 0.03	0.42 ± 0.03	0.44 ± 0.03	0.43 ± 0.03	0.44 ± 0.03
MCH	Mean corpuscular hemoglobin	pg	Blood	Erythrocytes	30.29 ± 1.8	30.68 ± 1.8	31.14 ± 1.74	31.31 ± 1.91	31.27 ± 1.97	30.92 ± 2.08
MCHC	Mean corpuscular hemoglobin conc.	g/L	Blood	Erythrocytes	333.28 ± 10.04	334.2 ± 9.49	338.99 ± 9.6	337.23 ± 11.42	337.67 ± 11.84	331.65 ± 11.74
MCV	Mean corpuscular volume	fL	Blood	Erythrocytes	90.74 ± 4.94	91.88 ± 4.45	91.86 ± 4.59	92.9 ± 5.52	92.71 ± 5.01	93.33 ± 5.61
RBC	Red blood cell count	x10*12/L	Blood	Erythrocytes	4.72 ± 0.37	4.64 ± 0.37	4.61 ± 0.37	4.73 ± 0.42	4.68 ± 0.41	4.68 ± 0.41
Gluc	Fasting glucose	mmol/L	Plasma	Glucose homeostasis	5.49 ± 0.54	5.56 ± 0.55	5.6 ± 0.45	7.74 ± 1.34	6.98 ± 1.09	6.98 ± 1.14
HbA1c	Hemoglobin A1c	mmol/mol	Blood	Glucose homeostasis	33.74 ± 3.21	34.08 ± 3.04	34.36 ± 3.17	44.35 ± 8.3	41.75 ± 6.91	39.31 ± 5.01
ProBNP	N-terminal pro b-type natriuretic peptide (NT-pro-BNP)	ng/L	Serum	Heart	64.91 ± 49.88	63.43 ± 55.49	60.79 ± 38.53	74.96 ± 103.11	80.77 ± 103.45	81.56 ± 72.81
TNT	Troponin T, high sensitivity	g/L	Serum	Heart	6.29 ± 2.97	6.36 ± 2.94	6.68 ± 3.11	8.31 ± 7.31	8.49 ± 7.98	8.32 ± 7.15
Crea	Creatinine	µmol/L	Serum	Kidney	80.28 ± 14.02	77.93 ± 13.53	80.7 ± 14.94	78.33 ± 13.69	79.79 ± 15.35	81.38 ± 16.81
CystC	Cystatin C	mg/L	Serum	Kidney	0.9 ± 0.13	0.92 ± 0.12	0.93 ± 0.13	1.04 ± 0.18	1.04 ± 0.18	1.04 ± 0.17
Baso	Basophil count	x10*9/L	Blood	Leukocytes	0.02 ± 0.04	0.02 ± 0.04	0.02 ± 0.04	0.03 ± 0.05	0.02 ± 0.04	0.02 ± 0.05
Eos	Eosinophil count	x10*9/L	Blood	Leukocytes	0.18 ± 0.13	0.16 ± 0.1	0.17 ± 0.12	0.18 ± 0.11	0.23 ± 0.24	0.18 ± 0.1
Lymph	Lymphocyte count	x10*9/L	Blood	Leukocytes	1.93 ± 0.46	1.8 ± 0.42	1.79 ± 0.45	1.87 ± 0.5	1.89 ± 0.51	1.87 ± 0.55
Mono	Monocyte count	x10*9/L	Blood	Leukocytes	0.31 ± 0.1	0.32 ± 0.1	0.33 ± 0.12	0.39 ± 0.11	0.38 ± 0.12	0.38 ± 0.13
Neut	Neutrophil count	x10*9/L	Blood	Leukocytes	2.89 ± 0.94	2.79 ± 0.98	2.89 ± 1.09	3.54 ± 1.41	3.47 ± 1.32	3.61 ± 1.35
WBC	White blood cell count	x10*9/L	Blood	Leukocytes	5.35 ± 1.26	5.12 ± 1.26	5.2 ± 1.42	5.99 ± 1.84	6 ± 1.66	6.1 ± 1.74
ApoA1	Apolipoprotein A1	g/L	Serum	Lipid profile	1.79 ± 0.32	1.73 ± 0.34	1.76 ± 0.34	1.48 ± 0.27	1.47 ± 0.27	1.54 ± 0.31
ApoB	Apolipoprotein B	g/L	Serum	Lipid profile	1.1 ± 0.28	1.06 ± 0.21	1.05 ± 0.2	1.04 ± 0.22	0.98 ± 0.22	0.94 ± 0.22
ApoB.apoA1	ApoB/apoA1 ratio	NA	Serum	Lipid profile	0.65 ± 0.23	0.65 ± 0.21	0.63 ± 0.2	0.73 ± 0.2	0.69 ± 0.19	0.63 ± 0.16
Chol	Total cholesterol	mmol/L	Serum	Lipid profile	5.79 ± 0.94	5.57 ± 0.74	5.52 ± 0.75	4.86 ± 0.8	4.58 ± 0.92	4.53 ± 1
HDL	High density lipoprotein cholesterol	mmol/L	Serum	Lipid profile	1.92 ± 0.63	1.9 ± 0.65	1.98 ± 0.66	1.32 ± 0.38	1.39 ± 0.42	1.47 ± 0.54
LDL	Low density lipoprotein cholesterol	mmol/L	Serum	Lipid profile	3.69 ± 0.98	3.58 ± 0.8	3.62 ± 0.75	3.15 ± 0.78	2.94 ± 0.86	2.8 ± 0.87
TG	Triglycerides	mmol/L	Serum	Lipid profile	1.08 ± 0.57	1.09 ± 0.67	1.04 ± 0.48	1.75 ± 1.08	1.45 ± 0.61	1.53 ± 1.04
ALAT	Alanine aminotransferase	µkat/L	Serum	Liver	0.44 ± 0.22	0.49 ± 0.33	0.42 ± 0.16	0.69 ± 0.49	0.65 ± 0.5	0.64 ± 0.49
GGT	Gamma glutamyltransferase	µkat/L	Serum	Liver	0.45 ± 0.42	0.45 ± 0.38	0.47 ± 0.64	1.02 ± 1.18	0.82 ± 0.9	0.99 ± 1.47
Plt	Platelet count	x10*9/L	Blood	Platelets	249.47 ± 53.39	246.24 ± 51.72	246.04 ± 46.99	217.04 ± 73.58	219.71 ± 67	219.25 ± 72.26
Urate	Urate	µmol/L	Serum	Urate	304.53 ± 66.79	298.22 ± 64.97	306 ± 70.6	368.79 ± 77.45	370.79 ± 83.01	361.73 ± 77.6
C-peptide	Proinsulin C-peptide	nmol/L	Serum	insulin secretion/resistance	-	-	-	1.05 ± 0.51	0.96 ± 0.38	1.02 ± 0.47
HOMA-IR	Homeostatic Model Assessment for Insulin Resistance			insulin secretion/resistance	-	-	-	5.03 ± 3.8	3.99 ± 2.24	4.19 ± 2.65
Insulin	Insulin	mU/L	Serum	insulin secretion/resistance	-	-	-	14.27 ± 9.99	12.72 ± 6.74	13.28 ± 7.24
