# Supplementary material for: Next generation plasma proteome profiling to monitor health and disease
Source: Nat Commun. 2021 May 3;12:2493. doi: 10.1038/s41467-021-22767-z (PMC8093230; doi:10.1038/s41467-021-22767-z)
Supplement: Supplementary file 6 — Supplementary Data 3 [file 41467_2021_22767_MOESM6_ESM.xlsx]

## Sheet: Sheet1
Supplementary Data 3. Differentially expressed proteins in male and female samples based on the wellness study.
***Three-way balanced ANOVA for gender with age and visit as covariates
***Multiple test corrections have been applied for P-values using Benjamini and Hochberg method
Protein	Log2FC (male/female)	P-value	FDR	Novelty
PROK1	0.35921	1.3e-56	1.91e-53	qPCR
CGA	-0.454685	4.14e-54	3.05e-51	qPCR
PSPN	0.436775	2.29e-36	1.12e-33	Novel
XG	-0.137053	7.05e-31	2.59e-28	qPCR
MMP3	0.174807	3.33e-24	9.82e-22	qPCR
ENPP2	-0.0978573	6.23e-24	1.53e-21	qPCR
LEP	-0.337936	1.61e-20	3.38e-18	qPCR
CD38	0.0838856	2.12e-20	3.9e-18	qPCR
GH1	-0.42714	5.29e-20	8.65e-18	qPCR
LPL	-0.0882739	1.98e-19	2.92e-17	qPCR
OBP2B	0.133847	7.02e-19	9.39e-17	Novel
SEZ6L2	-0.0716596	3.37e-15	4.14e-13	qPCR
HAGH	0.135243	5.04e-15	5.7e-13	qPCR
FABP4	-0.135162	8.65e-15	9.09e-13	qPCR
CALCA	0.136336	5.45e-14	5.35e-12	qPCR
CRISP2	0.0968282	5.81e-14	5.35e-12	qPCR
CDHR2	0.182787	9.3e-14	8.05e-12	Novel
GDF2	-0.083543	2.41e-13	1.97e-11	qPCR
CNTN1	-0.0661589	2.62e-13	2.03e-11	qPCR
ANGPTL3	-0.0626259	2.83e-13	2.09e-11	qPCR
IGFBP6	0.0515208	7.64e-13	5.36e-11	qPCR
ADGRG2	-0.0530528	1.2e-12	7.71e-11	qPCR
ALCAM	-0.0553167	1.18e-12	7.71e-11	qPCR
LHB	-0.318285	1.58e-12	9.66e-11	qPCR
TNFRSF11B	-0.0486444	2.75e-12	1.56e-10	qPCR
CLMP	-0.0359118	2.72e-12	1.56e-10	qPCR
CNTN5	-0.0871626	3.46e-12	1.82e-10	qPCR
PLA2G7	0.0484295	3.36e-12	1.82e-10	qPCR
UMOD	-0.0725303	3.73e-12	1.89e-10	qPCR
CD99	0.0389484	6.7e-12	3.24e-10	Novel
DPP6	-0.101844	6.82e-12	3.24e-10	qPCR
NOS3	0.125649	7.17e-12	3.3e-10	qPCR
FOLR1	-0.0428809	8.55e-12	3.81e-10	qPCR
LEFTY2	-0.0668168	1.06e-11	4.6e-10	Novel
BPIFB1	-0.0814927	3.43e-11	1.44e-09	Novel
CA1	0.0629892	3.59e-11	1.47e-09	qPCR
ROBO2	-0.0593615	4.42e-11	1.76e-09	qPCR
MB	0.0700427	6.49e-11	2.51e-09	qPCR
GHRL	-0.13685	7.02e-11	2.65e-09	qPCR
SERPINA11	-0.0562146	1.08e-10	3.99e-09	Novel
SSC4D	0.234241	1.17e-10	4.21e-09	qPCR
PON3	-0.0300998	1.36e-10	4.75e-09	qPCR
GFAP	-0.111766	1.57e-10	5.36e-09	Novel
ST3GAL1	-0.0954409	2.1e-10	7.03e-09	qPCR
PSME2	0.0624863	2.37e-10	7.76e-09	Novel
IL1RL1	0.110391	7.24e-10	2.32e-08	qPCR
BLVRB	0.0936966	9.23e-10	2.89e-08	qPCR
RELT	0.050786	1e-09	3.07e-08	qPCR
SEZ6L	-0.068897	1.06e-09	3.19e-08	qPCR
MMP13	-0.121084	1.61e-09	4.73e-08	Novel
TFF2	-0.0651409	2.26e-09	6.52e-08	qPCR
NPM1	0.165809	2.32e-09	6.56e-08	Novel
CLUL1	-0.089531	2.81e-09	7.81e-08	qPCR
AGRP	0.0880391	6.28e-09	1.71e-07	qPCR
PSMG3	0.0885838	7.96e-09	2.09e-07	Novel
NELL2	-0.0503572	7.85e-09	2.09e-07	Novel
BCAN	-0.0522646	1.14e-08	2.94e-07	qPCR
CELA3A	-0.102038	1.26e-08	3.19e-07	Novel
ACE2	0.0931746	1.64e-08	4.03e-07	qPCR
NCAN	-0.0590303	1.64e-08	4.03e-07	qPCR
LRP1	-0.0360211	1.7e-08	4.1e-07	qPCR
B4GAT1	-0.0371687	1.81e-08	4.3e-07	qPCR
CTRC	-0.0780899	2.03e-08	4.74e-07	qPCR
OPTC	-0.0718263	2.19e-08	5.03e-07	qPCR
SPINK1	-0.0855521	2.31e-08	5.22e-07	qPCR
CA6	0.138272	3.06e-08	6.82e-07	qPCR
DCXR	0.110787	3.48e-08	7.66e-07	Novel
OGN	-0.0594941	3.56e-08	7.71e-07	Novel
MSTN	0.0926233	4.14e-08	8.83e-07	qPCR
TIMP4	-0.0526415	4.47e-08	9.39e-07	qPCR
NPPC	0.0668933	5.16e-08	1.07e-06	qPCR
HBQ1	0.116808	5.56e-08	1.14e-06	Novel
PLA2G1B	-0.0488891	5.86e-08	1.18e-06	Novel
PAEP	0.314261	6.03e-08	1.2e-06	Novel
AHSP	0.0961293	6.66e-08	1.31e-06	Novel
SOD2	0.0530585	7.8e-08	1.51e-06	qPCR
REN	0.125116	9.58e-08	1.83e-06	qPCR
NOS1	0.0958201	1.07e-07	2.02e-06	Novel
GFRA3	-0.0423537	1.12e-07	2.08e-06	qPCR
GZMH	0.13793	1.34e-07	2.47e-06	qPCR
SCARF2	-0.0488648	1.45e-07	2.61e-06	qPCR
AARSD1	0.0796473	1.45e-07	2.61e-06	Novel
CA2	0.0787878	1.63e-07	2.89e-06	qPCR
IGFBP1	-0.101975	1.66e-07	2.9e-06	qPCR
PLA2G2A	-0.122821	2.02e-07	3.5e-06	Novel
VWC2	-0.0531127	2.44e-07	4.18e-06	qPCR
EPHA1	0.0475613	2.59e-07	4.39e-06	Novel
GLB1	0.0856032	3.15e-07	5.26e-06	qPCR
MERTK	0.0277759	3.39e-07	5.6e-06	qPCR
ZBTB16	0.179771	4.39e-07	7.19e-06	qPCR
CCL28	-0.10419	5.37e-07	8.69e-06	qPCR
KIRREL2	-0.0831023	5.91e-07	9.45e-06	Novel
WIF1	-0.0350106	6.02e-07	9.53e-06	qPCR
CDH15	0.115027	6.11e-07	9.57e-06	Novel
CA3	0.0494908	6.49e-07	1.01e-05	qPCR
UBAC1	0.0475219	7.05e-07	1.08e-05	Novel
XPNPEP2	-0.103985	7.26e-07	1.1e-05	qPCR
HSPB6	0.0528692	7.4e-07	1.11e-05	Novel
REG3A	-0.0668138	7.6e-07	1.12e-05	qPCR
SH2D1A	0.15944	7.6e-07	1.12e-05	qPCR
HMBS	0.0516628	7.83e-07	1.14e-05	Novel
ENPP5	0.0941606	8.98e-07	1.3e-05	Novel
ALDH1A1	0.0769639	1.01e-06	1.44e-05	qPCR
TCN2	-0.0260924	1.05e-06	1.49e-05	qPCR
CARHSP1	0.0796421	1.06e-06	1.49e-05	Novel
AGER	-0.034195	1.21e-06	1.68e-05	qPCR
CRLF1	0.0553839	1.26e-06	1.73e-05	Novel
CXCL5	-0.0874305	1.29e-06	1.76e-05	qPCR
SPON1	-0.0414366	1.35e-06	1.82e-05	qPCR
IL1RAP	-0.0552907	1.71e-06	2.28e-05	Novel
CNTN4	-0.043001	1.76e-06	2.33e-05	qPCR
FLT3LG	-0.031403	2.04e-06	2.66e-05	qPCR
IPCEF1	0.0950937	2.04e-06	2.66e-05	Novel
GUCA2A	-0.0304065	2.14e-06	2.76e-05	Novel
THOP1	0.0295882	2.44e-06	3.1e-05	qPCR
AGR3	0.172736	2.42e-06	3.1e-05	qPCR
LGALS3	-0.0388451	2.95e-06	3.66e-05	qPCR
IGFBP2	-0.0489093	2.95e-06	3.66e-05	qPCR
TMPRSS5	-0.0490261	2.96e-06	3.66e-05	qPCR
ART3	0.0476218	3.61e-06	4.42e-05	Novel
NCF2	0.0612474	3.63e-06	4.42e-05	qPCR
RBKS	0.0334239	3.7e-06	4.47e-05	Novel
CNTNAP2	-0.083246	3.85e-06	4.53e-05	qPCR
CCL22	-0.0508508	3.82e-06	4.53e-05	Novel
FOXO3	0.205081	3.88e-06	4.53e-05	Novel
CDNF	0.0464801	3.86e-06	4.53e-05	qPCR
IGFBP3	-0.0269942	4.06e-06	4.7e-05	qPCR
GMPR	0.0891919	4.38e-06	5.03e-05	Novel
TIMD4	-0.0517368	4.45e-06	5.05e-05	qPCR
MOG	-0.0454073	4.46e-06	5.05e-05	qPCR
GUSB	0.0754956	4.66e-06	5.23e-05	qPCR
AZU1	0.0833596	4.89e-06	5.44e-05	qPCR
APOM	-0.0310801	4.92e-06	5.44e-05	qPCR
RABGAP1L	0.0979314	6.26e-06	6.88e-05	Novel
ELOA	0.0594938	6.61e-06	7.21e-05	Novel
CCL24	0.0753934	6.8e-06	7.36e-05	qPCR
CNTN3	0.0518341	7.34e-06	7.89e-05	Novel
WFIKKN1	0.0528815	9.35e-06	9.98e-05	qPCR
GLRX	0.070444	9.58e-06	0.000101	qPCR
CEACAM21	0.135632	1.03e-05	0.000108	Novel
DEFB4A_DEFB4B	0.195657	1.04e-05	0.000108	Novel
ST6GAL1	-0.0329439	1.13e-05	0.000118	qPCR
FASLG	-0.031768	1.16e-05	0.000119	qPCR
CD300LG	-0.070141	1.18e-05	0.000121	qPCR
PFKFB2	0.0704625	1.21e-05	0.000123	Novel
CDH6	-0.0504154	1.25e-05	0.000126	qPCR
CD22	-0.0433048	1.3e-05	0.00013	Novel
NTRK2	-0.0395639	1.51e-05	0.00015	qPCR
ACY1	0.0595005	1.53e-05	0.000151	Novel
LXN	0.0499993	1.63e-05	0.000157	qPCR
TNFRSF21	-0.0247242	1.6e-05	0.000157	qPCR
GNE	0.133929	1.63e-05	0.000157	Novel
WFDC12	0.106689	1.61e-05	0.000157	Novel
TFF3	-0.0470492	1.67e-05	0.00016	qPCR
ROR1	-0.0470511	1.71e-05	0.000162	qPCR
ITIH3	-0.0551318	1.76e-05	0.000166	Novel
CD200	-0.0324069	1.77e-05	0.000166	qPCR
ERBB3	-0.0258663	1.8e-05	0.000166	qPCR
LAMA4	-0.0273258	1.79e-05	0.000166	qPCR
CD1C	-0.0428139	1.79e-05	0.000166	qPCR
CD70	-0.0480925	1.9e-05	0.000173	qPCR
PLA2G10	-0.0659238	2e-05	0.000182	Novel
ADH4	0.112043	2.09e-05	0.000189	Novel
PAPPA	0.0831006	2.15e-05	0.000192	qPCR
OMG	-0.104721	2.15e-05	0.000192	qPCR
PIK3AP1	0.0924952	2.2e-05	0.000195	qPCR
RSPO1	-0.034718	2.31e-05	0.000203	qPCR
CRNN	-0.0859411	2.34e-05	0.000205	qPCR
MNDA	0.077122	2.41e-05	0.000209	Novel
SCG2	-0.0299352	2.4e-05	0.000209	Novel
SOST	0.0377825	2.58e-05	0.000222	qPCR
SRP14	0.0815984	2.65e-05	0.000227	Novel
DKKL1	-0.118697	2.73e-05	0.000232	qPCR
TSHB	0.107504	3.14e-05	0.000265	qPCR
KLK13	0.0417165	3.41e-05	0.000287	qPCR
WISP2	0.0502687	3.51e-05	0.000293	Novel
MMP7	-0.0300071	3.75e-05	0.000312	qPCR
DCTN6	0.174686	3.9e-05	0.000322	Novel
CXCL16	-0.0250749	4.17e-05	0.000341	qPCR
MDGA1	-0.0734545	4.16e-05	0.000341	qPCR
LEPR	-0.065388	4.29e-05	0.000349	Novel
PADI4	0.0830475	4.49e-05	0.000364	Novel
DSG2	-0.0421629	4.65e-05	0.000374	Novel
ISM1	-0.0377215	4.68e-05	0.000375	Novel
LCN2	0.0465372	4.81e-05	0.000383	qPCR
IDI2	0.144248	4.86e-05	0.000385	Novel
ITGAV	-0.0276853	5.01e-05	0.000394	qPCR
DPT	-0.0233405	5.09e-05	0.000398	Novel
STC2	0.0378145	5.34e-05	0.000416	Novel
SKAP1	0.0653365	6.51e-05	0.000505	qPCR
MMP9	0.0917603	7.37e-05	0.000568	qPCR
PADI2	0.170492	7.99e-05	0.000612	qPCR
SNCG	-0.0682663	8.78e-05	0.00067	Novel
TSPAN1	0.135336	8.95e-05	0.000679	Novel
PI3	0.0819918	9.56e-05	0.000718	qPCR
PSIP1	0.0526068	9.54e-05	0.000718	qPCR
CES3	0.0945302	9.8e-05	0.000732	Novel
ARSB	0.0542676	0.0001	0.000746	qPCR
PBLD	0.0829439	0.000102	0.000748	Novel
PSME1	0.0359786	0.000102	0.000748	Novel
SIGLEC9	-0.0228452	0.000102	0.000748	qPCR
AMY2A	-0.0581174	0.000107	0.00078	Novel
PLTP	-0.0286566	0.000109	0.000789	qPCR
MEPE	0.0335032	0.000111	0.000803	qPCR
NFATC1	0.102631	0.000115	0.000823	qPCR
IL15	-0.0297086	0.000116	0.000829	Novel
SMPD1	0.0613787	0.000117	0.00083	qPCR
GPR37	0.0697736	0.000124	0.000878	Novel
RTBDN	-0.0467925	0.000126	0.00089	Novel
GPKOW	0.0674195	0.00013	0.000911	Novel
KLK4	-0.0519069	0.000132	0.000918	Novel
AKT1S1	0.0651497	0.000136	0.000945	Novel
TGM2	0.0779481	0.000141	0.000972	qPCR
CD14	-0.0210439	0.000141	0.000972	Novel
LAYN	-0.0352194	0.000146	0.000997	qPCR
NID2	-0.0901357	0.000148	0.00100763	qPCR
CCT5	0.104009	0.00015	0.00101519	Novel
NPTXR	-0.0459686	0.000159	0.00107556	qPCR
CA9	-0.0571099	0.000161	0.00108176	qPCR
LYN	0.0843188	0.000167	0.0011173	qPCR
PKLR	0.0464799	0.000168	0.00111745	Novel
DPP4	-0.0280059	0.000172	0.00113413	qPCR
IKZF2	0.264252	0.000173	0.00113413	Novel
PSMD9	0.0475086	0.000173	0.00113413	Novel
DNAJB1	0.107416	0.000173	0.00113413	qPCR
EIF4B	0.0857901	0.000184	0.00119577	Novel
C19orf12	0.119532	0.000188	0.00122207	Novel
CPPED1	0.0674472	0.000193	0.00124562	Novel
PIGR	-0.0356745	0.000197	0.00126322	qPCR
TFF1	-0.10663	0.000198	0.00126936	Novel
TPSAB1	0.0583517	0.000201	0.00127974	qPCR
PPME1	0.0800831	0.000207	0.00131402	Novel
ITGB2	-0.0301614	0.000213	0.00134413	qPCR
CASC4	-0.0239772	0.000217	0.00136665	Novel
ATG4A	0.0832684	0.00023	0.00143935	qPCR
TXLNA	0.0718175	0.000234	0.0014612	qPCR
AOC3	-0.0367306	0.000243	0.00150992	qPCR
NOTCH3	-0.0333172	0.000261	0.00161128	qPCR
CA11	-0.0299033	0.000262	0.00161195	Novel
CASP8	0.0643391	0.000265	0.0016268	qPCR
CLEC4D	0.0638799	0.000268	0.00163153	qPCR
GFER	0.0730677	0.000268	0.00163153	Novel
FGF19	-0.0897763	0.000271	0.00164065	qPCR
SLITRK2	-0.0292182	0.000283	0.00170899	qPCR
FGFR1OP	0.117545	0.000296	0.0017802	Novel
YES1	0.0894252	0.000321	0.00191917	qPCR
SCGB3A2	-0.0703519	0.000332	0.00197809	qPCR
WFIKKN2	-0.0254475	0.000337	0.00199775	qPCR
EGLN1	0.0631369	0.000341	0.00201727	qPCR
DPY30	0.0484653	0.000348	0.00204701	Novel
OSCAR	-0.0197138	0.000357	0.00209255	qPCR
ASAH2	-0.0507436	0.000383	0.00223445	qPCR
FOXO1	0.0927656	0.000394	0.00228388	qPCR
PHOSPHO1	0.0238784	0.000394	0.00228388	Novel
AKR1C4	0.171512	0.000404	0.00231546	Novel
ANGPTL1	-0.0349082	0.000404	0.00231546	qPCR
KYNU	0.0242447	0.000403	0.00231546	qPCR
ALPP	-0.0824648	0.000424	0.00241898	Novel
AMY2B	-0.0513567	0.000432	0.00245381	Novel
FGF5	-0.0623408	0.000438	0.00247949	qPCR
CLEC5A	-0.0276455	0.000443	0.00249863	qPCR
OSM	0.0825669	0.000449	0.0025223	qPCR
NTproBNP	-0.116464	0.000461	0.00258196	qPCR
BCR	0.0950246	0.00048	0.00267455	qPCR
CD209	-0.036933	0.000502	0.00277923	qPCR
CRTAC1	-0.0253891	0.0005	0.00277923	qPCR
NOTCH1	-0.011211	0.000527	0.00290553	qPCR
EDIL3	-0.0649285	0.000556	0.00305258	qPCR
MSMB	0.112433	0.000581	0.00318096	qPCR
MATN2	-0.0280707	0.000587	0.00320207	qPCR
LTBP2	-0.028061	0.000609	0.00330966	qPCR
CALB2	-0.0692674	0.00063	0.00340989	Novel
EDA2R	-0.0277546	0.000669	0.00360845	qPCR
ROBO1	-0.018043	0.000679	0.00364646	qPCR
THPO	-0.0332545	0.00069	0.00369512	qPCR
SPINT1	-0.0294636	0.000695	0.00370882	qPCR
VEGFC	-0.044042	0.0007	0.00371806	qPCR
SPINK6	0.0353988	0.000709	0.00375155	Novel
FGFBP1	-0.0382788	0.000721	0.00380522	qPCR
CCL26	0.0633362	0.000726	0.00381461	Novel
NRP2	-0.0369864	0.000738	0.00386359	qPCR
TFPI2	-0.0296184	0.000752	0.0039279	qPCR
KRT18	0.0528687	0.000761	0.00395929	Novel
TRIM5	0.125159	0.000768	0.00398314	qPCR
CCL27	-0.0515974	0.00078	0.00402673	Novel
LSP1	0.0426556	0.000784	0.00403269	Novel
F3	-0.0225214	0.00086	0.00441064	qPCR
AFP	-0.0586888	0.000912	0.00466151	Novel
ITGB6	0.0454919	0.00092	0.00468774	qPCR
BAIAP2	0.106493	0.000925	0.00469309	Novel
APBB1IP	0.0572118	0.000941	0.00475886	qPCR
NBN	0.0678825	0.000954	0.00481111	qPCR
CTSZ	0.0525319	0.000974	0.00489412	qPCR
IKBKG	0.0652943	0.00101273	0.00505334	qPCR
CLPP	0.126216	0.00100957	0.00505334	Novel
IL11	-0.152173	0.00103544	0.00513186	Novel
TRAF2	0.0805742	0.00103542	0.00513186	qPCR
CPXM1	-0.0721136	0.00104713	0.00517238	qPCR
ANGPT1	-0.0703604	0.00106102	0.00522348	qPCR
APP	-0.0804954	0.00107822	0.00529048	qPCR
KITLG	-0.0213119	0.0011033	0.00537769	qPCR
PTGDS	0.0257632	0.00109975	0.00537769	Novel
CEACAM8	0.0340737	0.00114731	0.00557375	qPCR
BIRC2	0.088354	0.00117341	0.00568176	qPCR
TBC1D17	0.0769661	0.00120361	0.00578991	Novel
MME	0.0770967	0.00120115	0.00578991	qPCR
FCRL1	-0.0367099	0.00122576	0.00587726	qPCR
CDH17	-0.0831828	0.00123375	0.00587727	Novel
NUDT2	0.115438	0.00123043	0.00587727	Novel
ITGB1	-0.0254641	0.00128291	0.00609177	qPCR
GAS6	-0.0165666	0.00129127	0.00609215	qPCR
REG4	-0.0284971	0.0012905	0.00609215	qPCR
PRKRA	0.0591192	0.00129676	0.0060985	qPCR
GLO1	0.0354976	0.00134057	0.00628447	qPCR
NAAA	0.0477894	0.00135874	0.00632933	qPCR
ERP44	0.0162945	0.00135663	0.00632933	Novel
TACSTD2	-0.0199055	0.00137428	0.00638151	qPCR
ABHD14B	0.0656412	0.00145377	0.0067294	Novel
KIR3DL1	0.157772	0.00150022	0.00692266	Novel
THBS4	-0.0414015	0.00152655	0.00702215	qPCR
BANK1	0.070418	0.00153988	0.00704944	qPCR
NMNAT1	0.0962338	0.00154685	0.00704944	qPCR
LAT2	0.101163	0.00154602	0.00704944	qPCR
CR2	0.0382807	0.00158463	0.00719929	qPCR
EFEMP1	-0.0222599	0.00159234	0.00721209	qPCR
RETN	0.02666	0.00163998	0.00736422	qPCR
DPP10	-0.0405001	0.00164094	0.00736422	qPCR
FOPNL	0.085225	0.00163278	0.00736422	Novel
CX3CL1	-0.0221637	0.00165604	0.00740941	qPCR
SCLY	0.0263628	0.00169411	0.00755676	Novel
PRL	-0.0526137	0.00180619	0.00803234	Novel
PRDX1	0.040581	0.00186119	0.0082374	qPCR
METAP2	0.0537722	0.00186349	0.0082374	qPCR
NPTX1	-0.0558377	0.00187206	0.00825051	Novel
PQBP1	0.077702	0.00188437	0.00827997	Novel
GZMB	0.0288141	0.00204419	0.00895548	qPCR
CCL20	-0.0623528	0.00212126	0.0092114	qPCR
CTSC	0.0638544	0.00212138	0.0092114	qPCR
RRM2B	0.0635292	0.00210933	0.0092114	qPCR
LY75	-0.0335805	0.00214048	0.00926701	qPCR
CD8A	0.0288403	0.00215325	0.00929496	qPCR
ATP5PO	0.127252	0.0021823	0.00936546	Novel
INPPL1	0.0920668	0.00217765	0.00936546	qPCR
REG1A	-0.024037	0.00226668	0.00966522	qPCR
FEN1	0.0651753	0.00227185	0.00966522	Novel
APEX1	0.0432814	0.00226694	0.00966522	qPCR
EIF4EBP1	0.0436352	0.00235811	0.0100033	qPCR
SELE	0.0337054	0.00241661	0.010222	qPCR
ICA1	0.0838874	0.00244399	0.0103082	qPCR
DCBLD2	-0.0255305	0.00249123	0.0104774	qPCR
EBI3_IL27	-0.020059	0.00249859	0.0104784	qPCR
PGLYRP1	0.0267015	0.00252257	0.0105489	qPCR
APRT	0.0369209	0.00262387	0.0109415	Novel
OXT	0.110407	0.00270696	0.0112561	Novel
STAT5B	0.0651438	0.00277771	0.0115177	Novel
PDP1	0.105478	0.00278604	0.0115198	qPCR
TPP1	0.0263331	0.00288417	0.0118921	qPCR
PM20D1	0.167886	0.00290713	0.0119534	Novel
ULBP2	-0.0360166	0.00293236	0.0120235	qPCR
MVK	0.0713065	0.00294154	0.0120276	qPCR
FKBP4	0.0424166	0.00296519	0.0120907	qPCR
REG1B	-0.0365938	0.00299508	0.0121789	Novel
RILP	0.0449757	0.00300488	0.0121851	Novel
GALNT2	0.0150423	0.0030313	0.0122585	qPCR
AK1	0.0736538	0.00311941	0.0124777	Novel
LRP11	-0.0288668	0.00311157	0.0124777	qPCR
GDNF	0.0575359	0.00310931	0.0124777	qPCR
GCNT1	0.0267588	0.00310075	0.0124777	qPCR
THY1	-0.0182251	0.00320164	0.0127574	qPCR
INPP1	0.0486041	0.00320668	0.0127574	Novel
CLIP2	0.0748471	0.00326934	0.0129716	Novel
SPP1	-0.0295293	0.00329859	0.0130525	qPCR
ILKAP	0.118739	0.00330879	0.0130578	Novel
TRIM21	0.0411115	0.00335507	0.013205	qPCR
HSP90B1	0.170282	0.00337209	0.0132366	Novel
PAK4	0.0667898	0.00340623	0.0133177	qPCR
THBS2	-0.0264008	0.00341989	0.0133177	qPCR
VPS37A	0.0856341	0.00341668	0.0133177	Novel
PRSS2	-0.0506551	0.00345884	0.0134338	qPCR
CD83	-0.0228238	0.00360584	0.0139679	qPCR
SOD1	0.0676857	0.00377238	0.0145746	qPCR
CHL1	-0.0216937	0.00383709	0.0147859	qPCR
TIMP3	-0.0928524	0.00384919	0.0147938	Novel
MAP4K5	0.0793477	0.00387197	0.0148426	qPCR
DSG4	-0.0782599	0.00390336	0.014924	qPCR
CD2AP	0.072046	0.00398409	0.0151932	qPCR
TDGF1	0.164138	0.00399782	0.0152062	Novel
CERT	0.0707534	0.00403178	0.0152958	Novel
NPPB	-0.148211	0.00412088	0.0155139	qPCR
CHRDL1	-0.0173619	0.00411695	0.0155139	Novel
COX5B	0.0957846	0.00411897	0.0155139	Novel
ACP6	-0.0460309	0.00420351	0.0157846	qPCR
GFRA1	-0.0158832	0.00424735	0.0159086	qPCR
AXIN1	0.0966809	0.00432732	0.016167	qPCR
CHGB	-0.0314977	0.00434663	0.0161981	Novel
CD59	0.0178717	0.00437801	0.0162738	qPCR
ENTPD5	-0.01622	0.0044528	0.0164687	qPCR
LGALS4	-0.0244468	0.00444396	0.0164687	qPCR
BCAM	-0.0356223	0.00453648	0.0167361	qPCR
STK11	0.0931786	0.00456768	0.0168091	Novel
TFPI	0.0210681	0.00462656	0.0169833	qPCR
SH2B3	0.0919253	0.00466205	0.017071	qPCR
STAMBP	0.0421825	0.00478026	0.0174604	qPCR
CA12	-0.0261442	0.00480961	0.0174808	qPCR
CNTN2	-0.0317377	0.00480647	0.0174808	qPCR
SDC1	0.0369053	0.00482391	0.0174897	qPCR
LIF	0.106955	0.00485213	0.0175057	qPCR
ATP6V1F	0.0883898	0.00484571	0.0175057	Novel
IL17D	-0.0312862	0.00498308	0.0179	qPCR
MILR1	-0.0623305	0.00498572	0.0179	qPCR
SRPK2	0.141455	0.00509388	0.0182438	qPCR
TREM2	-0.0264713	0.00536326	0.0191155	Novel
OGFR	0.0339983	0.00536066	0.0191155	Novel
KRT5	0.0521406	0.00538664	0.0191525	Novel
ICAM5	-0.0379694	0.00544253	0.0193046	Novel
CCL23	0.0375367	0.0056342	0.0198886	qPCR
CCN1	0.0618041	0.00562642	0.0198886	Novel
LPO	-0.048405	0.00565267	0.019906	Novel
RBP5	0.0371627	0.00570874	0.0200555	Novel
RNASE3	0.0813655	0.00584546	0.0203899	qPCR
NID1	0.0347476	0.00583528	0.0203899	qPCR
CXCL6	0.0277083	0.0058266	0.0203899	qPCR
IL18	0.0319467	0.00586181	0.0203986	qPCR
TXNDC15	-0.0254021	0.00588164	0.0204193	Novel
KIT	-0.0261909	0.00590287	0.0204448	qPCR
SIGLEC6	-0.0269322	0.00593514	0.0205083	qPCR
ITGA11	-0.0342569	0.00603858	0.0208168	qPCR
CTSB	-0.0354305	0.00621003	0.0213579	Novel
VEGFD	-0.02151	0.00638345	0.0219031	qPCR
CCS	0.0366388	0.00652517	0.0223373	Novel
CES2	0.058495	0.00657677	0.0224617	qPCR
SUSD1	0.0326505	0.00659764	0.0224808	Novel
LTA	-0.0327115	0.00673557	0.0228978	qPCR
DNAJB8	0.102784	0.00676339	0.0229394	Novel
PPCDC	0.0281402	0.00690714	0.0233731	Novel
WASF1	0.111832	0.00705894	0.023832	qPCR
CGREF1	-0.0369971	0.00710042	0.0239172	Novel
RASSF2	0.0458111	0.00726571	0.0244181	qPCR
SERPINA12	-0.128776	0.00732672	0.024567	qPCR
MAX	0.122138	0.00739635	0.0247441	qPCR
CD5	-0.0232074	0.00752842	0.0251289	qPCR
PTPRN2	-0.0294372	0.0077247	0.0257257	Novel
SCGN	-0.0717667	0.00782031	0.0259268	Novel
NUCB2	0.0173102	0.00780997	0.0259268	qPCR
TST	0.0725655	0.00784191	0.02594	Novel
ADAMTS16	-0.0389383	0.00789445	0.0260552	Novel
DRAXIN	-0.0302827	0.00791577	0.0260671	qPCR
OSMR	-0.0327933	0.00798085	0.0262228	qPCR
DAPP1	0.0614245	0.00808347	0.0265008	qPCR
TJAP1	0.105439	0.00819954	0.0268216	Novel
HDGF	0.0577926	0.00824037	0.0268954	qPCR
SFRP1	-0.0314446	0.00827833	0.0269595	Novel
C4BPB	-0.0296545	0.00830341	0.0269815	Novel
MET	-0.0136008	0.00837385	0.027043	qPCR
HEXIM1	0.0736095	0.00837745	0.027043	qPCR
SCG3	-0.0199739	0.0083622	0.027043	Novel
TAFA5	-0.020172	0.00844736	0.0271496	Novel
KAZALD1	0.0509831	0.00844143	0.0271496	qPCR
KIR2DL3	0.0629634	0.00852439	0.0273375	Novel
FCRL5	0.04441	0.00861074	0.0275544	qPCR
FLT1	0.0173195	0.00865896	0.0276486	Novel
ING1	0.0643651	0.00868829	0.0276822	Novel
SIT1	0.0773701	0.00871279	0.0277003	qPCR
SETMAR	0.0204419	0.00882884	0.0279485	Novel
ANGPT2	-0.0193307	0.00881476	0.0279485	qPCR
SESTD1	0.0704848	0.0089706	0.0283363	Novel
CTSO	0.0186777	0.0090782	0.0285537	qPCR
BAMBI	-0.0682826	0.00906394	0.0285537	qPCR
USP8	0.087316	0.00925344	0.0289195	qPCR
NUB1	0.0624082	0.00925213	0.0289195	qPCR
PSG1	-0.0734192	0.00923908	0.0289195	Novel
KLK1	-0.0602395	0.00933945	0.0291264	Novel
SIRT2	0.062705	0.00942933	0.0293445	qPCR
CRX	-0.144191	0.00955512	0.0296679	qPCR
COLEC12	-0.0129602	0.00957353	0.0296679	qPCR
SORT1	-0.0184295	0.00964963	0.0298095	qPCR
COL1A1	-0.0426201	0.00965975	0.0298095	qPCR
ADAMTS13	-0.0157792	0.00983747	0.0302945	qPCR
PRSS8	0.0294304	0.00988368	0.0303732	qPCR
ACVRL1	0.0165512	0.00992983	0.0304515	qPCR
GPNMB	-0.0187913	0.0104217	0.0318935	qPCR
ERBB4	-0.0137833	0.0104623	0.0319511	qPCR
AIFM1	0.121769	0.0105762	0.0322116	qPCR
RTN4R	0.0200373	0.0105913	0.0322116	qPCR
FYB1	0.0485973	0.0106143	0.0322148	Novel
FUT3_FUT5	0.0293034	0.010713	0.0324476	qPCR
CCL5	-0.0530231	0.0107537	0.0325039	qPCR
DNPH1	0.0391151	0.010786	0.032535	Novel
SF3B4	0.09227	0.0111957	0.0337017	Novel
IL12B	-0.024758	0.0115522	0.0347036	qPCR
GSTA1	0.0648625	0.011731	0.0351691	Novel
CANT1	-0.013755	0.0117684	0.0352095	qPCR
TDRKH	0.115908	0.0118602	0.0353404	qPCR
GSAP	-0.130489	0.011837	0.0353404	qPCR
CRIP2	0.037127	0.011942	0.0354686	Novel
RRM2	0.0389712	0.0119514	0.0354686	Novel
LAMP3	-0.0272485	0.0121578	0.0360087	qPCR
PAG1	0.048235	0.0122047	0.0360751	qPCR
IL5RA	-0.0375454	0.0122945	0.0362674	qPCR
RNF41	0.049701	0.0124326	0.0366017	Novel
NADK	0.0440429	0.012616	0.0370673	qPCR
VEGFA	-0.018793	0.0130988	0.0384091	qPCR
CA14	0.0239841	0.0132751	0.0388489	qPCR
TANK	0.0696956	0.0134822	0.0392987	qPCR
GGT1	0.0483196	0.0134732	0.0392987	Novel
CCDC80	-0.0253706	0.0137979	0.0401394	qPCR
SNX9	0.0592724	0.0138341	0.0401654	Novel
DKK1	-0.0284696	0.0139993	0.040565	qPCR
NRCAM	-0.0153262	0.0141024	0.0407834	qPCR
PTPRM	0.0177905	0.0141962	0.0409741	Novel
USO1	0.0608483	0.0142446	0.0410333	Novel
IGFBPL1	-0.0369571	0.0144439	0.0413968	qPCR
TNFRSF10C	0.0330081	0.01442	0.0413968	qPCR
CD163	-0.0227445	0.0144551	0.0413968	qPCR
ITM2A	0.0490338	0.0145614	0.0416127	qPCR
RAD23B	0.0579224	0.0145871	0.0416127	Novel
SCARB2	-0.0179712	0.0150508	0.0428524	qPCR
TNR	-0.029385	0.0152199	0.0432504	qPCR
GOPC	0.0786995	0.0153222	0.0434572	Novel
SIGLEC7	-0.0185862	0.0155029	0.0438851	qPCR
NUDC	0.0316829	0.0160614	0.0451286	Novel
MMP8	0.0648012	0.0160648	0.0451286	Novel
PARK7	0.039307	0.0160443	0.0451286	qPCR
WISP1	-0.0213706	0.0159952	0.0451286	qPCR
CDSN	-0.0252544	0.0166856	0.0467833	qPCR
TNFRSF12A	0.0317855	0.0169158	0.0473386	qPCR
CKAP4	-0.00874889	0.0173526	0.0484687	qPCR
IRAK4	0.0644703	0.0174197	0.0485378	qPCR
PLAU	-0.0213045	0.0174581	0.0485378	qPCR
HS6ST1	-0.0255752	0.0174763	0.0485378	qPCR
ICAM4	0.0333846	0.0175125	0.0485468	Novel
FKBP5	0.0653854	0.0175553	0.048574	Novel
