# Supplementary material for: Next generation plasma proteome profiling to monitor health and disease
Source: Nat Commun. 2021 May 3;12:2493. doi: 10.1038/s41467-021-22767-z (PMC8093230; doi:10.1038/s41467-021-22767-z)
Supplement: Supplementary file 7 — Supplementary Data 4 [file 41467_2021_22767_MOESM7_ESM.xlsx]

## Sheet: Sheet1
Supplementary Data 4. Intra- and inter-individual variability of all proteins in a two-year wellness study.
Protein	Intra-individual CV	Inter-individual CV	Median (NPX)	Novelty
AARSD1	0.0662709	0.0776556	6.09065	Novel
ABHD14B	0.10603	0.0997718	4.70915	Novel
ABL1	0.0798532	0.0955677	6.01335	qPCR
ACAA1	0.0979043	0.13256	5.4733	Novel
ACAN	0.0229143	0.0491074	6.3444	qPCR
ACE2	0.0361046	0.0936373	4.3473	qPCR
ACOX1	0.120273	0.192119	2.1694	Novel
ACP5	0.0184595	0.0401746	8.3684	qPCR
ACP6	0.0178377	0.0769023	9.29035	qPCR
ACTA2	0.0595869	0.163736	3.115	Novel
ACTN4	0.0982324	0.143718	1.9603	Novel
ACVRL1	0.0187976	0.0313118	8.43855	qPCR
ACY1	0.0345613	0.0767511	7.035	Novel
ADA	0.0180262	0.0356206	8.60925	qPCR
ADA2	0.0179162	0.0401779	8.96915	Novel
ADAM15	0.0196705	0.0381735	7.9368	Novel
ADAM22	0.018137	0.0437695	8.3923	qPCR
ADAM23	0.0139336	0.0365127	9.30775	qPCR
ADAM8	0.0166726	0.0357242	8.3014	qPCR
ADAMTS13	0.0168067	0.0340949	8.68455	qPCR
ADAMTS15	0.0247575	0.083183	8.05345	qPCR
ADAMTS16	0.0386824	0.0750659	3.58525	Novel
ADAMTS8	0.0239865	0.0560551	7.89575	Novel
ADCYAP1R1	0.054108	0.134333	2.86075	Novel
ADGRB3	0.0119523	0.0394253	9.1777	Novel
ADGRE2	0.0132959	0.0334755	9.5634	qPCR
ADGRG1	0.0238488	0.0811242	6.3185	qPCR
ADGRG2	0.0175838	0.0394245	7.99835	qPCR
ADH4	0.0663771	0.152121	5.5274	Novel
ADM	0.0102953	0.0280488	10.5698	qPCR
AFP	0.0164696	0.0948455	8.99125	Novel
AGER	0.0170789	0.0386073	9.2235	qPCR
AGR2	0.116556	0.210926	4.4555	qPCR
AGR3	0.086635	0.200395	3.02905	qPCR
AGRN	0.0200653	0.0379561	8.54905	Novel
AGRP	0.0384531	0.0792046	6.9097	qPCR
AGXT	0.0724049	0.151902	3.9716	Novel
AHCY	0.117432	0.145532	3.931	qPCR
AHSP	0.0482207	0.0991552	6.9668	Novel
AIF1	0.0982555	0.135093	3.2944	Novel
AIFM1	0.160504	0.204749	4.4434	qPCR
AK1	0.0935361	0.114321	5.2009	Novel
AKR1B1	0.10226	0.156638	5.3407	Novel
AKR1C4	0.0705807	0.25133	2.4953	Novel
AKT1S1	0.098221	0.0940368	6.57385	Novel
AKT3	0.115701	0.13514	2.98055	Novel
ALCAM	0.0210741	0.0401688	6.1187	qPCR
ALDH1A1	0.0393268	0.0866963	5.75475	qPCR
ALDH3A1	0.0917016	0.226003	3.212	qPCR
ALPP	0.0236826	0.119383	9.00445	Novel
AMBN	0.0411746	0.1156	3.53325	Novel
AMBP	0.0120135	0.0262907	7.42105	qPCR
AMFR	0.0881283	0.175554	2.5768	Novel
AMIGO2	0.0188127	0.0282708	7.23735	qPCR
AMN	0.0591944	0.144424	3.5903	qPCR
AMY2A	0.027367	0.0707614	5.9839	Novel
AMY2B	0.0269697	0.0646557	5.9519	Novel
ANG	0.0174304	0.0372115	11.0517	qPCR
ANGPT1	0.0570936	0.108808	7.8645	qPCR
ANGPT2	0.0163968	0.043975	9.1103	qPCR
ANGPTL1	0.0288082	0.0558286	5.03865	qPCR
ANGPTL2	0.0323674	0.0596884	7.4252	Novel
ANGPTL3	0.0230616	0.0471148	8.73815	qPCR
ANGPTL4	0.0274879	0.0478331	8.7171	qPCR
ANGPTL7	0.0173186	0.0433445	7.51235	qPCR
ANKRD54	0.0830515	0.146613	3.3193	Novel
ANPEP	0.0282145	0.0524547	5.22685	qPCR
ANXA10	0.116452	0.284153	3.3538	Novel
ANXA11	0.0739929	0.103465	6.34525	qPCR
ANXA3	0.0977084	0.115951	6.1604	Novel
ANXA4	0.143596	0.155601	3.8684	qPCR
ANXA5	0.0570499	0.106505	3.09335	Novel
AOC1	0.0750979	0.190176	3.20665	Novel
AOC3	0.0252515	0.0534163	6.01665	qPCR
APBB1IP	0.0551313	0.0886162	4.0332	qPCR
APEX1	0.0517443	0.0633721	8.81195	qPCR
APLP1	0.056355	0.113916	4.861	qPCR
APOH	0.0580426	0.0768088	2.87035	Novel
APOM	0.0183855	0.0320296	8.82735	qPCR
APP	0.0715308	0.120226	3.7071	qPCR
APRT	0.0479856	0.0621468	8.29985	Novel
AREG	0.0299073	0.0670514	6.71605	qPCR
ARG1	0.0596529	0.0911567	5.1838	qPCR
ARHGAP1	0.0772915	0.102787	4.17415	qPCR
ARHGAP25	0.0870469	0.183421	2.94105	Novel
ARHGEF12	0.130803	0.160224	5.1666	qPCR
ARID4B	0.0970838	0.377141	2.0848	Novel
ARNT	0.199307	0.522308	0.9026	qPCR
ARSA	0.0356358	0.0769983	4.9895	qPCR
ARSB	0.0623693	0.0789704	6.0433	qPCR
ART3	0.026108	0.054459	6.2876	Novel
ARTN	0.0743987	0.150149	2.8925	qPCR
ASAH2	0.0215426	0.0761013	8.18765	qPCR
ASGR1	0.01695	0.0355403	7.72395	Novel
ATF2	0.089626	0.327806	2.79185	Novel
ATG4A	0.104962	0.105148	3.80665	qPCR
ATOX1	0.0875496	0.114271	6.1829	Novel
ATP5IF1	0.124763	0.147323	7.5608	Novel
ATP5PO	0.119839	0.151154	2.11075	Novel
ATP6AP2	0.0581051	0.102547	2.8162	qPCR
ATP6V1D	0.0660882	0.101678	2.14115	Novel
ATP6V1F	0.124272	0.195912	2.1438	Novel
ATXN10	0.129107	0.137249	3.65485	Novel
AXIN1	0.136095	0.161935	4.7984	qPCR
AXL	0.0233984	0.0458614	7.0446	qPCR
AZU1	0.0527655	0.103117	4.4128	qPCR
B4GALT1	0.0156589	0.0303045	9.28885	qPCR
B4GAT1	0.0204704	0.0364113	8.65805	qPCR
BACH1	0.126616	0.156171	3.89215	qPCR
BAG3	0.0186698	0.0429172	10.8577	Novel
BAG6	0.0424682	0.0524973	7.6614	qPCR
BAIAP2	0.0994364	0.182251	3.0436	Novel
BAMBI	0.0789946	0.120359	1.8837	qPCR
BANK1	0.0886466	0.111286	7.99445	qPCR
BAX	0.113404	0.147822	6.86725	Novel
BCAM	0.0369601	0.0623719	3.74525	qPCR
BCAN	0.0192207	0.0471758	7.978	qPCR
BCL2L11	0.0473485	0.121057	4.83375	qPCR
BCR	0.117451	0.140403	5.8019	qPCR
BGN	0.049277	0.102214	4.13735	qPCR
BID	0.123604	0.24071	3.38915	qPCR
BIN2	0.144713	0.17825	3.8765	Novel
BIRC2	0.139042	0.164004	2.69605	qPCR
BLMH	0.0268331	0.0561157	6.4271	qPCR
BLVRB	0.0491928	0.081034	3.88155	qPCR
BMP4	0.0274262	0.0525257	5.4769	qPCR
BMP6	0.0319814	0.114236	6.1345	qPCR
BOC	0.0243237	0.0419089	6.4129	qPCR
BPIFB1	0.0193441	0.0670112	10.4485	Novel
BRK1	0.0673084	0.0936428	3.89595	Novel
BSG	0.010431	0.0178863	9.18595	Novel
BST1	0.0143095	0.072939	7.204	qPCR
BST2	0.0282645	0.0746189	6.3683	Novel
BTC	0.120443	0.175933	3.93275	qPCR
BTN2A1	0.0186189	0.0414415	7.57885	Novel
BTN3A2	0.0300737	0.0589857	6.09515	qPCR
C19orf12	0.0787686	0.185	3.38455	Novel
C1QA	0.0112837	0.0323816	8.39435	Novel
C1QTNF1	0.0445697	0.0801718	6.9006	qPCR
C2	0.0196502	0.0427903	8.98485	qPCR
C2CD2L	0.0871316	0.15383	2.4853	Novel
C4BPB	0.0231668	0.0538351	7.4572	Novel
CA1	0.0298588	0.0519019	10.2952	qPCR
CA11	0.0288821	0.046621	4.6853	Novel
CA12	0.0225365	0.0463501	6.91525	qPCR
CA13	0.0968666	0.110144	7.67425	qPCR
CA14	0.0182032	0.0445576	8.38505	qPCR
CA2	0.046061	0.0717884	8.48935	qPCR
CA3	0.0248552	0.0557686	8.7988	qPCR
CA4	0.0180915	0.0392157	6.19865	qPCR
CA5A	0.0672678	0.184527	4.96375	qPCR
CA6	0.0316291	0.128267	5.8786	qPCR
CA9	0.0213269	0.0813125	7.28745	qPCR
CALB1	0.0237458	0.0669675	7.9309	Novel
CALB2	0.0632678	0.103187	2.54165	Novel
CALCA	0.0327996	0.0972812	7.14375	qPCR
CALCOCO1	0.0850162	0.102493	8.7934	Novel
CAMKK1	0.0801238	0.12228	3.49905	qPCR
CANT1	0.0179742	0.0284875	7.51185	qPCR
CAPG	0.0185983	0.0880706	7.3486	qPCR
CARHSP1	0.0568624	0.0778032	5.182	Novel
CASC4	0.0204632	0.0331218	7.586	Novel
CASP1	0.0726416	0.0926836	3.7877	Novel
CASP10	0.126135	0.194787	3.29855	Novel
CASP2	0.114133	0.131441	3.30935	Novel
CASP3	0.0853469	0.097063	7.47135	qPCR
CASP8	0.0842325	0.0912496	6.364	qPCR
CBLIF	0.0226686	0.0672189	8.496	Novel
CBLN4	0.0199884	0.0469422	6.7911	Novel
CC2D1A	0.0954935	0.101992	6.9244	Novel
CCDC80	0.0281589	0.0573894	8.27735	qPCR
CCL11	0.0139368	0.0279169	10.7234	qPCR
CCL13	0.0250443	0.0486591	11.1198	qPCR
CCL14	0.0191272	0.0413858	9.9122	qPCR
CCL15	0.0189491	0.0475787	10.0981	qPCR
CCL16	0.0200606	0.0752319	9.9543	qPCR
CCL17	0.059161	0.0978665	9.5151	qPCR
CCL18	0.0356879	0.0797899	9.71735	qPCR
CCL19	0.0504255	0.156278	6.7475	qPCR
CCL2	0.0196278	0.038976	9.06465	qPCR
CCL20	0.0455756	0.134236	8.136	qPCR
CCL21	0.0362741	0.0662984	6.56415	qPCR
CCL22	0.0388364	0.0642381	10.009	Novel
CCL23	0.0314704	0.0627205	8.18415	qPCR
CCL24	0.0229659	0.0875976	9.9932	qPCR
CCL25	0.0158568	0.0455539	10.0465	qPCR
CCL26	0.0389821	0.0890756	6.1139	Novel
CCL27	0.0564437	0.0993145	6.25545	Novel
CCL28	0.0487351	0.100816	5.19535	qPCR
CCL3	0.0233246	0.0670349	6.9429	qPCR
CCL4	0.0267095	0.0914045	8.2473	qPCR
CCL5	0.0635271	0.111578	8.1194	qPCR
CCL7	0.041952	0.132293	4.9317	qPCR
CCL8	0.0210333	0.0476885	11.1634	qPCR
CCN1	0.0551376	0.0999954	8.7708	Novel
CCN2	0.0330292	0.0602511	8.2067	Novel
CCN3	0.025832	0.0496107	7.55515	Novel
CCS	0.0565157	0.0624131	6.8797	Novel
CCT5	0.0912233	0.134849	2.27065	Novel
CD109	0.018367	0.0531106	6.80665	qPCR
CD14	0.0222912	0.0399001	11.2099	Novel
CD160	0.0150175	0.0471474	9.7407	qPCR
CD163	0.0238069	0.0604038	7.1458	qPCR
CD164	0.0400803	0.0944835	4.1042	qPCR
CD177	0.0261337	0.227275	6.4183	qPCR
CD1C	0.026857	0.0572262	4.84315	qPCR
CD200	0.0190629	0.0400863	7.58065	qPCR
CD200R1	0.0140732	0.0339409	8.9614	qPCR
CD207	0.0291031	0.065383	5.7774	qPCR
CD209	0.017501	0.0520933	8.32085	qPCR
CD22	0.011308	0.053282	9.2526	Novel
CD244	0.0213641	0.0393516	7.628	qPCR
CD27	0.022176	0.0489481	7.10875	qPCR
CD274	0.0276065	0.0438999	7.7545	qPCR
CD276	0.0145259	0.0327865	9.5836	Novel
CD28	0.0335524	0.0605912	5.25015	qPCR
CD2AP	0.0915639	0.121004	6.80305	qPCR
CD300C	0.0253893	0.0672185	6.1109	qPCR
CD300E	0.0214213	0.0673173	6.9613	Novel
CD300LF	0.0117429	0.0520775	10.4967	qPCR
CD300LG	0.0343004	0.0847823	4.2884	qPCR
CD302	0.0226397	0.0384977	7.1116	Novel
CD33	0.0254026	0.167971	5.63125	Novel
CD34	0.0255537	0.0464431	5.86295	Novel
CD38	0.0183634	0.0513386	7.496	qPCR
CD4	0.0363197	0.0713603	3.94105	qPCR
CD40	0.0343302	0.0515354	10.5557	qPCR
CD40LG	0.0734105	0.0890771	8.05565	qPCR
CD46	0.021652	0.0371298	8.37935	qPCR
CD48	0.0172039	0.0355526	8.24435	qPCR
CD5	0.0148826	0.0419861	8.67615	qPCR
CD55	0.0211416	0.040577	7.65165	Novel
CD58	0.0123349	0.0216785	10.2999	qPCR
CD59	0.0161125	0.0332626	7.88835	qPCR
CD6	0.0161493	0.057202	8.92135	qPCR
CD63	0.0343389	0.0569455	9.10405	Novel
CD69	0.070432	0.0854062	10.5053	qPCR
CD70	0.0214259	0.0661029	6.7256	qPCR
CD74	0.0283796	0.0689698	6.15365	qPCR
CD79B	0.015261	0.0424139	9.2612	qPCR
CD83	0.0207491	0.0484323	6.83285	qPCR
CD84	0.0312788	0.0366003	8.6796	qPCR
CD8A	0.0217952	0.0499191	10.5837	qPCR
CD93	0.0229493	0.0372441	8.73545	qPCR
CD97	0.018925	0.0366005	8.42815	Novel
CD99	0.0166032	0.0297546	8.3016	Novel
CD99L2	0.0217312	0.0356473	8.1251	qPCR
CDC27	0.0882323	0.227777	2.60955	Novel
CDC37	0.137736	0.164638	4.8442	Novel
CDCP1	0.0303938	0.088252	4.67625	qPCR
CDH1	0.0284274	0.061339	6.68015	qPCR
CDH15	0.0278129	0.131739	5.04315	Novel
CDH17	0.041934	0.139683	4.7322	Novel
CDH2	0.0306316	0.0710932	6.1876	qPCR
CDH3	0.0279644	0.0621886	5.7068	qPCR
CDH5	0.0229002	0.0478558	6.38025	qPCR
CDH6	0.0305199	0.0658729	5.8349	qPCR
CDHR1	0.0646072	0.163298	2.8082	Novel
CDHR2	0.028275	0.139436	5.2137	Novel
CDHR5	0.0255254	0.0595919	6.8175	qPCR
CDKN1A	0.120261	0.148709	5.9519	qPCR
CDKN2D	0.116225	0.143417	5.90405	Novel
CDNF	0.0267397	0.0528053	6.06285	qPCR
CDON	0.016482	0.0302637	9.92525	qPCR
CDSN	0.0250061	0.0607522	6.919	qPCR
CEACAM1	0.0135321	0.0199586	9.8591	qPCR
CEACAM21	0.0261457	0.16075	5.14105	Novel
CEACAM3	0.0798472	0.166994	2.32045	Novel
CEACAM5	0.046881	0.1705	4.2466	qPCR
CEACAM8	0.0309697	0.0655329	6.52475	qPCR
CEBPB	0.107133	0.195521	2.1849	Novel
CELA3A	0.0287418	0.0842611	7.6227	Novel
CEP164	0.123331	0.351469	2.06485	Novel
CEP85	0.11635	0.158115	2.78485	Novel
CERT	0.124061	0.14782	3.7413	Novel
CES1	0.02925	0.0913445	7.92915	qPCR
CES2	0.0524033	0.0930585	4.64265	qPCR
CES3	0.0464798	0.129382	3.95745	Novel
CETN2	0.14283	0.159126	2.9878	Novel
CFC1	0.0346716	0.0748951	4.4733	qPCR
CGA	0.0293509	0.191734	7.25035	qPCR
CGREF1	0.0272673	0.0618088	6.1851	Novel
CHAC2	0.114079	0.181241	3.50715	Novel
CHEK2	0.112941	0.138649	2.00185	Novel
CHGB	0.0279791	0.0657081	6.35215	Novel
CHI3L1	0.0394509	0.0948468	5.86005	qPCR
CHIT1	0.016935	0.178139	9.6188	qPCR
CHL1	0.0217585	0.0466677	6.60105	qPCR
CHMP1A	0.141127	0.169419	3.8601	Novel
CHRDL1	0.0214564	0.0408574	9.05185	Novel
CHRDL2	0.0321265	0.0799545	7.10825	qPCR
CIAPIN1	0.0859773	0.0902412	7.56485	Novel
CKAP4	0.0138192	0.0258964	8.71865	qPCR
CKMT1A_CKMT1B	0.0381631	0.0679869	11.4883	Novel
CLC	0.0464758	0.0963801	4.0308	Novel
CLEC10A	0.0181597	0.0495536	7.4616	qPCR
CLEC11A	0.0329858	0.0685423	6.90515	qPCR
CLEC14A	0.0302377	0.0574366	5.30115	qPCR
CLEC1A	0.0345584	0.0676866	5.28565	qPCR
CLEC1B	0.0826872	0.116849	8.80675	qPCR
CLEC4A	0.0211654	0.0537305	7.2257	qPCR
CLEC4C	0.0228695	0.0721212	6.2503	qPCR
CLEC4D	0.0249686	0.0852561	7.7557	qPCR
CLEC4G	0.0182794	0.0415594	8.35535	qPCR
CLEC5A	0.0193476	0.0448408	6.2693	qPCR
CLEC6A	0.0512455	0.110227	4.31945	qPCR
CLEC7A	0.0220047	0.126523	5.9679	qPCR
CLIP2	0.0988553	0.111872	8.3409	Novel
CLMP	0.00966317	0.0284887	8.37055	qPCR
CLPP	0.137156	0.213778	4.6325	Novel
CLPS	0.0322691	0.0652021	10.3138	Novel
CLSPN	0.0990408	0.168405	1.631	qPCR
CLSTN1	0.0615121	0.132689	3.69665	Novel
CLSTN2	0.0148884	0.0438391	10.0457	qPCR
CLTA	0.0883937	0.163098	2.35985	Novel
CLUL1	0.0242246	0.0781536	6.53815	qPCR
CNDP1	0.0293064	0.0607332	6.5503	qPCR
CNPY2	0.0642793	0.259703	3.0855	Novel
CNPY4	0.0827784	0.0971504	6.6788	Novel
CNST	0.122847	0.180921	5.64825	Novel
CNTN1	0.022779	0.0496565	6.6581	qPCR
CNTN2	0.0160002	0.0504493	8.08545	qPCR
CNTN3	0.0219347	0.0572769	7.27525	Novel
CNTN4	0.0248871	0.0478129	5.2052	qPCR
CNTN5	0.0229855	0.0680482	6.3281	qPCR
CNTNAP2	0.0315294	0.0959662	4.8179	qPCR
COL18A1	0.0149181	0.0262281	10.0404	qPCR
COL1A1	0.0352222	0.0708917	3.9622	qPCR
COL4A1	0.0257084	0.0538779	7.9961	qPCR
COL6A3	0.0174986	0.0372344	10.2477	Novel
COL9A1	0.0369556	0.126688	3.7081	Novel
COLEC12	0.0152857	0.0325827	9.19005	qPCR
COMP	0.0192173	0.0350785	10.512	qPCR
COMT	0.10703	0.124849	6.3206	qPCR
COPE	0.0882761	0.154831	2.1355	Novel
CORO1A	0.125922	0.157423	5.4947	Novel
COX5B	0.10838	0.164554	3.79265	Novel
CPA1	0.0189593	0.0672984	9.85945	qPCR
CPA2	0.023667	0.0569224	9.32225	qPCR
CPB1	0.0330627	0.0949805	5.8682	qPCR
CPE	0.0218261	0.0501744	7.7731	qPCR
CPM	0.0216262	0.0476675	8.08585	qPCR
CPPED1	0.0643537	0.089485	6.2797	Novel
CPVL	0.0157242	0.0560621	7.69965	Novel
CPXM1	0.0717327	0.121792	3.8571	qPCR
CR2	0.0217077	0.0549115	7.95695	qPCR
CRACR2A	0.14185	0.167726	4.69515	Novel
CRADD	0.0843465	0.0903204	8.6631	Novel
CREG1	0.0320481	0.0599412	6.20975	Novel
CRELD2	0.0355709	0.0600649	9.59785	qPCR
CRH	0.0449844	0.129418	6.11735	qPCR
CRHBP	0.0182104	0.0402256	9.1924	qPCR
CRHR1	0.121712	0.152153	2.2579	Novel
CRIM1	0.02127	0.0331666	7.37855	qPCR
CRIP2	0.0350353	0.0732384	4.53115	Novel
CRISP2	0.0108549	0.072146	9.675	qPCR
CRKL	0.0883184	0.100441	9.32505	qPCR
CRLF1	0.0288162	0.0525173	5.6881	Novel
CRNN	0.0232612	0.0989396	8.4352	qPCR
CRTAC1	0.0135126	0.0357748	8.35	qPCR
CRTAM	0.0178682	0.0613336	7.55835	qPCR
CRX	0.101582	0.32084	2.39825	qPCR
CSF1	0.018617	0.0349318	7.7336	qPCR
CSF2RA	0.0241652	0.0899266	5.7383	qPCR
CSF3	0.0553521	0.116701	4.7162	qPCR
CST3	0.0166127	0.0312252	11.1796	qPCR
CST5	0.0142977	0.0566129	9.6955	qPCR
CST6	0.0194325	0.0697901	7.82845	qPCR
CST7	0.0287384	0.079105	7.5446	Novel
CSTB	0.0318494	0.0712826	5.7374	qPCR
CTF1	0.143564	0.178233	4.14	Novel
CTRB1	0.0191701	0.0622542	8.4898	Novel
CTRC	0.026921	0.0699662	9.15225	qPCR
CTSB	0.0326085	0.0736675	7.2826	Novel
CTSC	0.0390115	0.0911214	4.5989	qPCR
CTSD	0.0495438	0.0977669	4.81695	qPCR
CTSF	0.0293585	0.063441	6.6102	qPCR
CTSH	0.0404071	0.123709	5.25575	qPCR
CTSL	0.0210786	0.0353216	7.5881	qPCR
CTSO	0.0164383	0.0409317	7.77825	qPCR
CTSS	0.0109623	0.0222835	10.7708	qPCR
CTSV	0.0209913	0.057583	7.683	qPCR
CTSZ	0.0347257	0.0730146	4.8597	qPCR
CX3CL1	0.0173633	0.034199	8.7979	qPCR
CXADR	0.0355335	0.101337	5.48425	qPCR
CXCL1	0.0573866	0.134432	7.01615	qPCR
CXCL10	0.0355287	0.0983365	8.2045	qPCR
CXCL11	0.05409	0.106608	7.2781	qPCR
CXCL12	0.0483451	0.0693436	5.0307	qPCR
CXCL13	0.0503992	0.0814106	5.7983	qPCR
CXCL14	0.0680534	0.13186	4.0005	Novel
CXCL16	0.0159281	0.0290949	10.095	qPCR
CXCL17	0.0225967	0.0482568	8.6465	qPCR
CXCL3	0.046298	0.0675958	11.6222	Novel
CXCL5	0.0517022	0.0909463	11.1068	qPCR
CXCL6	0.0369636	0.0622579	10.9776	qPCR
CXCL8	0.204155	0.199459	8.32505	qPCR
CXCL9	0.0358943	0.109165	7.29785	qPCR
DAB2	0.142065	0.162403	5.1121	qPCR
DAG1	0.0465979	0.0520855	8.2285	qPCR
DAPP1	0.11252	0.134207	7.6403	qPCR
DARS	0.117448	0.133438	5.503	Novel
DBI	0.0760508	0.0937831	7.97965	Novel
DBNL	0.0974572	0.103978	7.9269	Novel
DCBLD2	0.0251532	0.0461506	7.7206	qPCR
DCN	0.0260162	0.0473288	6.2858	qPCR
DCTN1	0.100484	0.127929	5.651	qPCR
DCTN2	0.12855	0.139641	4.3745	qPCR
DCTN6	0.155486	0.238226	2.4581	Novel
DCTPP1	0.0322577	0.0532251	6.4009	Novel
DCXR	0.0559341	0.1211	4.54495	Novel
DDAH1	0.062997	0.140597	4.35075	qPCR
DDC	0.0249858	0.0612841	9.2658	qPCR
DDR1	0.0187461	0.0368093	7.21475	qPCR
DDX58	0.0772424	0.124925	4.13795	qPCR
DECR1	0.11934	0.125408	6.45025	qPCR
DEFA1_DEFA1B	0.0608403	0.124966	3.92075	qPCR
DEFB4A_DEFB4B	0.0899479	0.243962	5.5014	Novel
DFFA	0.0735512	0.0773885	8.55375	qPCR
DGKZ	0.0955828	0.129158	2.18495	qPCR
DIABLO	0.141777	0.165398	6.74175	qPCR
DKK1	0.0416498	0.0675855	9.2856	qPCR
DKK3	0.0193586	0.0505632	8.5342	qPCR
DKK4	0.0275489	0.0612581	6.73565	qPCR
DKKL1	0.0221305	0.148979	5.97265	qPCR
DLK1	0.0209435	0.0600973	8.8803	qPCR
DLL1	0.0176151	0.0317162	9.4658	qPCR
DNAJA2	0.0811458	0.0985093	8.3652	Novel
DNAJB1	0.119138	0.136032	6.1394	qPCR
DNAJB8	0.0879021	0.181673	2.5482	Novel
DNER	0.0136979	0.0307047	9.56335	qPCR
DNMBP	0.0647787	0.0728134	7.7569	Novel
DNPH1	0.0540925	0.0627179	7.96425	Novel
DOK2	0.142532	0.172845	6.64885	Novel
DPEP1	0.0206814	0.0706521	6.38405	Novel
DPEP2	0.027062	0.0422442	5.9046	Novel
DPP10	0.0400334	0.0883714	4.02155	qPCR
DPP4	0.0183564	0.0369196	8.66765	qPCR
DPP6	0.0338512	0.0739579	5.0116	qPCR
DPP7	0.0594283	0.104019	6.41005	qPCR
DPT	0.0156369	0.0297149	9.79775	Novel
DPY30	0.0532813	0.0675752	6.05525	Novel
DRAXIN	0.0256469	0.0595488	6.41975	qPCR
DRG2	0.129852	0.150951	3.10385	Novel
DSC2	0.0264898	0.0515474	6.9274	qPCR
DSG2	0.0218743	0.0529871	6.6553	Novel
DSG3	0.01743	0.0392645	9.0995	Novel
DSG4	0.0299855	0.14118	4.55545	qPCR
DTX3	0.0250578	0.0409068	5.64755	Novel
DUOX2	0.100037	0.281611	2.27545	Novel
DUSP3	0.0983428	0.297475	3.0945	Novel
EBAG9	0.111006	0.12459	6.3857	Novel
EBI3_IL27	0.0129106	0.0349866	8.3264	qPCR
ECE1	0.0371193	0.0626048	5.0186	Novel
EDA2R	0.0156387	0.0467955	8.6086	qPCR
EDAR	0.084565	0.121639	6.3367	qPCR
EDIL3	0.0437612	0.0757011	4.36435	qPCR
EFEMP1	0.0229989	0.0417883	8.9445	qPCR
EFNA1	0.0422016	0.0685174	4.0825	Novel
EFNA4	0.0177847	0.0335117	7.70955	qPCR
EGF	0.091172	0.115236	8.15265	qPCR
EGFL7	0.0228072	0.0485163	6.7189	qPCR
EGFR	0.0157307	0.0256248	7.225	qPCR
EGLN1	0.0516647	0.0789244	4.93165	qPCR
EIF4B	0.106324	0.122434	6.22145	Novel
EIF4EBP1	0.0654608	0.074682	6.9457	qPCR
EIF4G1	0.104932	0.117918	8.51795	qPCR
EIF5A	0.115794	0.144743	1.9399	qPCR
ELOA	0.0416782	0.0683041	5.73275	Novel
ENAH	0.0487574	0.0846193	5.34665	qPCR
ENG	0.0138061	0.0247586	8.7895	qPCR
ENO1	0.0825728	0.0937843	8.23725	Novel
ENO2	0.0914844	0.110231	6.03765	qPCR
ENPP2	0.0224741	0.0513509	5.7701	qPCR
ENPP5	0.0180534	0.0986014	7.03105	Novel
ENPP7	0.0267809	0.104265	8.06505	qPCR
ENTPD2	0.0584753	0.122573	3.0207	qPCR
ENTPD5	0.0181695	0.0384454	5.72335	qPCR
ENTPD6	0.0308015	0.0572306	4.90875	qPCR
EPCAM	0.0321117	0.125881	9.0538	qPCR
EPHA1	0.0197061	0.0473396	8.0663	Novel
EPHA10	0.0778256	0.295538	2.63785	Novel
EPHA2	0.0178516	0.0370056	7.6031	qPCR
EPHB4	0.0178738	0.0375466	7.43925	qPCR
EPHB6	0.0173815	0.0330189	8.3002	qPCR
EPHX2	0.123921	0.280794	2.0802	Novel
EPO	0.0810614	0.211459	3.375	qPCR
EPS8L2	0.0234325	0.039869	7.4308	Novel
ERBB2	0.0159105	0.0316875	9.32435	qPCR
ERBB3	0.0159559	0.0303703	8.8938	qPCR
ERBB4	0.0158556	0.0327464	8.5651	qPCR
ERBIN	0.159859	0.17543	5.46215	qPCR
EREG	0.143476	0.202521	2.8317	Novel
ERP44	0.0274619	0.0361954	7.30805	Novel
ESAM	0.0312805	0.0528911	5.6041	qPCR
ESM1	0.0176088	0.0398393	10.0939	qPCR
EZR	0.0373602	0.0730038	3.02125	qPCR
F11R	0.0533383	0.0723938	7.81745	qPCR
F2R	0.0515207	0.0615157	7.9931	qPCR
F3	0.0136351	0.031627	9.58035	qPCR
F7	0.022161	0.0373129	7.87435	qPCR
F9	0.0188923	0.0302409	7.3803	Novel
FABP1	0.0313295	0.0664649	11.9739	Novel
FABP2	0.0421849	0.087514	8.2787	qPCR
FABP4	0.0354052	0.0963305	6.3963	qPCR
FABP5	0.0871887	0.112359	6.8457	Novel
FABP6	0.076746	0.150178	4.0925	qPCR
FABP9	0.03375	0.120716	4.71975	qPCR
FADD	0.137306	0.142172	5.05685	qPCR
FAM3B	0.0192645	0.0454608	6.983	qPCR
FAM3C	0.0172778	0.0260962	10.331	qPCR
FAP	0.0297139	0.0636654	4.86365	qPCR
FAS	0.0152743	0.0339282	10.3835	qPCR
FASLG	0.0144866	0.0385818	9.8892	qPCR
FBP1	0.0926651	0.158947	3.60645	qPCR
FCAR	0.0253203	0.0794022	5.89515	Novel
FCER2	0.0168073	0.0677754	8.16865	qPCR
FCGR2A	0.0180868	0.0760818	8.6706	qPCR
FCGR2B	0.0267061	0.0770796	6.1021	qPCR
FCGR3B	0.0250799	0.0855932	6.1018	qPCR
FCN2	0.0227749	0.05585	9.4107	qPCR
FCRL1	0.0204376	0.061322	7.9322	qPCR
FCRL2	0.015857	0.0614752	7.7225	qPCR
FCRL3	0.0665032	0.141196	3.43755	qPCR
FCRL5	0.0279423	0.0841772	6.67345	qPCR
FCRL6	0.0176783	0.0864314	7.413	qPCR
FCRLB	0.0367826	0.244559	3.98445	qPCR
FEN1	0.0680839	0.126353	2.8569	Novel
FES	0.105543	0.240135	1.4723	qPCR
FETUB	0.0167607	0.0438493	8.72045	qPCR
FGF19	0.0632847	0.119299	6.9875	qPCR
FGF2	0.125544	0.182676	2.6952	qPCR
FGF21	0.0680643	0.138986	7.60875	qPCR
FGF23	0.0261839	0.0550701	6.60195	qPCR
FGF5	0.0393108	0.0828327	4.8566	qPCR
FGFBP1	0.0202108	0.0599521	8.1436	qPCR
FGFR1OP	0.138993	0.189278	3.3405	Novel
FGFR2	0.0223528	0.0438078	5.62055	Novel
FGR	0.0721866	0.0852685	3.54485	qPCR
FHIT	0.1293	0.167748	4.857	Novel
FIS1	0.0855727	0.0975901	8.41665	Novel
FKBP1B	0.246455	0.297637	2.66525	qPCR
FKBP4	0.0663235	0.0766669	6.95065	qPCR
FKBP5	0.109787	0.113142	7.18075	Novel
FKBP7	0.0951109	0.126738	2.59235	Novel
FLI1	0.171842	0.199664	3.68115	qPCR
FLRT2	0.0205047	0.046395	6.1292	qPCR
FLT1	0.0233409	0.0369455	6.3956	Novel
FLT3	0.0570043	0.0979628	3.1526	Novel
FLT3LG	0.0174206	0.0351819	8.8635	qPCR
FLT4	0.0245484	0.0531811	6.33675	qPCR
FMNL1	0.0810253	0.133597	3.9382	Novel
FMR1	0.104463	0.122833	2.2267	Novel
FOLR1	0.0163083	0.0363346	8.89555	qPCR
FOLR2	0.0163188	0.0360074	9.17425	Novel
FOLR3	0.0176068	0.192313	7.6586	qPCR
FOPNL	0.124929	0.135812	4.7308	Novel
FOSB	0.0880995	0.136787	2.1084	qPCR
FOXO1	0.120927	0.142544	5.18255	qPCR
FOXO3	0.177691	0.266404	3.1921	Novel
FRZB	0.0142484	0.0302032	7.6172	qPCR
FST	0.0291649	0.043932	9.30085	qPCR
FSTL3	0.0221932	0.037676	8.1036	qPCR
FUCA1	0.0188727	0.115475	7.925	qPCR
FURIN	0.02925	0.0741206	6.8042	qPCR
FUS	0.071115	0.0927931	2.76025	Novel
FUT3_FUT5	0.0216892	0.0620839	8.382	qPCR
FUT8	0.028786	0.0571008	6.6829	Novel
FXN	0.120802	0.136911	4.87115	Novel
FXYD5	0.159914	0.20563	3.13755	qPCR
FYB1	0.0839067	0.0992694	8.91415	Novel
GAL	0.0221519	0.079795	8.6426	qPCR
GALNT10	0.0227256	0.0368352	6.95055	qPCR
GALNT2	0.0127062	0.0304882	8.3075	qPCR
GALNT3	0.0454949	0.0885363	4.94385	qPCR
GALNT7	0.020484	0.0355315	7.27415	Novel
GAS6	0.0159827	0.024996	10.9319	qPCR
GBP2	0.0982514	0.12432	4.0616	Novel
GBP4	0.0830812	0.174944	2.3824	Novel
GCG	0.0810171	0.136697	6.39045	qPCR
GCNT1	0.0240452	0.0569052	6.3342	qPCR
GDF15	0.0280989	0.0590242	5.8346	qPCR
GDF2	0.0218971	0.0606971	8.06465	qPCR
GDNF	0.0474082	0.100945	3.2535	qPCR
GFAP	0.0387259	0.0986921	4.81855	Novel
GFER	0.0781873	0.0812774	5.5069	Novel
GFOD2	0.0712161	0.483805	2.4442	Novel
GFRA1	0.0126954	0.0294092	9.49795	qPCR
GFRA2	0.0264494	0.0476796	4.4003	qPCR
GFRA3	0.0186349	0.0406577	7.3669	qPCR
GGA1	0.0886584	0.240824	2.61725	Novel
GGH	0.0301238	0.0574157	6.57545	Novel
GGT1	0.0304757	0.0886714	5.78755	Novel
GGT5	0.0188682	0.0386588	6.45975	Novel
GH1	0.111021	0.267032	7.98945	qPCR
GH2	0.0784087	0.490931	3.59645	qPCR
GHRHR	0.0827003	0.35137	2.14665	Novel
GHRL	0.0311711	0.107918	7.468	qPCR
GKN1	0.0421094	0.0805821	2.7803	qPCR
GLB1	0.0607958	0.0976792	3.98145	qPCR
GLO1	0.0410584	0.0584496	8.4376	qPCR
GLOD4	0.0441383	0.0470424	8.688	Novel
GLRX	0.0445663	0.0767126	6.25935	qPCR
GLT8D2	0.0618097	0.162444	2.1299	Novel
GMPR	0.0811269	0.0899392	5.96805	Novel
GNE	0.117366	0.160984	3.27605	Novel
GNLY	0.032784	0.0819973	7.89025	qPCR
GOPC	0.11425	0.136904	6.84435	Novel
GP1BA	0.0201606	0.040426	8.914	qPCR
GP2	0.0314373	0.137117	6.98065	Novel
GP6	0.071359	0.0802734	8.99255	qPCR
GPA33	0.0439784	0.160767	9.79615	Novel
GPC1	0.0127984	0.0340263	9.10295	qPCR
GPC5	0.0277843	0.0704524	7.4448	qPCR
GPKOW	0.065063	0.0877058	2.3866	Novel
GPNMB	0.0181461	0.0395839	7.85465	qPCR
GPR37	0.0434806	0.0962597	6.64315	Novel
GRAP2	0.122565	0.143464	7.52095	qPCR
GRK5	0.078192	0.149022	2.42565	Novel
GRN	0.0140076	0.0299906	8.86395	qPCR
GRPEL1	0.0485981	0.0905467	6.5277	Novel
GSAP	0.107807	0.259779	1.67945	qPCR
GSTA1	0.0616185	0.127739	7.98055	Novel
GSTA3	0.0931026	0.207475	4.13395	Novel
GSTP1	0.0962279	0.191257	2.6657	Novel
GUCA2A	0.0152016	0.0356525	10.3755	Novel
GUSB	0.0382609	0.0921904	6.12955	qPCR
GYS1	0.107866	0.145662	7.35555	Novel
GZMA	0.0207468	0.0420057	8.19615	qPCR
GZMB	0.0387536	0.0642267	9.0056	qPCR
GZMH	0.055729	0.127152	5.69775	qPCR
HAGH	0.0579793	0.0916093	6.7757	qPCR
HAO1	0.0744486	0.164798	7.13955	qPCR
HARS	0.126123	0.147916	4.15675	Novel
HAVCR1	0.0156104	0.0678057	8.0624	qPCR
HAVCR2	0.0223188	0.0592408	7.1317	qPCR
HBEGF	0.0520074	0.0690902	9.6082	qPCR
HBQ1	0.0541192	0.114696	3.73755	Novel
HCLS1	0.0738823	0.0811367	7.41465	qPCR
HDGF	0.0719439	0.119327	9.0701	qPCR
HEBP1	0.143324	0.222283	1.71375	Novel
HEXIM1	0.101405	0.116379	7.1737	qPCR
HGF	0.0123898	0.0298079	10.6291	qPCR
HGS	0.123223	0.143164	4.9539	Novel
HK2	0.0738604	0.111963	2.33705	Novel
HLA-DRA	0.0749606	0.117289	2.7492	Novel
HLA-E	0.0387787	0.0698245	3.21045	Novel
HMBS	0.0452119	0.0671967	5.4923	Novel
HMOX1	0.0207089	0.0550783	9.9237	qPCR
HMOX2	0.0614104	0.0992506	3.9747	Novel
HNMT	0.0238796	0.0676069	7.72975	qPCR
HNRNPK	0.14125	0.184504	3.23865	Novel
HPCAL1	0.0550104	0.0628149	9.27875	Novel
HPGDS	0.035047	0.0819709	3.6148	qPCR
HS3ST3B1	0.028828	0.0634383	6.34695	qPCR
HS6ST1	0.0228305	0.0424515	7.37575	qPCR
HSD11B1	0.0251611	0.0614057	5.96415	qPCR
HSP90B1	0.06457	0.30239	2.5831	Novel
HSPA1A	0.104126	0.122244	5.2879	Novel
HSPB1	0.0332604	0.0459734	10.6273	qPCR
HSPB6	0.0236828	0.0564098	6.92705	Novel
HSPG2	0.0186278	0.0338343	8.18665	qPCR
HTRA2	0.0853997	0.102938	6.5194	qPCR
HYAL1	0.0271136	0.0423372	5.7962	Novel
HYOU1	0.019113	0.0393019	7.2757	Novel
ICA1	0.148759	0.174185	4.0785	qPCR
ICAM1	0.0159362	0.0308308	10.1384	qPCR
ICAM2	0.0189509	0.0507861	6.49095	qPCR
ICAM3	0.0143798	0.0314999	8.03495	qPCR
ICAM4	0.0212057	0.0739492	7.05795	Novel
ICAM5	0.0242797	0.0689037	6.424	Novel
ICOSLG	0.0173898	0.0312766	7.18705	qPCR
IDI2	0.0868325	0.205949	2.33395	Novel
IDS	0.0100184	0.0201987	4.4383	Novel
IDUA	0.0306033	0.0701298	6.33035	qPCR
IFNG	0.113058	0.240409	4.6908	qPCR
IFNGR1	0.0241351	0.0421246	5.16035	qPCR
IFNGR2	0.0261488	0.0899613	5.5167	Novel
IFNL1	0.0729474	0.155327	2.932	Novel
IFNLR1	0.0240047	0.0790536	6.1243	qPCR
IGF1R	0.0220704	0.0566946	5.04695	qPCR
IGF2R	0.0238183	0.067249	5.05515	qPCR
IGFBP1	0.0386671	0.106974	10.0903	qPCR
IGFBP2	0.0203503	0.0605628	10.6097	qPCR
IGFBP3	0.0151908	0.0339026	9.50085	qPCR
IGFBP4	0.0254074	0.0490667	7.7073	Novel
IGFBP6	0.0146841	0.0400026	9.2298	qPCR
IGFBP7	0.0262296	0.0387723	6.6294	qPCR
IGFBPL1	0.0293925	0.0732992	5.0992	qPCR
IGSF3	0.0232076	0.044608	6.6758	qPCR
IGSF8	0.0366073	0.0497091	5.86625	Novel
IKBKG	0.082423	0.103612	7.4695	qPCR
IKZF2	0.0882723	0.347538	2.3308	Novel
IL10	0.054654	0.159315	5.78075	qPCR
IL10RA	0.0819159	0.307261	2.38265	qPCR
IL10RB	0.0188321	0.0445502	7.5523	qPCR
IL11	0.099878	0.233151	2.5278	Novel
IL12A_IL12B	0.0217619	0.0804436	8.0444	qPCR
IL12B	0.0151013	0.0581145	9.21895	qPCR
IL12RB1	0.0685461	0.107919	3.1667	qPCR
IL13	0.0968339	0.16059	2.2703	qPCR
IL13RA1	0.0195969	0.037455	6.9899	qPCR
IL15	0.0206675	0.0394701	6.90255	Novel
IL15RA	0.086819	0.152208	2.56215	qPCR
IL16	0.0213878	0.0527314	7.0506	qPCR
IL17A	0.0891835	0.182496	2.58425	qPCR
IL17C	0.0594866	0.127113	5.46855	qPCR
IL17D	0.0337902	0.0599481	5.50695	qPCR
IL17F	0.0838198	0.219886	2.6786	Novel
IL17RA	0.0285886	0.101677	4.5945	qPCR
IL17RB	0.0215674	0.0834995	6.98415	qPCR
IL18	0.0230525	0.0573376	9.0794	qPCR
IL18BP	0.0341155	0.0655977	5.0807	qPCR
IL18R1	0.011933	0.0391497	9.71145	qPCR
IL18RAP	0.0514361	0.338677	4.61045	Novel
IL19	0.0482388	0.131608	5.4252	Novel
IL1A	0.214383	0.433981	2.33225	qPCR
IL1B	0.136011	0.168637	2.95445	Novel
IL1R1	0.0152932	0.0303373	8.05165	qPCR
IL1R2	0.0102248	0.02232	10.24	qPCR
IL1RAP	0.0149779	0.0624146	7.8276	Novel
IL1RL1	0.0339384	0.0969862	5.4719	qPCR
IL1RL2	0.0266733	0.0585198	7.3606	qPCR
IL1RN	0.0680081	0.149518	3.5855	qPCR
IL2	0.120443	0.139719	2.3181	qPCR
IL20	0.0879571	0.26777	2.49265	qPCR
IL20RA	0.091057	0.137914	2.6463	qPCR
IL22RA1	0.0747808	0.123792	2.6939	qPCR
IL24	0.10812	0.305979	2.2413	qPCR
IL2RA	0.0215813	0.0484051	8.46085	qPCR
IL2RB	0.110586	0.216086	2.0355	qPCR
IL32	0.0183814	0.0602777	8.2463	Novel
IL33	0.149148	0.283773	1.77155	qPCR
IL34	0.0371065	0.0895798	4.1729	Novel
IL3RA	0.0791251	0.149832	2.0063	Novel
IL4	0.122174	0.17697	2.66395	qPCR
IL4R	0.0224921	0.0507523	7.1708	qPCR
IL5	0.138192	0.43579	3.5688	qPCR
IL5RA	0.0181993	0.0766456	7.3334	qPCR
IL6	0.0663773	0.147229	5.4747	qPCR
IL6R	0.019074	0.051212	8.52975	qPCR
IL6ST	0.0174662	0.0298633	6.8599	Novel
IL7	0.0533579	0.124824	5.54245	qPCR
IL7R	0.0191539	0.0795494	8.64005	qPCR
ILKAP	0.13495	0.24178	3.17075	Novel
IMPA1	0.118127	0.118422	3.86755	Novel
ING1	0.0961172	0.112648	2.59835	Novel
INHBC	0.0320212	0.0684225	7.05095	qPCR
INPP1	0.067621	0.0772556	5.9555	Novel
INPPL1	0.120465	0.14984	5.3037	qPCR
IPCEF1	0.0902899	0.10597	8.28015	Novel
IQGAP2	0.0974278	0.11926	3.77265	qPCR
IRAK1	0.120615	0.130895	4.8425	qPCR
IRAK4	0.122476	0.140498	6.67205	qPCR
ISLR2	0.0557009	0.0995558	3.4883	Novel
ISM1	0.0209379	0.0484866	8.2482	Novel
ITGA11	0.0303717	0.06246	5.3431	qPCR
ITGA5	0.0212767	0.0431197	6.84065	qPCR
ITGA6	0.0833932	0.184878	3.0994	qPCR
ITGAM	0.0429507	0.0948733	3.41065	qPCR
ITGAV	0.0117266	0.0300302	5.5287	qPCR
ITGB1	0.0247828	0.0381631	6.7903	qPCR
ITGB1BP1	0.0971515	0.14201	2.44065	qPCR
ITGB1BP2	0.108036	0.123772	7.0183	qPCR
ITGB2	0.0139918	0.0359201	9.18485	qPCR
ITGB5	0.038719	0.0684561	6.53685	qPCR
ITGB6	0.033392	0.0662226	5.61025	qPCR
ITGB7	0.0237704	0.0629112	5.8555	qPCR
ITIH3	0.0334583	0.0739415	5.48425	Novel
ITM2A	0.0262995	0.0801102	4.902	qPCR
IVD	0.101214	0.159873	2.25265	Novel
JAM2	0.0155539	0.0300806	9.56255	qPCR
JCHAIN	0.0658499	0.133346	4.3559	Novel
JUN	0.0880679	0.238497	2.97475	qPCR
KAZALD1	0.0254172	0.101313	5.96485	qPCR
KCNIP4	0.0979055	0.13765	2.37285	Novel
KDR	0.0155912	0.0286704	9.00475	qPCR
KEL	0.0476549	0.0935739	3.4055	Novel
KIFBP	0.118169	0.148297	4.92405	Novel
KIR2DL3	0.0303139	0.133899	5.5435	Novel
KIR3DL1	0.047296	0.264563	4.93035	Novel
KIRREL2	0.0371685	0.0924318	3.9115	Novel
KIT	0.0234571	0.0493015	6.415	qPCR
KITLG	0.0197388	0.0445679	7.6205	qPCR
KLB	0.0388866	0.128958	5.54945	Novel
KLK1	0.0190791	0.139028	8.21095	Novel
KLK10	0.0407776	0.0639879	5.69405	qPCR
KLK11	0.0368612	0.0648479	4.93595	qPCR
KLK12	0.0583947	0.395702	4.11875	qPCR
KLK13	0.0185627	0.0517354	7.71955	qPCR
KLK14	0.0171643	0.0404601	11.3426	qPCR
KLK4	0.0149787	0.0751832	7.7612	Novel
KLK6	0.0170174	0.035487	9.63745	qPCR
KLK8	0.0323372	0.0607293	6.8081	qPCR
KLRB1	0.0118372	0.0347904	9.933	Novel
KLRD1	0.012875	0.054636	9.40355	qPCR
KRT14	0.079064	0.131378	2.13225	Novel
KRT18	0.0404511	0.089173	8.59015	Novel
KRT19	0.0691976	0.122329	4.73105	qPCR
KRT5	0.0548478	0.128266	4.08575	Novel
KYAT1	0.0651964	0.0693049	8.2444	qPCR
KYNU	0.0220544	0.0410523	11.0749	qPCR
L1CAM	0.0286617	0.0574907	5.09355	Novel
LACTB2	0.131093	0.144511	4.46235	Novel
LAG3	0.0278796	0.0690106	6.01355	qPCR
LAIR1	0.0183333	0.0440435	8.71845	qPCR
LAIR2	0.0224335	0.167746	6.53845	qPCR
LAMA4	0.0190375	0.0314259	9.0181	qPCR
LAMP2	0.014198	0.0276218	7.8659	Novel
LAMP3	0.022416	0.0583592	9.0481	qPCR
LAP3	0.0878077	0.0930617	4.1095	Novel
LAT	0.070855	0.0819479	8.7353	qPCR
LAT2	0.137292	0.161129	5.59085	qPCR
LAYN	0.0246175	0.0456522	6.86065	qPCR
LBP	0.0480026	0.0925543	6.72565	Novel
LBR	0.110746	0.156884	5.0809	Novel
LCN2	0.0260037	0.0601932	6.12795	qPCR
LDLR	0.030451	0.0772609	7.20385	qPCR
LEFTY2	0.0196044	0.057304	10.1143	Novel
LEP	0.0553604	0.212422	5.5466	qPCR
LEPR	0.0330984	0.0876649	3.9956	Novel
LGALS1	0.0299213	0.0468898	6.87165	qPCR
LGALS3	0.0152659	0.0470907	7.6367	qPCR
LGALS4	0.0267412	0.0458373	9.59985	qPCR
LGALS7_LGALS7B	0.0321035	0.0657921	6.08105	qPCR
LGALS8	0.059768	0.0752632	7.40665	qPCR
LGALS9	0.0131517	0.0348155	10.6366	qPCR
LGMN	0.0182086	0.0334454	9.9294	qPCR
LHB	0.0535472	0.241436	4.0377	qPCR
LHPP	0.0425447	0.0745328	7.8302	Novel
LIF	0.102407	0.195856	2.20635	qPCR
LIFR	0.0190831	0.0285309	8.0538	qPCR
LILRA2	0.024898	0.0907916	5.78395	Novel
LILRA5	0.0179064	0.0452569	7.8801	qPCR
LILRB1	0.0176176	0.037834	7.68605	qPCR
LILRB2	0.0129681	0.0446553	10.421	qPCR
LILRB4	0.0287415	0.0765994	6.43655	qPCR
LILRB5	0.01247	0.0867465	10.8047	qPCR
LPCAT2	0.0579656	0.0926756	2.3538	Novel
LPL	0.0269292	0.0556745	8.84165	qPCR
LPO	0.0277726	0.089859	7.1686	Novel
LRIG1	0.0132879	0.0338001	9.65105	qPCR
LRMP	0.115087	0.133426	4.13435	qPCR
LRP1	0.0191926	0.036243	7.40815	qPCR
LRP11	0.0253891	0.0508923	6.9505	qPCR
LRPAP1	0.0280201	0.0587011	7.5566	qPCR
LRRC25	0.0269213	0.0743943	6.1861	Novel
LRRN1	0.0222007	0.0600295	7.31335	qPCR
LSM1	0.099134	0.220706	2.38665	Novel
LSP1	0.0344772	0.0706541	5.89785	Novel
LTA	0.0196749	0.0609673	6.5949	qPCR
LTA4H	0.116944	0.29467	1.27225	qPCR
LTBP2	0.0155738	0.0471202	8.2728	qPCR
LTBP3	0.0345555	0.210582	5.36265	Novel
LTBR	0.0122388	0.0258498	11.311	qPCR
LTO1	0.106896	0.216588	2.11605	Novel
LXN	0.0474745	0.0649299	5.0183	qPCR
LY6D	0.0322121	0.0635543	5.81815	Novel
LY75	0.0209164	0.0496153	6.9759	qPCR
LY9	0.0102804	0.0307056	9.28985	qPCR
LY96	0.0282549	0.075025	4.46535	Novel
LYAR	0.0974091	0.239172	1.93565	qPCR
LYN	0.0945209	0.112618	6.1777	qPCR
LYPD1	0.0769586	0.34379	2.19745	qPCR
LYPD3	0.0232346	0.0506731	6.2807	qPCR
LYPD8	0.0644808	0.149378	3.482	Novel
MAD1L1	0.0486826	0.0673005	5.11985	Novel
MAEA	0.096475	0.127555	1.99935	qPCR
MAGED1	0.103439	0.159178	2.1008	qPCR
MANF	0.118978	0.13203	8.18065	qPCR
MANSC1	0.0192493	0.0477074	7.0384	Novel
MAP2K6	0.10151	0.106176	7.50735	qPCR
MAP3K5	0.128683	0.158976	5.65705	Novel
MAP4K5	0.136077	0.150651	6.027	qPCR
MAPK9	0.06062	0.0719325	4.90225	Novel
MAPT	0.113687	0.118447	2.3404	qPCR
MARCO	0.0169982	0.0429316	7.9006	qPCR
MASP1	0.0274182	0.0517885	4.57275	qPCR
MATN2	0.0187371	0.0420785	9.3167	qPCR
MATN3	0.0129474	0.027414	9.8876	qPCR
MAVS	0.130693	0.142426	5.9001	Novel
MAX	0.181197	0.231548	3.93785	qPCR
MB	0.0266141	0.0558604	8.9323	qPCR
MCAM	0.0334615	0.069744	5.5665	Novel
MCFD2	0.0601954	0.0758171	6.03675	qPCR
MDGA1	0.0192241	0.0964567	8.57685	qPCR
MDK	0.0307194	0.0506329	7.5552	qPCR
MED18	0.1258	0.140019	4.3573	Novel
MEGF10	0.0142781	0.0416767	9.84415	Novel
MEGF9	0.0140543	0.0279007	9.0077	qPCR
MEP1B	0.034798	0.248797	5.66565	qPCR
MEPE	0.0130809	0.0409744	9.6681	qPCR
MERTK	0.0131417	0.0310227	9.42985	qPCR
MESD	0.147664	0.189543	5.2166	qPCR
MET	0.0145424	0.0277854	9.1449	qPCR
METAP1	0.0960997	0.153897	1.70095	qPCR
METAP1D	0.118771	0.135441	5.0695	qPCR
METAP2	0.0777607	0.077267	7.995	qPCR
MFAP3	0.121304	0.134171	2.118	Novel
MFAP5	0.0272145	0.0537364	8.5429	qPCR
MFGE8	0.0301551	0.0708082	5.94595	qPCR
MGLL	0.0704026	0.0834577	8.9868	Novel
MGMT	0.10492	0.134035	7.96	qPCR
MIA	0.0179167	0.0490357	9.3555	qPCR
MICB_MICA	0.0233888	0.23994	7.2907	qPCR
MIF	0.0733588	0.0817925	8.96545	qPCR
MILR1	0.0360563	0.104175	5.03675	qPCR
MITD1	0.0918753	0.0999545	7.84195	Novel
MLN	0.0543446	0.13842	6.23	Novel
MME	0.0334832	0.123468	6.895	qPCR
MMP1	0.0245102	0.0716	12.9963	qPCR
MMP10	0.0307171	0.0709317	8.1826	qPCR
MMP12	0.0153822	0.0659107	9.8398	qPCR
MMP13	0.0640689	0.12011	2.96825	Novel
MMP3	0.0372466	0.105906	5.78975	qPCR
MMP7	0.0148052	0.0431921	7.6358	qPCR
MMP8	0.0386904	0.127648	5.7767	Novel
MMP9	0.0512939	0.109726	5.6958	qPCR
MNDA	0.0584347	0.107737	3.3991	Novel
MOG	0.0189971	0.0476148	7.0712	qPCR
MPHOSPH8	0.145202	0.195012	2.9163	Novel
MPI	0.103164	0.112727	5.8118	Novel
MPIG6B	0.0607178	0.0693785	8.98205	Novel
MPO	0.0356627	0.111092	5.1387	qPCR
MRPL46	0.0713588	0.0963921	2.0526	Novel
MSLN	0.0217436	0.0810466	6.9224	qPCR
MSMB	0.0414512	0.180412	4.19805	qPCR
MSR1	0.0198232	0.0550357	8.1372	qPCR
MSRA	0.0734376	0.0819995	8.42895	Novel
MSTN	0.0469595	0.0911763	5.6277	qPCR
MTPN	0.107324	0.202036	1.86865	Novel
MUC13	0.0497355	0.184805	4.08805	Novel
MUC16	0.0461062	0.120942	6.5094	qPCR
MVK	0.0901837	0.113064	5.78935	qPCR
MYO9B	0.126599	0.170477	3.0785	Novel
MYOC	0.0294421	0.0604821	8.4188	qPCR
MZB1	0.0215446	0.0525598	8.72645	Novel
MZT1	0.085421	0.123748	2.9138	Novel
NAAA	0.0287941	0.0787949	6.33355	qPCR
NADK	0.0399904	0.0887534	5.87545	qPCR
NAMPT	0.0752958	0.105795	3.6366	Novel
NBL1	0.0222365	0.0391389	6.8982	qPCR
NBN	0.0776518	0.126573	3.054	qPCR
NCAM1	0.0269894	0.054152	6.2651	qPCR
NCAM2	0.0192974	0.0387064	7.5843	Novel
NCAN	0.0166894	0.0558329	8.52325	qPCR
NCF2	0.0445449	0.078791	5.8208	qPCR
NCK2	0.154432	0.167184	4.9158	Novel
NCLN	0.0789353	0.195099	2.3373	qPCR
NCR1	0.0257192	0.0681238	5.21975	qPCR
NCS1	0.0139761	0.0300777	9.70215	Novel
NDRG1	0.0424772	0.116641	4.8128	Novel
NDUFS6	0.0704978	0.194241	4.3688	Novel
NECTIN2	0.0177652	0.0310706	9.7348	qPCR
NECTIN4	0.0295238	0.0570907	6.18985	qPCR
NEFL	0.0514561	0.0892933	4.8571	Novel
NELL1	0.0186092	0.047413	8.61545	Novel
NELL2	0.0176596	0.0471189	7.506	Novel
NFASC	0.0310492	0.0979077	2.6585	Novel
NFATC1	0.11037	0.138243	5.7955	qPCR
NFATC3	0.0912391	0.206698	2.11245	qPCR
NFKBIE	0.104149	0.128246	3.61245	qPCR
NGF	0.0509688	0.0686099	1.9437	qPCR
NID1	0.0286176	0.0454555	7.62225	qPCR
NID2	0.074328	0.117691	5.27745	qPCR
NINJ1	0.0455033	0.169609	3.18385	qPCR
NME3	0.0164333	0.0267176	8.7539	Novel
NMNAT1	0.0568446	0.138684	3.3859	qPCR
NOMO1	0.0180974	0.0352344	7.9285	qPCR
NOS1	0.0575485	0.11181	5.03915	Novel
NOS3	0.0542231	0.0926653	3.44075	qPCR
NOTCH1	0.0122158	0.0183297	10.1946	qPCR
NOTCH3	0.0249248	0.0492732	7.2183	qPCR
NPDC1	0.026742	0.0452504	6.1997	qPCR
NPM1	0.0874363	0.146228	4.62735	Novel
NPPB	0.132657	0.27918	4.4011	qPCR
NPPC	0.0258323	0.060896	7.2771	qPCR
NPTN	0.070709	0.264563	3.80515	Novel
NPTX1	0.0291179	0.0951427	5.495	Novel
NPTXR	0.0282503	0.0622108	6.58955	qPCR
NPY	0.0508949	0.106174	5.7201	Novel
NRCAM	0.0253184	0.0527524	8.3112	qPCR
NRP1	0.0286872	0.0478073	6.14545	qPCR
NRP2	0.0413869	0.0660532	4.50475	qPCR
NRTN	0.120705	0.163579	2.15845	qPCR
NSFL1C	0.100636	0.120737	6.81195	Novel
NT5C3A	0.111327	0.112997	7.3164	Novel
NT5E	0.0218623	0.0652495	9.2393	qPCR
NTF3	0.0322106	0.059788	6.17595	qPCR
NTF4	0.0594782	0.199895	2.696	qPCR
NTproBNP	0.069707	0.193841	4.91985	qPCR
NTRK2	0.0302085	0.0458603	5.62275	qPCR
NTRK3	0.0171457	0.0317094	8.1084	qPCR
NUB1	0.113929	0.129012	4.96335	qPCR
NUCB2	0.0249025	0.0410309	7.508	qPCR
NUDC	0.052659	0.0665828	9.58615	Novel
NUDT2	0.100053	0.172394	3.39755	Novel
NUDT5	0.0780385	0.095752	5.54115	qPCR
NXPH1	0.0604069	0.139904	2.9618	Novel
OBP2B	0.0173222	0.0826203	8.79605	Novel
ODAM	0.0428773	0.156875	3.52595	Novel
OGFR	0.03493	0.064718	7.1433	Novel
OGN	0.0224385	0.0615256	7.451	Novel
OLR1	0.031386	0.0666493	5.70185	qPCR
OMD	0.0208706	0.0822335	8.1	qPCR
OMG	0.0502934	0.11567	6.2359	qPCR
OPTC	0.0239366	0.0713222	6.2608	qPCR
OSCAR	0.0130756	0.0344354	9.96445	qPCR
OSM	0.0521888	0.12687	7.17595	qPCR
OSMR	0.0361645	0.0673546	3.8511	qPCR
OXT	0.0331966	0.187216	8.13105	Novel
P4HB	0.0326703	0.0462076	9.12	qPCR
PADI2	0.0741572	0.234023	2.90405	qPCR
PADI4	0.0735423	0.126133	2.7819	Novel
PAEP	0.0489665	0.266587	3.38845	Novel
PAG1	0.0633591	0.086689	6.0865	qPCR
PAK4	0.116416	0.144988	2.41305	qPCR
PAM	0.0181074	0.0331999	8.50425	qPCR
PAMR1	0.0246621	0.045821	7.22445	qPCR
PAPPA	0.0503228	0.102422	4.59395	qPCR
PARK7	0.0715916	0.0769359	7.091	qPCR
PARP1	0.0762632	0.140607	2.9525	qPCR
PBLD	0.0822897	0.128925	3.5888	Novel
PCDH1	0.0134221	0.0280623	8.28655	Novel
PCDH17	0.032973	0.0714631	5.0712	qPCR
PCOLCE	0.0187712	0.0453191	9.8899	qPCR
PCSK9	0.0332488	0.068403	6.17725	qPCR
PDCD1	0.0263258	0.081273	5.45825	qPCR
PDCD1LG2	0.0242072	0.0558781	5.24835	qPCR
PDCD5	0.0841081	0.104796	6.5134	Novel
PDCD6	0.0337636	0.0779152	6.65375	Novel
PDGFA	0.066753	0.12495	5.9439	qPCR
PDGFB	0.0678174	0.0918141	9.85615	qPCR
PDGFC	0.0414926	0.0852902	3.4467	qPCR
PDGFRA	0.0312428	0.0558233	5.4815	qPCR
PDGFRB	0.0164812	0.0550111	6.98485	qPCR
PDLIM7	0.150434	0.157548	6.95015	Novel
PDP1	0.108755	0.153988	2.5709	qPCR
PEAR1	0.0277704	0.0429841	5.44625	qPCR
PEBP1	0.0681645	0.0833442	6.6898	qPCR
PECAM1	0.0443661	0.0662112	4.31955	qPCR
PFDN2	0.137069	0.236966	2.0243	Novel
PFKFB2	0.064618	0.0902375	8.9128	Novel
PGF	0.0119943	0.0201135	10.8248	qPCR
PGLYRP1	0.0188103	0.0428621	8.98145	qPCR
PHOSPHO1	0.0189243	0.0443445	6.4083	Novel
PI3	0.0292495	0.10263	5.4848	qPCR
PIGR	0.0269131	0.0505966	5.8413	qPCR
PIK3AP1	0.0787689	0.116347	5.59925	qPCR
PIK3IP1	0.0228259	0.04961	5.86145	Novel
PILRA	0.0185876	0.0604819	8.8041	qPCR
PILRB	0.0203248	0.0937195	6.4368	qPCR
PKLR	0.0360177	0.0575922	8.5299	Novel
PLA2G10	0.0302297	0.0806014	7.48725	Novel
PLA2G15	0.018221	0.0360546	8.2564	Novel
PLA2G1B	0.0166083	0.0452785	8.84595	Novel
PLA2G2A	0.0445075	0.121495	5.98515	Novel
PLA2G4A	0.100003	0.115206	6.3982	qPCR
PLA2G7	0.0205597	0.0402271	7.87545	qPCR
PLAT	0.0444265	0.0898885	7.3938	qPCR
PLAU	0.0235965	0.0487386	7.1443	qPCR
PLAUR	0.0140544	0.0299843	9.5459	qPCR
PLIN1	0.0556323	0.10723	2.89115	qPCR
PLIN3	0.0710967	0.0821843	4.7122	Novel
PLPBP	0.0969855	0.106687	6.68875	Novel
PLTP	0.0218519	0.0429309	8.4646	qPCR
PLXDC1	0.0308287	0.05959	4.7607	qPCR
PLXNA4	0.0669812	0.0894769	9.32935	qPCR
PLXNB2	0.0135182	0.0296299	9.1728	qPCR
PLXNB3	0.0647546	0.0779233	5.0807	qPCR
PM20D1	0.0421937	0.313477	6.4705	Novel
PMVK	0.0660326	0.0782266	10.5902	Novel
PNLIPRP2	0.0290857	0.3861	10.4241	Novel
PNPT1	0.0802221	0.352797	3.1797	Novel
PODXL	0.0180793	0.0250804	6.8941	qPCR
PODXL2	0.0240179	0.0617773	5.64925	qPCR
POLR2F	0.0469264	0.071948	3.8956	Novel
PON2	0.052904	0.117765	2.6318	qPCR
PON3	0.00875417	0.0254507	9.6888	qPCR
PPCDC	0.0461622	0.0587127	8.6391	Novel
PPIB	0.120553	0.144413	6.36515	qPCR
PPM1A	0.0671212	0.0858157	2.1619	Novel
PPME1	0.091289	0.104728	5.9524	Novel
PPP1R12A	0.15602	0.189129	5.7987	Novel
PPP1R2	0.11818	0.129331	5.1116	qPCR
PPP1R9B	0.121356	0.130609	6.5724	qPCR
PPP3R1	0.0437876	0.0636209	4.7681	Novel
PPY	0.0705422	0.160573	4.4608	qPCR
PQBP1	0.0819944	0.145504	3.1329	Novel
PRCP	0.0186954	0.0456299	7.44555	qPCR
PRDX1	0.0863122	0.095786	4.70875	qPCR
PRDX3	0.18291	0.238987	3.02345	qPCR
PRDX5	0.103053	0.109364	6.60765	qPCR
PRDX6	0.0534872	0.0686128	4.3193	qPCR
PREB	0.0878106	0.129589	2.11225	qPCR
PRELP	0.0150135	0.0265289	9.8402	qPCR
PRKAB1	0.103651	0.165547	2.90635	qPCR
PRKAR1A	0.0901005	0.117426	7.83015	Novel
PRKCQ	0.0930082	0.124517	2.265	qPCR
PRKRA	0.107868	0.127162	4.40285	qPCR
PRL	0.0412783	0.0903797	8.2224	Novel
PROC	0.0219844	0.0346655	8.2268	qPCR
PROK1	0.0339615	0.144594	5.9411	qPCR
PRSS2	0.0296576	0.0814859	6.41955	qPCR
PRSS27	0.0199656	0.0539668	7.44695	qPCR
PRSS8	0.0199899	0.051378	8.25745	qPCR
PRTFDC1	0.137876	0.145724	6.14435	Novel
PRTG	0.0136264	0.0317215	7.93495	qPCR
PRTN3	0.0287044	0.074018	6.0029	qPCR
PSG1	0.0281952	0.145358	6.00655	Novel
PSIP1	0.0666094	0.0908532	4.4961	qPCR
PSMA1	0.127518	0.162526	1.9696	qPCR
PSMD9	0.0546295	0.0660685	5.3677	Novel
PSME1	0.0409825	0.0459298	7.7923	Novel
PSME2	0.0343711	0.0509923	6.58695	Novel
PSMG3	0.0648288	0.083011	4.7659	Novel
PSPN	0.0261406	0.210034	7.1891	Novel
PSRC1	0.0876747	0.181759	2.5875	Novel
PTEN	0.0928677	0.102001	2.35735	Novel
PTGDS	0.0176497	0.0392374	8.51825	Novel
PTH1R	0.0192451	0.049778	5.57505	qPCR
PTK7	0.0626374	0.111182	2.95145	qPCR
PTN	0.0927019	0.15289	3.71485	qPCR
PTPN1	0.151289	0.172075	3.9656	Novel
PTPN6	0.0896758	0.0988555	7.9684	qPCR
PTPRF	0.0204553	0.0403805	8.27305	qPCR
PTPRM	0.0228414	0.0383503	6.4414	Novel
PTPRN2	0.0253313	0.0559899	6.4002	Novel
PTPRS	0.0212618	0.036842	7.3109	qPCR
PTS	0.0520829	0.12824	4.62265	Novel
PTX3	0.0272183	0.0586428	7.9003	qPCR
PVALB	0.064511	0.134645	10.0622	qPCR
PVR	0.0208085	0.0392909	8.1525	qPCR
PXN	0.0418894	0.092737	4.80295	qPCR
QDPR	0.062744	0.0670935	7.04155	qPCR
QPCT	0.0199959	0.0468006	7.883	qPCR
RAB37	0.113876	0.219247	3.57045	Novel
RAB6A	0.040168	0.129403	5.40095	Novel
RAB6B	0.0744741	0.162939	2.31445	Novel
RABEPK	0.0874989	0.176177	2.8284	Novel
RABGAP1L	0.11673	0.134909	4.18395	Novel
RAD23B	0.0933864	0.0909498	4.5321	Novel
RANGAP1	0.106356	0.169576	1.9533	Novel
RARRES1	0.0566664	0.136994	2.86515	qPCR
RARRES2	0.0425773	0.0836434	6.387	qPCR
RASA1	0.0891848	0.127911	2.0992	qPCR
RASSF2	0.0768812	0.100586	3.4934	qPCR
RBKS	0.0220731	0.0457033	9.5661	Novel
RBP2	0.0549046	0.112745	5.4266	Novel
RBP5	0.0296275	0.070091	7.22005	Novel
RCOR1	0.0525776	0.217991	2.4935	qPCR
REG1A	0.020165	0.0494345	9.50665	qPCR
REG1B	0.023086	0.0774687	7.33895	Novel
REG3A	0.0217899	0.0763529	7.69545	qPCR
REG4	0.0203342	0.0450862	10.6639	qPCR
RELT	0.0202575	0.0441886	7.41905	qPCR
REN	0.0474962	0.121601	5.05045	qPCR
RET	0.0233686	0.0515608	7.6329	qPCR
RETN	0.0161557	0.0433992	9.7369	qPCR
RGMA	0.0157997	0.0415543	8.99485	qPCR
RGMB	0.0268208	0.0435903	5.6799	qPCR
RGS8	0.112158	0.25674	2.08735	qPCR
RHOC	0.0792497	0.0832775	10.6495	Novel
RILP	0.0662896	0.0754543	8.694	Novel
RNASE3	0.0836421	0.159573	5.4779	qPCR
RNASET2	0.017365	0.0314985	8.17615	Novel
RNF41	0.0843922	0.0889445	6.5352	Novel
ROBO1	0.014897	0.0308338	8.64885	qPCR
ROBO2	0.0289799	0.0508124	5.21545	qPCR
ROR1	0.0267087	0.0570438	5.6629	qPCR
RP2	0.0751746	0.100205	3.19145	Novel
RRM2	0.0484044	0.0869004	3.9369	Novel
RRM2B	0.0863937	0.109832	4.6089	qPCR
RSPO1	0.0246523	0.0442749	6.68515	qPCR
RSPO3	0.0154443	0.0405165	6.96575	qPCR
RTBDN	0.0307258	0.0558128	5.66865	Novel
RTN4R	0.0166932	0.0432653	7.91025	qPCR
RUVBL1	0.0472991	0.279951	4.40335	Novel
RWDD1	0.100835	0.108679	6.65525	Novel
S100A11	0.0459177	0.0661367	4.10415	qPCR
S100A12	0.0662283	0.126534	5.1479	qPCR
S100A16	0.0764609	0.191113	3.6676	Novel
S100A4	0.0899116	0.101818	4.80205	qPCR
S100P	0.0584642	0.12747	3.4986	qPCR
SAMD9L	0.10975	0.128718	5.09735	Novel
SCAMP3	0.0972838	0.111959	7.2876	qPCR
SCARA5	0.0230801	0.0387105	8.14865	qPCR
SCARB1	0.0813328	0.272208	2.51945	Novel
SCARB2	0.0192469	0.0348057	7.07445	qPCR
SCARF1	0.0441661	0.0542711	7.8205	qPCR
SCARF2	0.0213014	0.0475077	6.39945	qPCR
SCG2	0.0183968	0.0396918	8.95605	Novel
SCG3	0.0175844	0.0428885	9.4036	Novel
SCGB1A1	0.0202416	0.0672976	7.81475	Novel
SCGB3A2	0.027915	0.101373	8.7067	qPCR
SCGN	0.087044	0.135543	3.6898	Novel
SCLY	0.0235613	0.0547739	9.83105	Novel
SCP2	0.088516	0.292093	2.51545	Novel
SCRN1	0.0800746	0.0965637	4.12045	Novel
SDC1	0.0303971	0.059316	6.4576	qPCR
SDC4	0.0792532	0.0941256	7.0208	qPCR
SELE	0.01718	0.0544431	9.72535	qPCR
SELP	0.0410717	0.0629739	7.4221	qPCR
SELPLG	0.0168263	0.0339566	6.643	qPCR
SEMA3F	0.027022	0.0464085	5.31025	qPCR
SEMA4C	0.0339926	0.052322	4.51525	qPCR
SEMA4D	0.0339418	0.044927	5.9849	Novel
SEMA7A	0.0162625	0.032527	8.49615	qPCR
SEPTIN9	0.0664557	0.197728	2.2044	Novel
SERPINA11	0.0165553	0.0467023	10.9531	Novel
SERPINA12	0.0712491	0.234961	4.8647	qPCR
SERPINA9	0.0381474	0.0892357	6.8162	qPCR
SERPINB1	0.105644	0.127129	6.0957	Novel
SERPINB5	0.137293	0.178099	2.1378	Novel
SERPINB6	0.0798762	0.086695	5.79985	qPCR
SERPINB8	0.0221874	0.0720282	6.8072	qPCR
SERPINB9	0.0386061	0.0587159	5.93355	Novel
SERPINE1	0.0343739	0.0690211	9.93985	qPCR
SESTD1	0.111818	0.171719	3.1003	Novel
SETMAR	0.0223525	0.0378257	7.47795	Novel
SEZ6L	0.025676	0.0612274	5.98245	qPCR
SEZ6L2	0.0238287	0.0487673	5.3699	qPCR
SF3B4	0.113948	0.170471	4.8062	Novel
SFRP1	0.0240792	0.0528178	9.12945	Novel
SFTPA1	0.0713089	0.175739	2.3174	Novel
SFTPA2	0.039909	0.122222	4.82455	Novel
SFTPD	0.0245243	0.0885008	8.1161	qPCR
SH2B3	0.118418	0.158027	5.6056	qPCR
SH2D1A	0.0649355	0.181297	3.5012	qPCR
SHMT1	0.0657962	0.0957954	10.2161	Novel
SIAE	0.0815965	0.110106	4.5712	Novel
SIGLEC1	0.0240227	0.0605834	6.9496	qPCR
SIGLEC10	0.0186149	0.0471154	6.6111	qPCR
SIGLEC15	0.068703	0.250418	2.6502	Novel
SIGLEC5	0.0296737	0.192235	8.09105	Novel
SIGLEC6	0.00964553	0.049327	8.60285	qPCR
SIGLEC7	0.0233911	0.0473931	6.43385	qPCR
SIGLEC9	0.0103276	0.0319285	8.0485	qPCR
SIRPA	0.0115897	0.0729538	10.1652	qPCR
SIRPB1	0.0155771	0.0525329	10.0082	qPCR
SIRT2	0.111839	0.12348	7.14975	qPCR
SIRT5	0.0952033	0.118143	2.4393	qPCR
SIT1	0.0677571	0.12189	2.76515	qPCR
SKAP1	0.0641261	0.102092	3.91395	qPCR
SKAP2	0.11154	0.121138	8.20735	Novel
SLAMF1	0.0845468	0.116889	4.02185	qPCR
SLAMF6	0.0690469	0.0949408	3.5523	Novel
SLAMF7	0.0318502	0.093052	4.69215	qPCR
SLAMF8	0.0378392	0.108267	4.42645	qPCR
SLC16A1	0.0899955	0.181649	2.85205	Novel
SLC27A4	0.104847	0.149568	3.14375	Novel
SLC39A14	0.0384803	0.0668133	5.1509	Novel
SLC39A5	0.0390652	0.0922481	4.9628	Novel
SLIT2	0.0760343	0.169575	2.99525	Novel
SLITRK2	0.0199931	0.0451948	8.17085	qPCR
SLITRK6	0.0350061	0.0591867	6.2203	qPCR
SMAD1	0.149085	0.164698	2.8279	qPCR
SMAD5	0.0181254	0.0302204	6.34445	qPCR
SMARCA2	0.126195	0.198392	2.82535	Novel
SMOC1	0.0169143	0.0382845	8.4273	Novel
SMOC2	0.0196551	0.0469454	8.9268	qPCR
SMPD1	0.0374091	0.0834901	6.04815	qPCR
SMPDL3A	0.0230537	0.0843159	7.4153	Novel
SNAP23	0.0744014	0.0931354	9.4087	qPCR
SNAP29	0.0804324	0.10533	8.6541	qPCR
SNCG	0.0305924	0.0897384	7.1328	Novel
SNX9	0.104917	0.113272	5.6111	Novel
SOD1	0.087625	0.102211	4.5275	qPCR
SOD2	0.0361987	0.0585915	5.3023	qPCR
SORCS2	0.0356164	0.0839887	4.54895	qPCR
SORD	0.0349798	0.0728883	11.4881	Novel
SORT1	0.0223899	0.0365188	8.4601	qPCR
SOST	0.0232407	0.0521486	9.02815	qPCR
SPARC	0.0630023	0.0897885	7.6958	qPCR
SPARCL1	0.0214332	0.0398136	7.6277	qPCR
SPINK1	0.0338158	0.0838612	4.169	qPCR
SPINK4	0.0504473	0.17026	3.81035	Novel
SPINK5	0.0415471	0.111028	3.8214	qPCR
SPINK6	0.0306992	0.0565027	9.33525	Novel
SPINT1	0.0246607	0.0443329	6.54415	qPCR
SPINT2	0.0386377	0.1029	6.16885	qPCR
SPOCK1	0.0256852	0.0471072	5.90605	qPCR
SPON1	0.0209544	0.0403169	8.5792	qPCR
SPON2	0.0222029	0.0369542	8.3152	qPCR
SPP1	0.0178378	0.0549883	11.814	qPCR
SPRY2	0.121807	0.148909	5.8111	qPCR
SRC	0.122218	0.146093	7.1619	qPCR
SRP14	0.0740684	0.0918734	4.85495	Novel
SRPK2	0.14197	0.201885	2.5114	qPCR
SSB	0.100256	0.284872	1.9901	Novel
SSC4D	0.0307451	0.196692	7.23555	qPCR
SSC5D	0.0250976	0.0780341	6.98375	Novel
ST3GAL1	0.0224928	0.0768784	5.83215	qPCR
ST6GAL1	0.0248477	0.0418509	8.3431	qPCR
STAMBP	0.0706993	0.0749577	8.2173	qPCR
STAT5B	0.114018	0.126048	9.86815	Novel
STC1	0.0473952	0.109528	4.9995	qPCR
STC2	0.0174147	0.047933	8.85655	Novel
STIP1	0.115796	0.132031	4.47195	qPCR
STK11	0.124077	0.158636	5.34775	Novel
STK24	0.177514	0.196096	2.1836	Novel
STK4	0.170084	0.199611	3.7791	qPCR
STX16	0.102062	0.129749	3.09425	qPCR
STX4	0.0718757	0.0934918	4.882	Novel
STX6	0.112655	0.179365	3.67615	qPCR
STX8	0.0949532	0.115836	3.1075	qPCR
STXBP3	0.1053	0.122401	2.092	qPCR
SUGT1	0.12599	0.147393	5.30985	Novel
SULT1A1	0.117124	0.132175	7.3153	qPCR
SULT2A1	0.0606234	0.169854	3.01245	qPCR
SUMF2	0.0627633	0.115622	5.468	qPCR
SUSD1	0.0426732	0.0649499	6.0402	Novel
SUSD2	0.0176096	0.0446296	7.64935	Novel
TACC3	0.141219	0.172633	5.37515	qPCR
TACSTD2	0.0146067	0.033043	7.816	qPCR
TAFA5	0.029254	0.064857	5.47435	Novel
TANK	0.157615	0.199756	3.41755	qPCR
TARBP2	0.147033	0.138604	4.4931	Novel
TBC1D17	0.0739341	0.103478	2.96415	Novel
TBC1D23	0.165643	0.193738	3.8431	Novel
TBC1D5	0.116682	0.138548	4.2842	Novel
TBCB	0.110256	0.117995	7.6571	Novel
TBCC	0.10618	0.107501	6.5009	Novel
TBL1X	0.109737	0.13203	5.11325	Novel
TCL1A	0.04529	0.138038	6.62405	qPCR
TCL1B	0.133232	0.346852	1.98725	qPCR
TCN2	0.0136718	0.0313063	11.2494	qPCR
TDGF1	0.0303763	0.320542	6.43635	Novel
TDRKH	0.154065	0.189976	3.8319	qPCR
TEK	0.018148	0.0322839	7.58665	qPCR
TFF1	0.033643	0.164708	5.3628	Novel
TFF2	0.0167219	0.0639979	9.35535	qPCR
TFF3	0.0277409	0.0632335	5.1628	qPCR
TFPI	0.020503	0.0384564	9.1361	qPCR
TFPI2	0.0214145	0.052145	8.3914	qPCR
TFRC	0.0323389	0.0767878	4.55575	qPCR
TGFA	0.0196306	0.0421253	6.3409	qPCR
TGFB1	0.0228096	0.0349556	7.81305	qPCR
TGFBI	0.0180026	0.0351713	9.0975	qPCR
TGFBR2	0.0227556	0.05032	6.5638	qPCR
TGFBR3	0.0235075	0.0745638	8.27065	qPCR
TGM2	0.0676611	0.102366	6.7718	qPCR
THBD	0.0212182	0.0424604	7.4599	qPCR
THBS2	0.0256373	0.0487608	6.99845	qPCR
THBS4	0.0287176	0.0671054	8.1762	qPCR
THOP1	0.0182954	0.0349848	8.83295	qPCR
THPO	0.0333593	0.0564347	5.85615	qPCR
THY1	0.014924	0.0297861	9.76705	qPCR
TIA1	0.219036	0.241731	4.22435	Novel
TIE1	0.0204034	0.0478155	8.686	qPCR
TIGAR	0.0995937	0.145577	2.2776	qPCR
TIMD4	0.0266035	0.0643537	6.86655	qPCR
TIMP1	0.0147797	0.0260374	9.9248	qPCR
TIMP3	0.078215	0.152695	7.19485	Novel
TIMP4	0.0232408	0.0511988	8.09255	qPCR
TINAGL1	0.0218702	0.0348123	7.00365	qPCR
TJAP1	0.147924	0.168233	4.569	Novel
TLR3	0.0163586	0.0884041	7.30945	qPCR
TMPRSS15	0.0567299	0.148031	4.6649	qPCR
TMPRSS5	0.0156945	0.0571461	7.7308	qPCR
TMSB10	0.0710859	0.102254	8.16985	qPCR
TNC	0.0370078	0.0814091	6.6956	qPCR
TNF	0.111013	0.124497	4.3498	qPCR
TNFAIP8	0.132285	0.202674	2.4501	Novel
TNFRSF10A	0.026868	0.0510033	6.2088	qPCR
TNFRSF10B	0.0175229	0.0330298	7.66285	qPCR
TNFRSF10C	0.0196238	0.0740271	7.3953	qPCR
TNFRSF11A	0.0163138	0.0379079	9.4699	qPCR
TNFRSF11B	0.0143802	0.0366204	9.98965	qPCR
TNFRSF12A	0.0360661	0.0576353	6.01655	qPCR
TNFRSF13B	0.0190551	0.0442242	8.86735	qPCR
TNFRSF13C	0.041516	0.0962882	4.67315	Novel
TNFRSF14	0.0196415	0.0319198	10.4891	qPCR
TNFRSF19	0.0137629	0.0308133	9.0424	qPCR
TNFRSF1A	0.0209282	0.0458595	7.1447	qPCR
TNFRSF1B	0.0176019	0.04168	8.29535	qPCR
TNFRSF21	0.0147075	0.0295493	9.48725	qPCR
TNFRSF4	0.0150638	0.0391497	9.20155	qPCR
TNFRSF6B	0.0231919	0.0587262	7.1076	qPCR
TNFRSF8	0.0210181	0.0558565	8.14865	Novel
TNFRSF9	0.0183093	0.044033	7.83025	qPCR
TNFSF10	0.0110363	0.0202637	11.6288	qPCR
TNFSF11	0.0524538	0.117079	5.41645	qPCR
TNFSF12	0.0132554	0.0196966	11.1325	qPCR
TNFSF13	0.0171254	0.0375712	7.43765	qPCR
TNFSF13B	0.0192991	0.0364159	8.06445	qPCR
TNFSF14	0.0536476	0.0743361	6.3736	qPCR
TNNI3	0.0910594	0.158994	3.46505	qPCR
TNR	0.0279439	0.0683785	6.86565	qPCR
TNXB	0.0215096	0.0414754	6.8508	qPCR
TP53	0.097595	0.126246	2.721	qPCR
TP53INP1	0.0597305	0.150135	2.0221	Novel
TPMT	0.104141	0.127577	4.3487	Novel
TPP1	0.0205398	0.0452875	9.49895	qPCR
TPPP3	0.0572742	0.103445	2.9511	Novel
TPSAB1	0.00996356	0.0846639	8.69335	qPCR
TPT1	0.0973728	0.44623	2.6648	Novel
TRAF2	0.10504	0.126379	4.82875	qPCR
TREM2	0.0163129	0.0524718	10.0732	Novel
TREML2	0.0250199	0.0550285	7.13825	qPCR
TRIAP1	0.0903837	0.0870721	6.11355	Novel
TRIM21	0.0681031	0.0822267	6.631	qPCR
TRIM5	0.140393	0.168789	3.7302	qPCR
TSHB	0.0640191	0.124063	5.99455	qPCR
TSLP	0.0835151	0.155417	2.6308	qPCR
TSPAN1	0.047779	0.193219	2.50265	Novel
TST	0.124427	0.156117	3.30715	Novel
TXLNA	0.0834731	0.099217	8.0563	qPCR
TXNDC15	0.0187864	0.0530582	6.34665	Novel
TXNDC5	0.107938	0.143108	4.7033	qPCR
TXNRD1	0.0797058	0.0921612	5.2372	Novel
TYMP	0.0690687	0.0819815	7.2882	qPCR
TYRO3	0.0202622	0.0380264	6.9902	qPCR
UBAC1	0.04325	0.0546848	5.65745	Novel
ULBP2	0.0298099	0.0642345	4.55545	qPCR
UMOD	0.016525	0.0601649	8.4514	qPCR
USO1	0.116416	0.135189	6.10835	Novel
USP8	0.147432	0.170689	5.4194	qPCR
UXS1	0.0442696	0.127692	4.5054	Novel
VAMP5	0.0951451	0.155453	2.9904	qPCR
VASH1	0.202842	0.240089	2.7816	qPCR
VASN	0.0288389	0.0483089	6.24055	qPCR
VAT1	0.0276725	0.0467614	4.2942	Novel
VCAM1	0.0208036	0.0407165	7.1346	qPCR
VCAN	0.0192034	0.0553376	6.11075	qPCR
VEGFA	0.0164595	0.037245	11.095	qPCR
VEGFC	0.0433043	0.0661558	7.2672	qPCR
VEGFD	0.0118578	0.0424606	10.6176	qPCR
VIM	0.133124	0.156259	3.00605	qPCR
VMO1	0.0358663	0.149015	5.0258	Novel
VNN2	0.0221369	0.0610271	7.0991	Novel
VPS37A	0.147726	0.151002	3.42825	Novel
VPS53	0.167121	0.187602	3.47405	Novel
VSIG4	0.0256707	0.0630525	7.02855	qPCR
VSIR	0.0787489	0.131826	5.1489	Novel
VSTM1	0.0595647	0.133599	3.30335	Novel
VSTM2L	0.092719	0.222197	2.5414	Novel
VTA1	0.0908606	0.116981	7.79145	Novel
VTCN1	0.0839756	0.115632	2.2653	Novel
VWA1	0.02254	0.0489376	7.83435	Novel
VWC2	0.0178607	0.0544136	7.6998	qPCR
VWF	0.0597042	0.0976614	8.8072	qPCR
WARS	0.0295017	0.0529531	8.11925	Novel
WAS	0.227508	0.353326	1.9817	qPCR
WASF1	0.147283	0.178655	3.39885	qPCR
WASF3	0.215681	0.27125	2.2249	qPCR
WFDC12	0.0430081	0.121239	5.85745	Novel
WFDC2	0.0212969	0.0423806	7.54445	qPCR
WFIKKN1	0.0211725	0.0662007	6.59925	qPCR
WFIKKN2	0.0144532	0.0403073	10.5284	qPCR
WIF1	0.0178984	0.0400182	9.2598	qPCR
WISP1	0.0182679	0.0402653	7.47475	qPCR
WISP2	0.0396256	0.0556875	8.93375	Novel
WNT9A	0.0422438	0.070756	3.95725	qPCR
WWP2	0.056736	0.0580468	7.69965	Novel
XCL1	0.0241733	0.119197	6.306	qPCR
XG	0.026466	0.0711936	6.14455	qPCR
XPNPEP2	0.0193057	0.116813	8.7007	qPCR
XRCC4	0.0954501	0.118675	2.4004	Novel
YES1	0.102936	0.123675	7.3051	qPCR
YTHDF3	0.146793	0.17658	4.1819	Novel
ZBTB16	0.115504	0.156068	4.00085	qPCR
ZBTB17	0.0353948	0.0741104	3.79205	qPCR
