# Supplementary material for: Next generation plasma proteome profiling to monitor health and disease
Source: Nat Commun. 2021 May 3;12:2493. doi: 10.1038/s41467-021-22767-z (PMC8093230; doi:10.1038/s41467-021-22767-z)
Supplement: Supplementary file 8 — Supplementary Data 5 [file 41467_2021_22767_MOESM8_ESM.xlsx]

## Sheet: Sheet1
Supplementary Data 5. Summary of the 341 protein quantitative trait loci.
***linear regression model adjusted for age and sex at baseline
***Multiple test corrections have been applied for P-values using Benjamini and Hochberg method
Protein	CHR	SNP	BP	Effect Allele	BETA	P-value	Cis/Trans	Sentinel	Reported in qPCR
ACP6	1	rs2153463	147652507	T	-0.6859	8.218e-12	Cis	yes	Zhong et.al Genome Medicine (2020)
ADAMTS15	11	rs117152367	8057461	G	-1.139	2.357e-13	Trans	yes	Zhong et.al Genome Medicine (2020)
ADCYAP1R1	6	rs72987189	141551383	T	0.6211	5.496e-13	Trans	yes	no
ADGRB3	6	rs12191037	68958062	A	-0.4337	5.229e-15	Cis	yes	no
ADGRG1	1	.	124024213	T	1.001	1.669e-11	Trans	yes	Zhong et.al Genome Medicine (2020)
AIF1	5	rs183606339	86381544	G	0.6624	2.413e-11	Trans	yes	no
AKR1C4	6	rs2498662	139104769	C	1.066	2.69e-11	Trans	no	no
AKR1C4	9	rs144401128	91094978	TG	1.143	1.795e-11	Trans	no	no
AKR1C4	X	rs145139749	31233058	G	1.19	4.135e-12	Trans	yes	no
AKR1C4	X	rs79551238	100956922	C	1.535	3.626e-11	Trans	no	no
AMBN	2	rs1514915	98834421	G	0.927	2.373e-13	Trans	yes	no
AMBN	3	rs13094688	171972389	G	0.8744	2.881e-11	Trans	no	no
AMBN	3	rs780229950	196839066	CAA	0.9252	8.981e-13	Trans	no	no
AMBN	9	.	44139715	C	0.8077	9.884e-12	Trans	no	no
AMBN	21	.	5301901	T	0.9109	9.388e-13	Trans	no	no
AMBN	22	rs9614934	44790177	A	0.8747	1.87e-11	Trans	no	no
AMN	14	rs2295829	102922666	C	0.4328	1.27e-12	Cis	yes	Zhong et.al Genome Medicine (2020)
ARHGAP25	9	.	44060587	A	1.206	2.045e-11	Trans	yes	no
ARID4B	1	rs71655815	103276854	G	1.506	1.48e-11	Trans	no	no
ARID4B	1	.	122784340	A	1.66	2.16e-11	Trans	no	no
ARID4B	2	rs116254802	17487997	G	1.898	4.894e-14	Trans	no	no
ARID4B	2	rs143563053	221725686	T	1.368	2.032e-11	Trans	no	no
ARID4B	4	rs57803998	5791193	A	1.919	5.858e-13	Trans	no	no
ARID4B	5	rs111933187	178387393	A	1.74	1.849e-12	Trans	no	no
ARID4B	12	rs371853471	3344108	GT	2.063	6.896e-15	Trans	yes	no
ARID4B	16	rs749601077	24509287	AAAAGAAAGAAAGAAAGAAAGAAAGAGAAAG	2.082	2.728e-13	Trans	no	no
ARID4B	16	rs55695136	31013413	T	1.73	1.524e-12	Trans	no	no
ARID4B	22	rs41278857	44248032	T	1.778	9.604e-12	Trans	no	no
ARNT	5	rs543636535	67328550	TC	0.9448	9.452e-12	Trans	yes	Zhong et.al Genome Medicine (2020)
ARNT	6	rs13209304	136252057	A	0.831	3.836e-11	Trans	no	Zhong et.al Genome Medicine (2020)
ARNT	22	.	10613258	T	1.495	3.23e-11	Trans	no	Zhong et.al Genome Medicine (2020)
ATF2	7	rs75104100	88688280	T	2.204	8.083e-12	Trans	no	no
ATF2	9	rs188555351	19851000	CACACATACATATATATATATATACATA	1.472	5.931e-12	Trans	no	no
ATF2	16	rs78643664	79902945	C	1.949	3.474e-12	Trans	yes	no
BCL2L11	5	rs375412033	22117478	TTA	-0.5297	3.581e-11	Trans	yes	Zhong et.al Genome Medicine (2020)
BMP6	2	rs79548295	24962650	T	-0.9374	4.68e-13	Trans	yes	no
BST1	4	rs73224659	15712566	A	-0.8416	5.394e-18	Cis	yes	Zhong et.al Genome Medicine (2020)
BST1	X	rs139821696	49774936	A	-1.263	4.173e-12	Trans	no	Zhong et.al Genome Medicine (2020)
CAPG	2	rs6886	85394936	T	0.6279	7.149e-13	Cis	yes	Zhong et.al Genome Medicine (2020)
CCL15	17	rs854624	36000884	G	0.9622	6.253e-21	Cis	yes	Zhong et.al Genome Medicine (2020)
CCL16	17	rs112689088	35980421	C	-1.221	3.341e-21	Cis	yes	no
CCL19	2	rs6755511	119373482	A	1.887	1.575e-11	Trans	yes	Zhong et.al Genome Medicine (2020)
CCL4	4	rs7676215	6122275	A	1.59	1.551e-11	Trans	no	Zhong et.al Genome Medicine (2020)
CCL4	9	rs75903981	130998381	T	1.543	3.16e-12	Trans	yes	Zhong et.al Genome Medicine (2020)
CCL7	3	rs115373386	62450015	C	1.324	3.971e-11	Trans	yes	Zhong et.al Genome Medicine (2020)
CD109	6	rs7771585	73774414	G	0.3518	2.337e-12	Cis	yes	Zhong et.al Genome Medicine (2020)
CD300LF	17	rs8069119	74678836	T	-0.8136	4.265e-20	Cis	yes	Zhong et.al Genome Medicine (2020)
CD33	19	rs1697573	51215061	A	1.05	1.557e-16	Cis	yes	no
CD70	19	rs3055535	6589933	T	-0.3967	2.722e-11	Cis	yes	Zhong et.al Genome Medicine (2020)
CDC27	2	rs5838125	208449453	A	1.049	2.983e-11	Trans	no	no
CDC27	5	rs182389852	79137900	A	1.109	1.761e-11	Trans	no	no
CDC27	6	rs536935050	61033913	T	1.2	1.897e-12	Trans	yes	no
CDC27	7	rs35776691	6296814	A	1.102	7.344e-12	Trans	no	no
CDC27	9	rs185459783	127391535	A	0.9801	4.168e-12	Trans	no	no
CDC27	X	rs746654113	132588669	ATG	0.9732	4.025e-12	Trans	no	no
CDH15	5	.	23628810	A	1.313	2.356e-13	Trans	yes	no
CDHR5	3	.	69540666	T	-1.232	1.108e-13	Trans	yes	Zhong et.al Genome Medicine (2020)
CEACAM21	19	.	41571242	A	1.256	5.111e-21	Cis	yes	no
CHIT1	1	rs150192398	203217822	CAGACCATGGCCCCGCCCAGTCCCT	-2.29	8.237e-15	Cis	yes	Zhong et.al Genome Medicine (2020)
CHIT1	4	rs200343616	30240776	CT	-2.859	4.082e-12	Trans	no	Zhong et.al Genome Medicine (2020)
CLEC7A	12	rs10845048	10118174	G	-1.214	1.105e-16	Cis	yes	Zhong et.al Genome Medicine (2020)
CLSPN	2	rs568000864	74796113	CG	0.4595	2.691e-11	Trans	yes	Zhong et.al Genome Medicine (2020)
CLSTN1	2	rs16844936	140912333	C	0.9385	1.122e-14	Trans	yes	no
CNPY2	1	.	75962707	T	1.523	1.363e-11	Trans	no	no
CNPY2	2	.	92726251	G	2.144	1.712e-12	Trans	no	no
CNPY2	2	rs377148314	231937148	T	1.784	1.552e-11	Trans	no	no
CNPY2	3	rs184446376	17343138	T	1.894	1.92e-13	Trans	no	no
CNPY2	3	rs9875833	169586087	G	2.009	1.867e-12	Trans	no	no
CNPY2	6	rs200655084	148487067	AAT	2.374	4.659e-17	Trans	no	no
CNPY2	6	.	170625744	C	2.03	4.974e-13	Trans	no	no
CNPY2	7	rs17630460	13046400	T	1.96	3.826e-12	Trans	no	no
CNPY2	8	rs760885530	40360037	AAGAAAGAAAGAAAGAG	2.067	5.222e-12	Trans	no	no
CNPY2	13	rs28780370	37153918	T	1.794	3.037e-11	Trans	no	no
CNPY2	16	.	26887227	AAGAAAGAAGGAAAGAAAGAAAGAAAAGAAAG	2.455	5.322e-18	Trans	yes	no
CNPY2	16	rs76669629	81483391	A	1.936	5.087e-12	Trans	no	no
CNPY2	17	rs201489608	46297460	A	1.822	1.213e-11	Trans	no	no
CNPY2	22	rs71313076	46941525	CGGAATATATATACGGAATATATATACAGGGAATATATATACGGAATATATATACAG	3.252	2.136e-15	Trans	no	no
CNTN2	1	rs2071533	205043070	T	0.594	8.343e-13	Cis	yes	Zhong et.al Genome Medicine (2020)
CST5	20	rs1799841	23879541	G	0.4618	3.607e-12	Cis	yes	Zhong et.al Genome Medicine (2020)
CTSC	11	rs11019400	88337690	G	0.5253	6.264e-12	Cis	yes	no
CTSH	15	rs11635178	78955390	G	0.7752	3.954e-11	Cis	yes	Zhong et.al Genome Medicine (2020)
CXCL1	4	rs3117604	73868951	C	0.913	1.261e-11	Cis	yes	Zhong et.al Genome Medicine (2020)
DDAH1	2	rs13425045	153151888	T	1.226	1.629e-12	Trans	yes	Zhong et.al Genome Medicine (2020)
DDAH1	3	rs77645929	11064943	G	1.298	2.869e-11	Trans	no	Zhong et.al Genome Medicine (2020)
DDAH1	19	rs111712264	43343853	G	1.197	1.658e-11	Trans	no	Zhong et.al Genome Medicine (2020)
DKKL1	19	rs354003	49285034	C	-0.9506	1.153e-15	Cis	no	Zhong et.al Genome Medicine (2020)
DKKL1	19	rs2303759	49365794	G	-1.121	3.416e-20	Cis	yes	Zhong et.al Genome Medicine (2020)
DUOX2	9	.	3493703	A	1.182	3.505e-11	Trans	no	no
DUOX2	13	.	26554091	CTTT	1.384	2.158e-11	Trans	yes	no
ENAH	X	rs12556203	62670609	A	0.712	3.793e-12	Trans	yes	no
ENPP5	6	rs6909590	46080504	T	-1.226	4.131e-17	Cis	yes	no
ENPP5	16	rs772055379	52180966	CAATA	-1.313	9.747e-12	Trans	no	no
EPHA10	16	rs751911757	57157313	C	1.897	3.526e-11	Trans	yes	no
FAS	X	rs200911844	17158098	AT	0.547	1.194e-11	Trans	yes	Zhong et.al Genome Medicine (2020)
FCGR2A	1	rs9427397	161506414	T	-0.9698	7.426e-16	Cis	yes	Zhong et.al Genome Medicine (2020)
FCRL3	1	rs2210913	157699203	T	0.4525	5.397e-13	Cis	yes	Zhong et.al Genome Medicine (2020)
FCRLB	2	.	92311510	A	1.712	4.109e-12	Trans	yes	Zhong et.al Genome Medicine (2020)
FCRLB	17	rs806930	53293265	A	1.579	8.198e-12	Trans	no	Zhong et.al Genome Medicine (2020)
FEN1	X	rs141453106	24565784	CA	0.5471	1.603e-11	Trans	yes	no
FOLR3	11	.	72139110	CTA	4.187	3.57e-37	Cis	yes	Zhong et.al Genome Medicine (2020)
FUCA1	6	rs11155297	143503967	T	-1.209	2.404e-25	Trans	yes	Zhong et.al Genome Medicine (2020)
GFOD2	15	rs75655517	52994620	A	2.873	3.875e-11	Trans	no	no
GFOD2	21	rs35182074	39313358	AGCCG	3.667	1.602e-11	Trans	yes	no
GH2	20	rs80022989	20295968	T	3.917	4.383e-12	Trans	yes	Zhong et.al Genome Medicine (2020)
GHRHR	4	rs112720258	37724103	C	1.68	7.724e-12	Trans	no	no
GHRHR	11	rs139161789	49722528	C	1.12	3.301e-11	Trans	no	no
GHRHR	11	.	51477814	C	1.574	1.503e-12	Trans	yes	no
GHRHR	18	rs183050755	14650719	CATGTATATGCATTATG	1.432	4.73e-12	Trans	no	no
HBQ1	10	rs376869482	67189144	AC	0.8006	3.532e-11	Trans	yes	no
HDGF	1	rs12145743	156730859	G	1.312	9.331e-21	Cis	yes	Zhong et.al Genome Medicine (2020)
HSP90B1	1	rs41309621	210244031	T	1.617	3.67e-11	Trans	no	no
HSP90B1	2	.	225786032	A	1.751	3.745e-13	Trans	yes	no
HSP90B1	3	rs551988428	27672750	CAA	1.916	5.111e-12	Trans	no	no
HSP90B1	4	rs74836168	15741756	G	1.52	7.699e-12	Trans	no	no
HSP90B1	19	rs12984556	21005152	A	1.72	5.516e-13	Trans	no	no
HSP90B1	X	rs7887731	56118336	A	1.515	1.842e-12	Trans	no	no
IFNGR2	21	rs563519200	33406648	CT	0.88	7.881e-18	Cis	yes	no
IL10RA	1	.	123355068	T	1.401	3.368e-11	Trans	no	Zhong et.al Genome Medicine (2020)
IL10RA	1	.	143235339	T	1.504	3.189e-13	Trans	yes	Zhong et.al Genome Medicine (2020)
IL10RA	5	rs200025400	161463553	A	1.647	2.37e-11	Trans	no	Zhong et.al Genome Medicine (2020)
IL10RA	11	rs540844120	11854066	C	1.386	6.991e-12	Trans	no	Zhong et.al Genome Medicine (2020)
IL10RA	11	rs603598	66010523	C	1.346	2.604e-11	Trans	no	Zhong et.al Genome Medicine (2020)
IL10RA	12	rs118113273	127815555	A	1.572	1.354e-11	Trans	no	Zhong et.al Genome Medicine (2020)
IL10RA	17	rs112511091	3908317	C	1.425	1.056e-11	Trans	no	Zhong et.al Genome Medicine (2020)
IL13	8	rs748764272	116403560	CAAA	0.7137	1.372e-11	Trans	no	Zhong et.al Genome Medicine (2020)
IL13	17	rs11651800	236711	A	0.6519	1.623e-12	Trans	yes	Zhong et.al Genome Medicine (2020)
IL17RA	22	rs2241047	17105693	C	-0.4874	8.715e-16	Cis	yes	Zhong et.al Genome Medicine (2020)
IL17RA	22	rs144979983	17105720	G	-0.4822	1.728e-15	Cis	no	Zhong et.al Genome Medicine (2020)
IL18R1	2	rs1861246	102350323	T	0.389	3.755e-12	Cis	yes	Zhong et.al Genome Medicine (2020)
IL1RAP	3	rs11927365	190626339	G	0.8827	6.473e-22	Cis	yes	no
IL1RL1	2	rs1420091	102300774	T	0.4142	7.808e-12	Cis	yes	Zhong et.al Genome Medicine (2020)
IL20	1	rs374129254	9198923	C	1.431	4.825e-13	Trans	yes	no
IL20	2	rs56249941	234082205	G	1.288	1.404e-11	Trans	no	no
IL20	7	rs62473918	83995294	A	1.219	3.445e-12	Trans	no	no
IL20	7	rs757588810	157766206	TCCAC	1.264	1.973e-12	Trans	no	no
IL20	15	rs3917223	42963993	C	1.338	3.068e-11	Trans	no	no
IL24	2	.	92347087	C	1.38	9.255e-12	Trans	no	Zhong et.al Genome Medicine (2020)
IL24	2	rs531533850	169520296	G	1.364	7.484e-12	Trans	no	Zhong et.al Genome Medicine (2020)
IL24	3	rs79165492	20917721	T	1.406	2.804e-11	Trans	no	Zhong et.al Genome Medicine (2020)
IL24	3	.	48055894	A	1.561	3.248e-14	Trans	no	Zhong et.al Genome Medicine (2020)
IL24	3	rs111621402	177520783	G	1.241	1.562e-11	Trans	no	Zhong et.al Genome Medicine (2020)
IL24	4	rs79555315	4752924	T	1.569	1.656e-12	Trans	no	Zhong et.al Genome Medicine (2020)
IL24	6	rs770783319	56791787	CA	1.372	2.91e-11	Trans	no	Zhong et.al Genome Medicine (2020)
IL24	6	rs79595161	167946300	A	1.359	1.446e-11	Trans	no	Zhong et.al Genome Medicine (2020)
IL24	11	.	53384063	A	1.446	5.739e-12	Trans	no	Zhong et.al Genome Medicine (2020)
IL24	11	.	122282145	AAG	1.672	1.566e-14	Trans	yes	Zhong et.al Genome Medicine (2020)
IL24	12	rs55655433	12907041	T	1.359	4.348e-13	Trans	no	Zhong et.al Genome Medicine (2020)
IL24	12	rs7975180	93994505	T	1.511	2.351e-11	Trans	no	Zhong et.al Genome Medicine (2020)
IL24	13	rs76549533	23444482	A	1.424	2.117e-12	Trans	no	Zhong et.al Genome Medicine (2020)
IL24	21	rs775275872	13973876	TG	1.348	1.284e-12	Trans	no	Zhong et.al Genome Medicine (2020)
IL24	X	rs113535918	23538208	T	1.174	1.071e-11	Trans	no	Zhong et.al Genome Medicine (2020)
IL24	X	rs145484538	85149180	G	1.42	2.101e-11	Trans	no	Zhong et.al Genome Medicine (2020)
IL24	X	.	140703370	CTT	1.616	1.029e-13	Trans	no	Zhong et.al Genome Medicine (2020)
IL34	16	rs4985556	70660097	A	-0.6139	8.589e-15	Cis	yes	no
IL5	3	rs12489120	4978778	T	3.45	3.749e-11	Trans	yes	no
IL6R	1	rs61812598	154447611	A	0.3896	7.33e-14	Cis	yes	no
IL7R	5	rs11406102	35873021	GT	-0.679	9.276e-15	Cis	yes	Zhong et.al Genome Medicine (2020)
ILKAP	9	rs76653337	127350879	A	1.909	9.439e-16	Trans	yes	no
ILKAP	11	rs4754061	103227201	A	1.67	5.425e-13	Trans	no	no
ILKAP	12	rs34075577	43814738	CTT	1.67	6.383e-13	Trans	no	no
ILKAP	16	rs76790649	83397609	G	1.494	3.569e-11	Trans	no	no
ILKAP	X	rs762993	123218984	A	1.834	4.496e-14	Trans	no	no
JUN	2	rs201138507	2295685	C	1.32	1.177e-14	Trans	yes	Zhong et.al Genome Medicine (2020)
JUN	7	rs372902587	42648645	CA	1.36	7.399e-12	Trans	no	Zhong et.al Genome Medicine (2020)
JUN	14	rs73286075	70635425	A	1.159	2.244e-13	Trans	no	Zhong et.al Genome Medicine (2020)
KAZALD1	10	rs11190812	101064535	A	-1.122	2.642e-16	Cis	yes	Zhong et.al Genome Medicine (2020)
KLK12	19	rs3745540	51031874	A	1.782	2.94e-28	Cis	yes	Zhong et.al Genome Medicine (2020)
LBP	20	rs2232613	38369011	T	-0.8595	3.074e-12	Cis	yes	no
LHB	8	rs76475436	13171278	G	1.442	1.969e-11	Trans	yes	Zhong et.al Genome Medicine (2020)
LIF	7	.	142924353	T	0.8841	4.328e-12	Trans	yes	Zhong et.al Genome Medicine (2020)
LIF	9	rs57091735	128213820	T	0.7906	6.235e-12	Trans	no	Zhong et.al Genome Medicine (2020)
LIF	14	.	32453597	C	0.7727	1.808e-11	Trans	no	Zhong et.al Genome Medicine (2020)
LIF	X	rs151134469	31842003	T	0.8179	3.713e-11	Trans	no	Zhong et.al Genome Medicine (2020)
LILRA2	3	rs1014470	127912063	C	-1.141	2.049e-14	Trans	yes	no
LILRB2	19	rs386056	54279064	T	-0.5118	1.491e-15	Cis	yes	Zhong et.al Genome Medicine (2020)
LILRB5	19	rs12975366	54255498	C	-1.041	7.928e-21	Cis	yes	Zhong et.al Genome Medicine (2020)
LRRN1	3	rs769646	3761293	T	0.3475	8.724e-12	Cis	yes	Zhong et.al Genome Medicine (2020)
LSM1	4	rs112854471	4476823	T	0.9449	2.617e-11	Trans	no	no
LSM1	12	rs55735864	115629922	C	0.837	1.2e-11	Trans	yes	no
LTBP3	1	.	123074866	A	2.128	8.614e-12	Trans	no	no
LTBP3	5	rs10040515	7475917	T	1.931	3.537e-12	Trans	no	no
LTBP3	5	.	46932894	A	2.334	6.991e-15	Trans	no	no
LTBP3	7	rs759670185	905286	G	2.058	8.498e-12	Trans	no	no
LTBP3	X	rs145573376	24654425	A	1.944	1.64e-12	Trans	no	no
LTBP3	X	rs569812785	41057221	TA	2.135	6.888e-13	Trans	no	no
LTBP3	X	rs759147739	90142485	G	2.506	1.798e-16	Trans	yes	no
LY75	2	rs7595388	159899834	G	-0.3664	2.799e-16	Cis	yes	Zhong et.al Genome Medicine (2020)
LYAR	4	.	49645500	TATGGAATGGA	0.8834	7.492e-14	Trans	yes	Zhong et.al Genome Medicine (2020)
LYAR	7	rs200414891	120776567	A	1.473	5.266e-13	Trans	no	Zhong et.al Genome Medicine (2020)
LYAR	8	rs16923422	58395152	A	0.7474	3.429e-11	Trans	no	Zhong et.al Genome Medicine (2020)
LYPD1	2	rs62121317	9305686	G	1.889	4.312e-13	Trans	no	Zhong et.al Genome Medicine (2020)
LYPD1	2	rs564694189	160445996	C	1.892	2.442e-14	Trans	yes	Zhong et.al Genome Medicine (2020)
LYPD1	9	rs66740724	126562596	C	1.34	3.752e-11	Trans	no	Zhong et.al Genome Medicine (2020)
LYPD1	12	rs147391681	94706356	A	1.667	1.518e-12	Trans	no	Zhong et.al Genome Medicine (2020)
LYPD1	12	rs73449210	130139827	G	1.469	3.257e-11	Trans	no	Zhong et.al Genome Medicine (2020)
LYPD1	16	rs773247978	25310052	TCACACACACACA	1.818	3.968e-11	Trans	no	Zhong et.al Genome Medicine (2020)
MDGA1	6	rs9349050	37695848	T	0.8735	9.419e-20	Cis	yes	Zhong et.al Genome Medicine (2020)
MEP1B	18	rs680321	32217995	C	-1.526	3.924e-26	Cis	yes	Zhong et.al Genome Medicine (2020)
MIA	19	rs2230694	40757498	G	0.6324	1.155e-14	Cis	yes	Zhong et.al Genome Medicine (2020)
MICA	6	rs9266815	31413736	G	-1.862	3.423e-13	Cis	yes	no
MME	3	rs6445538	52840272	C	0.8872	9.479e-12	Trans	yes	Zhong et.al Genome Medicine (2020)
MSMB	10	rs10993994	46046326	A	-0.7658	2.479e-20	Cis	yes	Zhong et.al Genome Medicine (2020)
MUC13	2	rs369258699	241820036	CGTGTGTCCTGGCTCGTGGCCCGTGTGTAGGTCGTGTGCTGGGTGCATCCTCTCATGT	1.856	4.246e-15	Trans	yes	no
MUC13	3	rs147265304	13779151	T	1.363	2.143e-11	Trans	no	no
NDRG1	X	.	72758544	A	1.033	1.626e-11	Trans	yes	no
NDUFS6	20	rs562683175	3440890	C	1.679	1.359e-11	Trans	yes	no
NINJ1	4	rs67394161	43450664	A	1.159	1.176e-11	Trans	no	Zhong et.al Genome Medicine (2020)
NINJ1	17	rs17740882	8872146	T	1.182	1.216e-12	Trans	yes	Zhong et.al Genome Medicine (2020)
NTF4	1	rs10919656	199293881	A	1.088	6.626e-12	Trans	no	Zhong et.al Genome Medicine (2020)
NTF4	2	rs7589962	170125677	G	0.9815	2.805e-11	Trans	no	Zhong et.al Genome Medicine (2020)
NTF4	3	.	71397004	ATG	1.216	1.278e-11	Trans	no	Zhong et.al Genome Medicine (2020)
NTF4	7	rs2108258	20752375	G	1.105	3.12e-12	Trans	no	Zhong et.al Genome Medicine (2020)
NTF4	9	.	113569584	T	1.206	6.002e-12	Trans	no	Zhong et.al Genome Medicine (2020)
NTF4	11	rs113204480	37139475	A	1.025	2.915e-11	Trans	no	Zhong et.al Genome Medicine (2020)
NTF4	13	.	16299546	T	1.139	3.198e-11	Trans	no	Zhong et.al Genome Medicine (2020)
NTF4	14	rs376682889	43675035	C	1.005	4.573e-12	Trans	no	Zhong et.al Genome Medicine (2020)
NTF4	14	rs72727481	68474329	G	1.107	6.52e-12	Trans	no	Zhong et.al Genome Medicine (2020)
NTF4	16	rs575129954	80243433	GC	1.279	1.809e-15	Trans	yes	Zhong et.al Genome Medicine (2020)
NTF4	18	.	15767782	G	1.008	6.393e-12	Trans	no	Zhong et.al Genome Medicine (2020)
NTF4	X	rs35574033	19320738	G	1.04	1.652e-12	Trans	no	Zhong et.al Genome Medicine (2020)
NTF4	X	rs5901838	27063384	AT	1.134	1.756e-11	Trans	no	Zhong et.al Genome Medicine (2020)
NTF4	X	rs111528594	89153672	C	1.242	2.229e-12	Trans	no	Zhong et.al Genome Medicine (2020)
NTF4	X	rs184254109	90348916	C	1.21	1.731e-11	Trans	no	Zhong et.al Genome Medicine (2020)
NUDT2	2	rs1630540	78995983	A	0.7245	1.673e-11	Trans	yes	no
NXPH1	2	rs771128109	38254452	CGGG	0.8731	1.883e-12	Trans	yes	no
ODAM	5	rs553975505	33967965	TAA	1.267	3.481e-11	Trans	no	no
ODAM	17	rs79039901	55736420	A	1.264	2.235e-11	Trans	no	no
ODAM	18	rs7236596	37453648	A	1.184	5.446e-13	Trans	yes	no
ODAM	X	rs7883427	45041765	G	1.061	3.041e-12	Trans	no	no
ORAOV1	1	.	124580921	G	0.8009	2.949e-12	Trans	yes	no
ORAOV1	16	rs775833581	951130	CCAA	0.6602	4.173e-12	Trans	no	no
ORAOV1	X	rs12840452	31232972	C	0.956	2.636e-11	Trans	no	no
PARP1	1	rs149519437	162120079	GTATATACATATGTATATGA	0.8494	2.139e-12	Trans	yes	Zhong et.al Genome Medicine (2020)
PARP1	9	rs113770304	89488036	G	0.7752	2.055e-11	Trans	no	Zhong et.al Genome Medicine (2020)
PDCD6	5	rs28636067	199300	A	-0.9174	1.193e-24	Cis	yes	no
PDCD6	5	rs376600087	1633339	A	-0.9378	5.784e-15	Trans	no	no
PDGFRB	5	rs3816018	150128912	C	-0.4354	1.873e-24	Cis	yes	Zhong et.al Genome Medicine (2020)
PFDN2	1	rs80033684	44474841	A	0.9734	5.434e-13	Trans	no	no
PFDN2	3	rs75035362	14771643	A	0.8714	3.997e-11	Trans	no	no
PFDN2	9	.	42305113	C	0.8925	5.597e-12	Trans	no	no
PFDN2	9	.	44294079	A	0.8353	7.11e-12	Trans	no	no
PFDN2	10	rs10825801	56480537	A	1.068	1.297e-12	Trans	no	no
PFDN2	16	.	66867918	AC	0.9371	2.601e-13	Trans	yes	no
PFDN2	17	rs146178014	19830235	C	0.8647	6.501e-13	Trans	no	no
PFDN2	19	.	49195683	ATTT	0.8577	3.841e-11	Trans	no	no
PFDN2	X	rs142899625	117081925	C	0.8673	2.645e-11	Trans	no	no
PILRA	7	rs1859788	100374211	A	-0.6006	1.206e-15	Cis	yes	Zhong et.al Genome Medicine (2020)
PILRB	7	rs1859788	100374211	A	-0.765	2.768e-19	Cis	yes	Zhong et.al Genome Medicine (2020)
PLA2G2A	1	rs11573156	19979653	C	0.7301	3.453e-14	Cis	yes	no
PNLIPRP2	10	rs2286779	116635040	C	3.795	1.26e-25	Cis	yes	no
PVALB	22	rs4821544	36862461	C	-1.331	1.409e-17	Cis	yes	Zhong et.al Genome Medicine (2020)
RAB6A	1	rs72706888	153273958	A	1.365	2.408e-11	Trans	yes	no
RAB6B	9	rs10283767	98420416	C	0.7505	7.102e-12	Trans	yes	no
RARRES1	18	.	15649727	A	0.8638	6.57e-14	Trans	yes	Zhong et.al Genome Medicine (2020)
RARRES1	X	rs751993144	100026821	T	0.7427	3.667e-11	Trans	no	Zhong et.al Genome Medicine (2020)
RARRES1	X	rs113185599	113745523	G	0.6966	3.062e-11	Trans	no	Zhong et.al Genome Medicine (2020)
RCOR1	1	.	23994415	G	1.289	2.778e-13	Trans	no	no
RCOR1	1	.	50490450	A	1.141	2.36e-11	Trans	no	no
RCOR1	2	rs13000094	197696228	C	1.374	9.313e-16	Trans	no	no
RCOR1	4	.	64155473	TATACGTATGTGTGTATATATATACACAC	1.202	7.441e-13	Trans	no	no
RCOR1	4	rs115482208	66003357	C	1.133	9.918e-13	Trans	no	no
RCOR1	6	rs7746041	73440918	A	1.132	9.946e-13	Trans	no	no
RCOR1	6	rs763848946	134158751	GGAAA	1.33	3.474e-14	Trans	no	no
RCOR1	7	rs138744439	906806	GGGGGGACATGGGTGACAC	1.152	2.18e-11	Trans	no	no
RCOR1	7	rs35998661	156489561	AGATGGATG	1.165	8.011e-12	Trans	no	no
RCOR1	8	rs369470220	12479239	A	1.305	8.172e-13	Trans	no	no
RCOR1	9	rs78162455	10967597	G	1.218	2.712e-13	Trans	no	no
RCOR1	11	.	3216887	T	1.213	3.445e-13	Trans	no	no
RCOR1	11	rs114123615	36042761	A	1.525	3.398e-17	Trans	yes	no
RCOR1	11	rs3016455	90083004	A	1.174	3.864e-12	Trans	no	no
RCOR1	12	.	36583415	G	1.161	9.227e-12	Trans	no	no
RCOR1	13	.	16095169	T	1.243	4.541e-14	Trans	no	no
RCOR1	15	.	49228685	TTAT	1.354	4.507e-14	Trans	no	no
RCOR1	18	rs113437236	67220738	G	1.123	1.7e-12	Trans	no	no
RCOR1	21	rs502747	39500462	T	1.285	8.318e-13	Trans	no	no
RGS8	10	.	40676342	G	1.301	5.067e-12	Trans	yes	Zhong et.al Genome Medicine (2020)
S100A16	X	rs12689856	119503002	A	1.392	3.646e-11	Trans	yes	no
SCARB1	21	.	8231604	C	1.325	2.232e-11	Trans	yes	no
SEPTIN9	2	rs11692207	8143001	G	0.8959	3.416e-12	Trans	yes	no
SEPTIN9	3	rs60748324	13567156	T	0.8574	3.702e-11	Trans	no	no
SEPTIN9	3	.	103757468	T	0.8612	3.783e-11	Trans	no	no
SEPTIN9	6	rs115692984	58098343	G	0.985	8.646e-12	Trans	no	no
SEPTIN9	10	.	40676342	G	0.9795	1.086e-11	Trans	yes	no
SEPTIN9	12	.	33022951	TGGGGTGGCTGCCAGGCGGAGGGTCTCCTCACTTCTCAGAC	0.864	3.964e-11	Trans	no	no
SEPTIN9	14	rs759686884	42850161	AAAATAAAT	1.008	9.231e-12	Trans	no	no
SEPTIN9	15	rs140971703	41587692	T	0.963	2.968e-11	Trans	no	no
SFTPA2	10	rs17886395	79558907	G	0.7308	2.614e-11	Cis	yes	no
SFTPD	10	rs721917	79946568	G	-0.6303	4.541e-12	Cis	yes	Zhong et.al Genome Medicine (2020)
SIGLEC5	19	rs7250849	51655063	T	-2.029	1.175e-14	Cis	yes	no
SIRPA	20	rs6081134	1913821	A	-0.8552	1.085e-29	Cis	yes	Zhong et.al Genome Medicine (2020)
SLAMF8	1	rs34687326	159830120	A	-0.6746	5.136e-12	Cis	yes	Zhong et.al Genome Medicine (2020)
SLC27A4	19	rs72990578	3781793	A	0.6791	1.333e-11	Trans	yes	no
SLIT2	2	rs76565178	8875194	C	0.9607	1.278e-12	Trans	yes	no
SNCG	10	rs3750822	86945549	G	-0.8462	6.973e-16	Cis	yes	no
SPINK4	9	rs496752	33237767	G	0.7915	1.201e-13	Cis	yes	no
SPINT2	6	rs12528941	43800088	T	-1.082	1.11e-14	Trans	yes	Zhong et.al Genome Medicine (2020)
SSB	2	rs72918181	192149395	A	0.9715	5.432e-13	Trans	yes	no
SSB	2	rs13000094	197696228	C	1.323	1.049e-11	Trans	no	no
SSB	10	rs2804163	115730643	T	1.272	1.046e-11	Trans	no	no
SULT2A1	14	.	99269149	C	1.1	2.379e-11	Trans	yes	Zhong et.al Genome Medicine (2020)
TBC1D17	9	rs10963395	18025176	A	0.4506	5.433e-12	Trans	yes	no
TCL1B	5	rs78986183	163098106	G	1.43	3.531e-11	Trans	no	no
TCL1B	10	rs11190710	100793008	A	1.509	1.978e-11	Trans	no	no
TCL1B	20	rs6029155	40503291	C	2.088	4.631e-12	Trans	yes	no
TDGF1	3	rs72065354	46556966	G	1.909	2.631e-14	Cis	yes	no
TLR3	4	rs3775291	186082920	T	-0.6934	1.033e-12	Cis	yes	Zhong et.al Genome Medicine (2020)
TNFRSF10C	19	rs4760	43648948	G	-0.6492	1.737e-13	Trans	yes	Zhong et.al Genome Medicine (2020)
TNNI3	7	.	58547240	A	0.7691	3.507e-11	Trans	yes	Zhong et.al Genome Medicine (2020)
TPT1	1	rs17720656	199867061	C	2.511	8.285e-12	Trans	no	no
TPT1	2	.	92726251	G	3.44	4.664e-14	Trans	no	no
TPT1	3	rs9875833	169586087	G	3.024	7.041e-12	Trans	no	no
TPT1	4	rs7679566	113558581	T	3.069	6.91e-13	Trans	no	no
TPT1	6	rs1416415	117942710	T	2.54	4.467e-12	Trans	no	no
TPT1	6	rs200655084	148487067	AAT	3.517	2.331e-15	Trans	no	no
TPT1	6	.	170625744	C	3.022	1.021e-11	Trans	no	no
TPT1	7	rs17630460	13046400	T	3.05	1.391e-12	Trans	no	no
TPT1	8	rs760885530	40360037	AAGAAAGAAAGAAAGAG	3.647	9.69e-18	Trans	yes	no
TPT1	11	.	52230545	C	3.001	6.345e-17	Trans	no	no
TPT1	12	rs3953593	104021944	G	2.92	1.993e-11	Trans	no	no
TPT1	16	.	26887227	AAGAAAGAAGGAAAGAAAGAAAGAAAAGAAAG	3.391	2.744e-13	Trans	yes	no
TPT1	22	rs7288843	25448128	T	2.546	2.994e-12	Trans	no	no
TSPAN1	3	rs11710060	3706172	T	0.6786	2.743e-11	Trans	no	no
TSPAN1	3	rs371548282	170665335	G	0.8116	1.616e-11	Trans	no	no
TSPAN1	3	rs5018761	197033307	C	1.393	1.516e-13	Trans	yes	no
TSPAN1	X	rs139097119	154095192	T	0.8127	1.803e-11	Trans	no	no
VSTM1	19	rs2433724	54042277	C	-0.379	6.377e-12	Cis	yes	no
VSTM2L	5	rs62377649	159417981	A	1.032	5.157e-12	Trans	yes	no
VSTM2L	12	rs59581534	7438940	A	0.872	1.756e-11	Trans	no	no
VSTM2L	13	.	16738964	G	1.084	1.175e-11	Trans	no	no
XCL1	1	.	4632557	CAGGACACAGCACACAGCACAG	1.391	8.501e-13	Trans	yes	Zhong et.al Genome Medicine (2020)
XCL1	20	.	6462598	C	1.152	2.908e-11	Trans	no	Zhong et.al Genome Medicine (2020)
