# Supplementary material for: Next generation plasma proteome profiling to monitor health and disease
Source: Nat Commun. 2021 May 3;12:2493. doi: 10.1038/s41467-021-22767-z (PMC8093230; doi:10.1038/s41467-021-22767-z)
Supplement: Supplementary file 9 — Supplementary Data 6 [file 41467_2021_22767_MOESM9_ESM.xlsx]

## Sheet: Sheet1
Supplementary Data 6. Complete list of significant mixed-effect modeling results
***mixed-effect modeling analysis for each protein and clinical measurement adjusted for gender, age and visit
***Multiple test corrections have been applied for P-values using Benjamini and Hochberg method
Clinical assay	Protein	coefficient	P-value	adjust P-value	Novelty
ProBNP	NTproBNP	0.731709	6.98007e-60	3.14103e-58	qPCR
Neut	OSM	0.636076	5.72402e-55	2.57581e-53	qPCR
GGT	GGT1	0.680851	5.57498e-52	2.50874e-50	novel
ALAT	DCXR	0.682379	1.4406e-50	6.48272e-49	novel
ALAT	ALDH1A1	0.633219	1.98782e-45	8.94519e-44	qPCR
ALAT	PTS	0.62816	3.00539e-42	1.35242e-40	novel
GGT	BST2	0.668481	5.21642e-42	2.34739e-40	novel
ALAT	ACY1	0.574459	1.31523e-41	5.91853e-40	novel
WBC	OSM	0.622118	4.14231e-41	9.32019e-40	qPCR
ALAT	SCLY	0.598018	1.46905e-39	6.61071e-38	novel
Neut	MMP9	0.572848	1.5186e-39	6.83372e-38	qPCR
Waist	LEP	0.771824	4.97517e-39	2.23883e-37	qPCR
BMI	LEP	0.792046	2.71667e-38	6.11251e-37	qPCR
ALAT	RBKS	0.611121	1.17318e-37	5.27932e-36	novel
ALAT	C19orf12	0.60909	1.47705e-37	6.64674e-36	novel
GGT	NT5E	0.65204	1.9015e-37	8.55675e-36	qPCR
Eos	CLC	0.573459	3.24621e-35	1.46079e-33	novel
GGT	MME	0.564171	5.88985e-35	2.65043e-33	qPCR
ALAT	KYNU	0.606306	1.11079e-34	4.99857e-33	qPCR
Weight	LEP	0.838066	1.70979e-33	2.56469e-32	qPCR
ALAT	FBP1	0.665903	8.77801e-34	3.95011e-32	qPCR
Neut	CSF3	0.610423	4.67838e-33	2.10527e-31	qPCR
CystC	CST3	0.684481	4.75561e-33	2.14002e-31	qPCR
ALAT	KRT18	0.516572	2.64346e-32	1.18956e-30	novel
ALAT	RBP5	0.547878	1.77441e-31	7.98484e-30	novel
Hip	LEP	0.6961	1.11586e-30	1.00427e-29	qPCR
Bioimp_muscle	LEP	-0.876461	9.73655e-31	1.00427e-29	qPCR
Neut	IL6	0.554534	2.72034e-31	1.22415e-29	qPCR
Neut	IL6	0.548386	6.62889e-31	2.983e-29	qPCR
WBC	MMP9	0.555118	4.19068e-30	9.42904e-29	qPCR
Neut	MMP8	0.508287	3.78166e-30	1.70175e-28	novel
Neut	IL6	0.540068	4.2913e-30	1.93108e-28	qPCR
Bioimp_fat	LEP	0.872357	4.89787e-29	3.67341e-28	qPCR
Neut	IL6	0.541137	1.59669e-29	7.18511e-28	qPCR
TG	CCN1	0.584666	1.77526e-29	7.98867e-28	novel
TNT	TNNI3	0.696323	3.16007e-29	1.42203e-27	qPCR
ALAT	AGXT	0.586362	3.48442e-29	1.56799e-27	novel
GGT	VAMP5	0.660668	8.88262e-29	3.99718e-27	qPCR
ProBNP	NPPB	0.644493	3.59996e-28	1.61998e-26	qPCR
GGT	ENTPD2	0.619601	1.3657e-27	6.14564e-26	qPCR
ALAT	CA5A	0.499644	2.47397e-27	1.11328e-25	qPCR
GGT	HMOX2	0.61824	3.05598e-27	1.37519e-25	novel
GGT	GRPEL1	0.589435	3.06709e-27	1.38019e-25	novel
Neut	OLR1	0.522687	4.60989e-27	2.07445e-25	qPCR
ALAT	GSTA1	0.534088	2.23597e-26	1.00619e-24	novel
ALAT	HAO1	0.520012	6.77334e-26	3.048e-24	qPCR
GGT	ACAA1	0.564813	5.3527e-25	2.40872e-23	novel
WBC	NCF2	0.526431	6.41106e-25	2.88498e-23	qPCR
WBC	CSF3	0.572473	1.48035e-24	3.33079e-23	qPCR
ALAT	NFATC3	0.579952	8.22475e-25	3.70114e-23	qPCR
Neut	NCF2	0.49352	2.51887e-24	5.66745e-23	qPCR
Neut	CLEC4D	0.34039	1.45515e-24	6.5482e-23	qPCR
GGT	AGXT	0.547022	4.17268e-24	9.38854e-23	novel
ApoB	PLA2G7	0.542049	2.28861e-24	1.02988e-22	qPCR
Neut	CST7	0.418345	2.47252e-24	1.11263e-22	novel
GGT	ACE2	0.491538	2.58302e-24	1.16236e-22	qPCR
WBC	IL6	0.523276	7.64697e-24	1.72057e-22	qPCR
ALAT	GSTA3	0.529089	4.47095e-24	2.01193e-22	novel
WBC	IL6	0.517481	1.41821e-23	3.19097e-22	qPCR
LDL	PLA2G7	0.555559	2.25231e-23	5.0677e-22	qPCR
ALAT	ADH4	0.506275	1.581e-23	7.11451e-22	novel
CRP	IL6	0.424382	4.93645e-23	7.40467e-22	qPCR
WBC	MMP8	0.491136	3.90837e-23	8.79382e-22	novel
WBC	IL6	0.516641	4.13416e-23	9.30185e-22	qPCR
ALAT	HNMT	0.461136	2.62035e-23	1.17916e-21	qPCR
WBC	IL6	0.507401	9.30875e-23	2.09447e-21	qPCR
ALAT	SORD	0.513003	7.94223e-23	3.574e-21	novel
ALAT	GRPEL1	0.5428	2.43951e-22	5.48891e-21	novel
TG	AGRP	0.46575	1.30871e-22	5.88921e-21	qPCR
Mono	IL6	0.469277	7.36217e-22	8.28244e-21	qPCR
CRP	IL6	0.413284	5.63088e-22	8.44632e-21	qPCR
WBC	OLR1	0.505982	8.34796e-22	1.87829e-20	qPCR
ALAT	ACE2	0.423661	9.08174e-22	2.04339e-20	qPCR
WBC	CST7	0.441071	1.20723e-21	2.71628e-20	novel
GGT	SCLY	0.484684	1.49887e-21	3.37246e-20	novel
Neut	S100A12	0.486935	8.89536e-22	4.00291e-20	qPCR
GGT	CDHR2	0.322529	1.38849e-21	6.2482e-20	novel
Chol	PLA2G7	0.553883	4.59395e-21	6.89092e-20	qPCR
ALAT	GGT1	0.419874	6.04051e-21	1.35912e-19	novel
Mono	IL6	0.453532	1.43365e-20	1.61285e-19	qPCR
CRP	IL6	0.399552	1.22955e-20	1.84433e-19	qPCR
Neut	VNN2	0.349619	4.16547e-21	1.87446e-19	novel
CRP	IL6	0.403887	1.43807e-20	2.15711e-19	qPCR
WBC	CLEC4D	0.353524	1.09121e-20	2.45523e-19	qPCR
ALAT	ELOA	0.489605	6.78626e-21	3.05382e-19	novel
Neut	PRTN3	0.398433	1.41278e-20	6.35749e-19	qPCR
TG	LDLR	0.467136	1.45102e-20	6.52957e-19	qPCR
Neut	CEACAM8	0.426488	1.72231e-20	7.7504e-19	qPCR
ALAT	ACAA1	0.521395	3.68103e-20	8.28232e-19	novel
Mono	IL6	0.443791	9.05652e-20	1.01886e-18	qPCR
Mono	IL6	0.448549	9.75512e-20	1.09745e-18	qPCR
Waist	FABP4	0.576177	2.64185e-20	1.18883e-18	qPCR
Neut	HGF	0.293928	4.54072e-20	2.04333e-18	qPCR
ALAT	IQGAP2	0.528144	6.74016e-20	3.03307e-18	qPCR
Neut	AZU1	0.468357	1.15567e-19	5.2005e-18	qPCR
CystC	SCARB2	0.525784	1.39539e-19	6.27925e-18	qPCR
CystC	EFNA4	0.551731	1.54429e-19	6.9493e-18	qPCR
ALAT	EPS8L2	0.487528	2.84395e-19	1.27978e-17	novel
CystC	TNFRSF1B	0.53259	5.10403e-19	2.29682e-17	qPCR
GGT	CEACAM1	0.52203	5.40252e-19	2.43113e-17	qPCR
ALAT	SULT2A1	0.449556	6.04531e-19	2.72039e-17	qPCR
BMI	FABP4	0.547669	1.21847e-18	2.74157e-17	qPCR
CystC	TNFRSF11A	0.463262	9.79064e-19	4.40579e-17	qPCR
WBC	CEACAM8	0.441242	2.69309e-18	6.05945e-17	qPCR
WBC	HGF	0.314473	3.04605e-18	6.85361e-17	qPCR
CystC	CD300E	0.488413	1.53784e-18	6.92027e-17	novel
Mono	OSM	0.399545	4.93837e-18	7.40755e-17	qPCR
ALAT	SOD2	0.481873	1.92807e-18	8.67629e-17	qPCR
CystC	TNFRSF10B	0.51173	2.67512e-18	1.20381e-16	qPCR
GGT	KYNU	0.45645	8.26216e-18	1.85899e-16	qPCR
CystC	TNFRSF9	0.512536	4.29214e-18	1.93146e-16	qPCR
CystC	TNFRSF1A	0.513722	4.42489e-18	1.9912e-16	qPCR
GGT	ACY1	0.412583	9.14935e-18	2.0586e-16	novel
GGT	HAO1	0.451148	1.54021e-17	3.46547e-16	qPCR
ALAT	MVK	0.43471	1.06828e-17	4.80725e-16	qPCR
CystC	RELT	0.515117	1.12436e-17	5.0596e-16	qPCR
CystC	ACVRL1	0.541926	1.14511e-17	5.15297e-16	qPCR
CystC	LAIR1	0.502355	1.27836e-17	5.7526e-16	qPCR
CystC	TNF	0.542248	1.33774e-17	6.01983e-16	qPCR
ALAT	FABP1	0.433019	2.36942e-17	1.06624e-15	novel
Lymph	SKAP1	0.443705	2.40799e-17	1.08359e-15	qPCR
ApoB	LDLR	0.422683	5.01849e-17	1.12916e-15	qPCR
TG	MFGE8	0.404969	2.64321e-17	1.18944e-15	qPCR
Hip	FABP4	0.490099	1.0725e-16	1.60875e-15	qPCR
GGT	SOD2	0.471362	7.65455e-17	1.72227e-15	qPCR
ALAT	MME	0.358285	7.70099e-17	1.73272e-15	qPCR
Neut	FGR	0.428543	4.79305e-17	2.15687e-15	qPCR
ALAT	BST2	0.40116	1.02629e-16	2.30915e-15	novel
WBC	VNN2	0.349163	1.1933e-16	2.68493e-15	novel
ApoB.apoA1	PLA2G7	0.513597	2.78318e-16	3.13108e-15	qPCR
ALAT	PBLD	0.456742	7.8758e-17	3.54411e-15	novel
Waist	FURIN	0.611277	9.10598e-17	4.09769e-15	qPCR
ALAT	CDCP1	0.338346	1.11241e-16	5.00583e-15	qPCR
GGT	BAIAP2	0.49116	1.41749e-16	6.37871e-15	novel
BMI	CES1	0.650196	1.47784e-16	6.65027e-15	qPCR
CystC	TNF	0.524251	1.54391e-16	6.94759e-15	qPCR
WBC	S100A12	0.444584	4.23311e-16	9.52449e-15	qPCR
WBC	AZU1	0.446206	4.75893e-16	1.07076e-14	qPCR
WBC	PRTN3	0.389542	5.0008e-16	1.12518e-14	qPCR
GGT	FBP1	0.483791	5.23996e-16	1.17899e-14	qPCR
GGT	DCXR	0.434513	6.71407e-16	1.51067e-14	novel
BMI	GSTA3	0.606402	7.04101e-16	1.58423e-14	novel
GGT	PTS	0.419915	8.33918e-16	1.87632e-14	novel
GGT	ANPEP	0.503066	4.27743e-16	1.92484e-14	qPCR
Waist	CES1	0.623128	9.87765e-16	2.22247e-14	qPCR
BMI	FURIN	0.584325	1.27078e-15	2.85924e-14	qPCR
HDL	LDLR	-0.627547	2.31032e-15	3.46548e-14	qPCR
CystC	ADM	0.446696	8.68467e-16	3.9081e-14	qPCR
ALAT	DDC	0.432675	8.74479e-16	3.93516e-14	qPCR
ApoB.apoA1	LDLR	0.495109	6.32464e-15	7.11522e-14	qPCR
Bioimp_muscle	ADH4	-0.669438	3.50652e-15	7.88968e-14	novel
CystC	POLR2F	0.476958	1.888e-15	8.49599e-14	novel
CystC	ZBTB17	0.502965	2.15595e-15	9.70176e-14	qPCR
ALAT	THOP1	0.464259	2.52136e-15	1.13461e-13	qPCR
CystC	TNF	0.499165	2.66705e-15	1.20017e-13	qPCR
Weight	FABP4	0.520872	1.19066e-14	1.33949e-13	qPCR
CystC	TNFRSF4	0.448426	3.07025e-15	1.38161e-13	qPCR
CRP	LRIG1	0.264219	3.47511e-15	1.5638e-13	qPCR
Neut	PGLYRP1	0.375464	3.52653e-15	1.58694e-13	qPCR
BMI	CDHR2	0.49207	7.95159e-15	1.78911e-13	novel
Bioimp_fat	ADH4	0.653961	1.20365e-14	1.80547e-13	novel
ALAT	NT5E	0.384623	1.22569e-14	2.7578e-13	qPCR
GGT	ALDH1A1	0.39602	1.36221e-14	3.06496e-13	qPCR
CystC	EPHA2	0.491481	7.60858e-15	3.42386e-13	qPCR
Waist	CDHR2	0.453368	2.37792e-14	3.56688e-13	novel
CystC	CD83	0.471664	8.00157e-15	3.60071e-13	qPCR
CystC	TGFA	0.496319	8.13618e-15	3.66128e-13	qPCR
ALAT	ZBTB17	0.431089	1.78085e-14	4.00692e-13	qPCR
Bioimp_muscle	CES1	-0.67839	2.68273e-14	4.02409e-13	qPCR
Hct	HAGH	0.460719	9.04948e-15	4.07227e-13	qPCR
CystC	CD160	0.426055	9.66151e-15	4.34768e-13	qPCR
BMI	ADH4	0.545842	4.11341e-14	4.62758e-13	novel
BMI	GSTA1	0.569486	2.61124e-14	5.87529e-13	novel
Bioimp_fat	CES1	0.66813	5.75558e-14	6.47503e-13	qPCR
Weight	CES1	0.645045	1.154e-13	1.02903e-12	qPCR
GGT	CES1	0.412989	1.37205e-13	1.02903e-12	qPCR
CystC	HNMT	0.443135	4.71613e-14	1.06113e-12	qPCR
Weight	CDHR2	0.529583	1.00207e-13	1.12733e-12	novel
Hip	CALB2	0.488531	2.59215e-14	1.16647e-12	novel
BMI	GUSB	0.576827	3.02597e-14	1.36169e-12	qPCR
Bioimp_muscle	GSTA3	-0.646707	1.08835e-13	1.63252e-12	novel
Waist	ADH4	0.551434	1.85653e-13	1.67087e-12	novel
Neut	LCN2	0.36755	3.98539e-14	1.79342e-12	qPCR
Waist	OXT	0.499386	4.26489e-14	1.9192e-12	novel
CRP	LBP	0.339099	4.51691e-14	2.03261e-12	novel
Neut	VWA1	0.333761	5.09142e-14	2.29114e-12	novel
GGT	RBP5	0.3826	1.02446e-13	2.30504e-12	novel
Mono	CD300E	0.265565	1.15324e-13	2.59479e-12	novel
Waist	GSTA3	0.599678	2.39617e-13	2.69569e-12	novel
Neut	NADK	0.36622	6.29874e-14	2.83443e-12	qPCR
Bioimp_fat	GSTA3	0.631466	3.41728e-13	3.07555e-12	novel
CystC	LGALS9	0.446734	7.12224e-14	3.20501e-12	qPCR
Waist	IL1RN	0.520823	7.34094e-14	3.30342e-12	qPCR
GGT	CXADR	0.411764	9.80484e-14	4.41218e-12	qPCR
WBC	FGR	0.38884	1.98289e-13	4.4615e-12	qPCR
LDL	LDLR	0.387912	5.04813e-13	4.54332e-12	qPCR
Bioimp_muscle	FURIN	-0.646172	3.19636e-13	4.79454e-12	qPCR
ALAT	HMOX2	0.463633	2.13763e-13	4.80968e-12	novel
Weight	FURIN	0.583688	5.61326e-13	5.05194e-12	qPCR
Bioimp_fat	FURIN	0.636875	5.55137e-13	5.05194e-12	qPCR
CystC	COLEC12	0.459184	1.18959e-13	5.35315e-12	qPCR
BMI	PTS	0.55328	3.71607e-13	5.57411e-12	novel
Waist	SELE	0.605033	1.26282e-13	5.68267e-12	qPCR
CystC	THY1	0.467501	1.39406e-13	6.27325e-12	qPCR
CystC	RBP5	0.427827	4.41868e-13	6.62802e-12	novel
Waist	SSC4D	0.434757	1.62373e-13	7.30677e-12	qPCR
WBC	VWA1	0.356509	3.39719e-13	7.64367e-12	novel
Bioimp_bone	CES1	-0.5664	1.28449e-12	8.25742e-12	qPCR
BMI	IGFBP2	-0.54886	1.8595e-13	8.36777e-12	qPCR
Waist	GUSB	0.553997	4.17025e-13	9.38307e-12	qPCR
Hip	FURIN	0.507303	1.39333e-12	1.045e-11	qPCR
WBC	PGLYRP1	0.377412	5.18929e-13	1.16759e-11	qPCR
Waist	TREM2	0.54712	5.33554e-13	1.2005e-11	novel
ALAT	TREM2	0.326542	3.58503e-13	1.2005e-11	novel
CystC	IGFBP4	0.467778	2.69939e-13	1.21472e-11	novel
BMI	CALB2	0.474705	5.79867e-13	1.3047e-11	novel
Bioimp_bone	FABP4	-0.572204	1.57049e-12	1.41344e-11	qPCR
CRP	PLA2G2A	0.267921	3.27236e-13	1.47256e-11	novel
ALAT	PKLR	0.422848	3.53152e-13	1.58918e-11	novel
CystC	CCL3	0.441642	3.7975e-13	1.70888e-11	qPCR
Waist	GSTA1	0.577287	1.22006e-12	1.83009e-11	novel
WBC	NADK	0.379014	8.54449e-13	1.92251e-11	qPCR
Waist	CALB2	0.480863	1.30067e-12	1.951e-11	novel
Waist	CNTN3	0.523651	4.4061e-13	1.98274e-11	novel
CRP	CD300E	0.202821	1.44414e-12	2.16621e-11	novel
Bioimp_muscle	GSTA1	-0.601877	1.94573e-12	2.18894e-11	novel
Bioimp_bone	ADH4	-0.53631	3.20374e-12	2.40281e-11	novel
CystC	NPDC1	0.465458	5.34348e-13	2.40457e-11	qPCR
GGT	PIGR	0.403534	5.67552e-13	2.55398e-11	qPCR
CystC	EFNA1	0.44527	6.92648e-13	3.11692e-11	novel
CystC	COL6A3	0.460736	6.97604e-13	3.13922e-11	novel
CystC	TNFRSF19	0.471345	7.17718e-13	3.22973e-11	qPCR
CystC	BSG	0.470163	7.44503e-13	3.35026e-11	novel
WBC	MNDA	0.392726	8.17029e-13	3.45366e-11	novel
Neut	MNDA	0.375888	1.53496e-12	3.45366e-11	novel
LDL	PLA2G10	-0.350568	8.50545e-13	3.82745e-11	novel
CRP	CSF3	0.329293	2.57814e-12	3.86721e-11	qPCR
CystC	PGF	0.459595	9.67963e-13	4.35583e-11	qPCR
Bioimp_bone	FURIN	-0.551435	7.60193e-12	4.88695e-11	qPCR
Bioimp_fat	GSTA1	0.586435	5.53096e-12	4.97786e-11	novel
ALAT	CES1	0.352812	8.88182e-12	4.99602e-11	qPCR
CystC	CD59	0.437643	1.2284e-12	5.52778e-11	qPCR
CystC	CD38	0.388409	1.23398e-12	5.5529e-11	qPCR
CystC	CKAP4	0.439679	1.3914e-12	6.26129e-11	qPCR
Mono	CSF3	0.36655	6.21924e-12	6.99665e-11	qPCR
TG	DEFB4A_DEFB4B	0.298008	1.5933e-12	7.16984e-11	novel
BMI	SELE	0.557795	3.21509e-12	7.23396e-11	qPCR
CystC	PLAUR	0.427634	1.68185e-12	7.56834e-11	qPCR
Mono	CLEC6A	0.324482	1.85897e-12	8.36536e-11	qPCR
WBC	LCN2	0.366922	4.02854e-12	9.06421e-11	qPCR
CystC	FSTL3	0.442919	2.11653e-12	9.5244e-11	qPCR
TG	NPY	0.358593	2.28007e-12	1.02603e-10	novel
GGT	IQGAP2	0.390633	4.63119e-12	1.04202e-10	qPCR
BMI	SSC4D	0.433538	5.1182e-12	1.15159e-10	qPCR
Mono	MMP8	0.325052	8.47073e-12	1.27061e-10	novel
Mono	MNDA	0.367078	8.66318e-12	1.29948e-10	novel
Mono	CST7	0.297091	9.10141e-12	1.36521e-10	novel
Mono	MMP9	0.32664	1.02023e-11	1.53035e-10	qPCR
Neut	RETN	0.303194	3.68852e-12	1.65983e-10	qPCR
Mono	OLR1	0.347624	1.18307e-11	1.77461e-10	qPCR
CystC	CXCL9	0.443945	4.29962e-12	1.93483e-10	qPCR
GGT	ENPP7	0.305656	4.36571e-12	1.96457e-10	qPCR
Hip	CES1	0.509946	4.1125e-11	2.05625e-10	qPCR
CystC	IL18BP	0.440965	4.92243e-12	2.21509e-10	qPCR
CystC	GFRA1	0.412995	5.12606e-12	2.30673e-10	qPCR
GGT	KRT18	0.334466	1.02834e-11	2.31377e-10	novel
Waist	RBP5	0.55065	2.36508e-11	2.3347e-10	novel
BMI	RBP5	0.517526	2.59411e-11	2.3347e-10	novel
Bioimp_bone	GSTA3	-0.519771	3.21524e-11	2.41143e-10	novel
Lymph	TCL1A	0.298962	5.48961e-12	2.47032e-10	qPCR
Waist	CPM	0.553205	5.57694e-12	2.50962e-10	qPCR
CRP	PRTN3	0.243911	1.769e-11	2.6535e-10	qPCR
GGT	IL18R1	0.33525	5.9826e-12	2.69217e-10	qPCR
Neut	LBP	0.346441	1.20825e-11	2.71856e-10	novel
Hct	CA1	0.458325	6.06454e-12	2.72904e-10	qPCR
Hip	INHBC	0.486601	1.22716e-11	2.76111e-10	qPCR
BMI	INHBC	0.510042	8.80194e-12	2.76111e-10	qPCR
ApoB	CCN1	0.362251	1.29177e-11	2.90649e-10	novel
CystC	SIRPB1	0.416904	7.90724e-12	3.55826e-10	qPCR
Waist	ADM	0.502318	1.65112e-11	3.71502e-10	qPCR
Waist	GGT1	0.545355	2.50182e-11	3.75273e-10	novel
Neut	APBB1IP	0.350516	8.36417e-12	3.76387e-10	qPCR
CystC	KLRB1	0.408802	9.07771e-12	4.08497e-10	novel
GGT	HMOX1	0.410549	9.15674e-12	4.12053e-10	qPCR
Waist	PTS	0.532259	4.15492e-11	4.14263e-10	novel
Bioimp_muscle	PTS	-0.573235	4.60292e-11	4.14263e-10	novel
ALAT	CEACAM1	0.415701	1.91608e-11	4.31118e-10	qPCR
CRP	OSM	0.259347	3.91863e-11	4.40846e-10	qPCR
Weight	SSC4D	0.474128	4.08053e-11	4.5906e-10	qPCR
Bioimp_muscle	SSC4D	-0.40777	3.54898e-11	4.5906e-10	qPCR
CystC	ELOA	0.406742	2.13912e-11	4.81303e-10	novel
CystC	CSF1	0.412209	1.07808e-11	4.85136e-10	qPCR
ApoB	PLA2G10	-0.314981	2.34653e-11	5.2797e-10	novel
BMI	IL1RN	0.466455	2.43162e-11	5.47115e-10	qPCR
Waist	INHBC	0.537187	3.69979e-11	5.54969e-10	qPCR
GGT	CXCL8	0.386828	1.24898e-11	5.62039e-10	qPCR
Waist	IGFBP2	-0.495607	3.93567e-11	5.71999e-10	qPCR
Bioimp_fat	IGFBP2	-0.566601	3.08671e-11	5.71999e-10	qPCR
Bioimp_muscle	IGFBP2	0.561379	5.08444e-11	5.71999e-10	qPCR
Bioimp_bone	IGFBP2	0.496299	6.41084e-11	5.76975e-10	qPCR
BMI	OXT	0.452343	2.57707e-11	5.7984e-10	novel
Waist	ITGA5	0.521109	1.42358e-11	6.4061e-10	qPCR
Hip	OXT	0.417907	4.50037e-11	6.75055e-10	novel
Bioimp_fat	PTS	0.562757	9.09634e-11	6.82225e-10	novel
GGT	CXCL8	0.385798	1.51862e-11	6.83378e-10	qPCR
BMI	LDLR	0.527331	9.14622e-11	6.85966e-10	qPCR
Waist	DCXR	0.485252	4.81064e-11	7.21596e-10	novel
Waist	LAIR1	0.516361	3.5887e-11	8.07457e-10	qPCR
Chol	LDLR	0.361098	1.27879e-10	8.22079e-10	qPCR
ApoB	TFPI	0.389041	1.94415e-11	8.74866e-10	qPCR
CystC	CD4	0.424325	1.99761e-11	8.98923e-10	qPCR
CystC	PIK3IP1	0.435565	2.10253e-11	9.4614e-10	novel
CystC	VSIG4	0.404136	2.1359e-11	9.61154e-10	qPCR
Bioimp_bone	GSTA1	-0.490341	1.38285e-10	1.03714e-09	novel
BMI	SERPINE1	0.480147	2.39587e-11	1.07814e-09	qPCR
CystC	CLMP	0.371721	2.42386e-11	1.09074e-09	qPCR
CystC	TNFRSF14	0.418275	2.46604e-11	1.10972e-09	qPCR
BMI	ADM	0.493298	7.7526e-11	1.16289e-09	qPCR
WBC	APBB1IP	0.355231	5.22955e-11	1.17665e-09	qPCR
CystC	BTN3A2	0.440439	2.70291e-11	1.21631e-09	qPCR
CystC	TGFBR2	0.428703	2.82311e-11	1.2704e-09	qPCR
TG	GCG	0.336486	2.89127e-11	1.30107e-09	qPCR
CystC	ULBP2	0.410461	3.19221e-11	1.4365e-09	qPCR
CystC	MAD1L1	0.414149	3.38364e-11	1.52264e-09	novel
Bioimp_muscle	DCXR	-0.542863	1.43702e-10	1.61665e-09	novel
Neut	FURIN	0.300902	2.87923e-10	1.61957e-09	qPCR
BMI	CNTN3	0.467737	7.46385e-11	1.67937e-09	novel
CystC	NECTIN2	0.425348	3.74542e-11	1.68544e-09	qPCR
CystC	SORCS2	0.42369	3.76731e-11	1.69529e-09	qPCR
WBC	FURIN	0.324564	3.65405e-10	1.82702e-09	qPCR
Waist	CA14	-0.490345	4.1959e-11	1.88815e-09	qPCR
Hip	SSC4D	0.376529	2.12228e-10	1.91005e-09	qPCR
Bioimp_fat	SSC4D	0.390038	2.56269e-10	1.92202e-09	qPCR
Hip	CDHR2	0.385587	2.13796e-10	1.92416e-09	novel
BMI	GGT1	0.491019	1.75756e-10	1.97725e-09	novel
Bioimp_fat	DCXR	0.535185	2.27317e-10	2.04585e-09	novel
CystC	BTN2A1	0.425774	4.57634e-11	2.05935e-09	novel
TG	CCL27	0.355878	4.60487e-11	2.07219e-09	novel
Mono	NCF2	0.327217	1.39266e-10	2.08898e-09	qPCR
WBC	LSP1	0.347324	4.76988e-11	2.14645e-09	novel
GGT	THOP1	0.370521	9.88742e-11	2.22467e-09	qPCR
CystC	EDA2R	0.364643	5.26213e-11	2.36796e-09	qPCR
Waist	F9	0.486395	5.45436e-11	2.45446e-09	novel
BMI	CPM	0.489001	1.11922e-10	2.51825e-09	qPCR
Hip	F9	0.42248	1.19677e-10	2.58052e-09	novel
Bioimp_fat	F9	0.537438	2.29379e-10	2.58052e-09	novel
Bioimp_muscle	F9	-0.540424	2.28368e-10	2.58052e-09	novel
Neut	TNFSF14	0.331175	6.13153e-11	2.75919e-09	qPCR
Neut	IL1RN	0.245728	1.88262e-10	2.82392e-09	qPCR
Waist	RTN4R	0.525271	6.29369e-11	2.83216e-09	qPCR
BMI	RTN4R	0.494939	2.55954e-10	2.87949e-09	qPCR
Bioimp_fat	RTN4R	0.525255	2.30315e-10	2.87949e-09	qPCR
Bioimp_muscle	RTN4R	-0.532088	1.46067e-10	2.87949e-09	qPCR
Waist	LDLR	0.53758	5.26238e-10	2.96009e-09	qPCR
Bioimp_muscle	LDLR	-0.570434	6.95968e-10	3.13185e-09	qPCR
Bioimp_bone	LDLR	-0.51205	6.61385e-10	3.13185e-09	qPCR
Bioimp_fat	LDLR	0.566691	7.69902e-10	3.1496e-09	qPCR
BMI	DCXR	0.45569	4.38435e-10	3.28827e-09	novel
BMI	F9	0.437326	4.19766e-10	3.30468e-09	novel
Bioimp_bone	F9	-0.484035	4.40624e-10	3.30468e-09	novel
Eos	RNASE3	0.324851	7.53342e-11	3.39004e-09	qPCR
GGT	PFDN2	0.395761	7.81441e-11	3.51648e-09	novel
Waist	IL18R1	0.503608	1.62237e-10	3.65033e-09	qPCR
GGT	MVK	0.336427	1.6355e-10	3.67987e-09	qPCR
CystC	HSPG2	0.419419	9.33962e-11	4.20283e-09	qPCR
ALAT	MAD1L1	0.380529	1.92669e-10	4.33506e-09	novel
Bioimp_muscle	RBP5	-0.536703	5.79473e-10	4.34605e-09	novel
CystC	KRT18	0.358395	2.92181e-10	4.38272e-09	novel
RBC	BLVRB	0.404991	9.81124e-11	4.41506e-09	qPCR
Lymph	SIT1	0.34314	1.01491e-10	4.56712e-09	qPCR
WBC	TNFSF14	0.338661	2.07079e-10	4.65927e-09	qPCR
CystC	SPON2	0.406273	1.0358e-10	4.66108e-09	qPCR
GGT	RBKS	0.348106	2.08734e-10	4.69652e-09	novel
CystC	CD302	0.417025	1.05161e-10	4.73224e-09	novel
Chol	HAVCR1	0.195004	2.15458e-10	4.8478e-09	qPCR
GGT	HAVCR1	0.244037	1.99732e-10	4.8478e-09	qPCR
Weight	IL1RN	0.467138	4.3358e-10	4.87777e-09	qPCR
Bioimp_bone	CPM	-0.481669	3.28407e-10	4.92611e-09	qPCR
CystC	CXCL10	0.427469	1.10075e-10	4.95336e-09	qPCR
Waist	HGF	0.462017	4.46878e-10	5.02738e-09	qPCR
BMI	HGF	0.445873	3.5993e-10	5.02738e-09	qPCR
Waist	SERPINE1	0.459854	2.34931e-10	5.28595e-09	qPCR
Gluc	IL18R1	0.300485	3.62949e-10	5.44423e-09	qPCR
CystC	LILRB4	0.421426	1.23821e-10	5.57195e-09	qPCR
ALAT	SETMAR	0.404745	1.27986e-10	5.75937e-09	novel
Neut	MPO	0.279783	1.34639e-10	6.05875e-09	qPCR
Hip	IL1RN	0.405621	6.74034e-10	6.0663e-09	qPCR
Weight	CD22	0.499294	2.36817e-10	6.18115e-09	novel
BMI	CD22	0.452627	2.74718e-10	6.18115e-09	novel
Bioimp_fat	RBP5	0.527173	1.02178e-09	6.56859e-09	novel
Bioimp_muscle	IL1RN	-0.507088	9.69906e-10	7.27429e-09	qPCR
Hip	IGFBP2	-0.451049	9.81402e-10	7.36052e-09	qPCR
ApoB.apoA1	CCN1	0.411234	5.08315e-10	7.62472e-09	novel
ALAT	HAVCR1	0.201944	5.18901e-10	7.78351e-09	qPCR
Waist	CD22	0.413944	5.19558e-10	7.79337e-09	novel
Mono	PRTN3	0.274845	7.04531e-10	7.92597e-09	qPCR
Bioimp_muscle	CPM	-0.526682	7.62529e-10	8.57845e-09	qPCR
WBC	LBP	0.342939	5.7794e-10	8.66911e-09	novel
Waist	CD163	0.497116	1.93784e-10	8.7203e-09	qPCR
RBC	HAGH	0.367525	3.89724e-10	8.76879e-09	qPCR
WBC	SRP14	0.307818	1.96931e-10	8.86187e-09	novel
Waist	RARRES2	0.455166	2.61595e-10	8.98871e-09	qPCR
TG	RARRES2	0.33279	3.99498e-10	8.98871e-09	qPCR
CRP	VWA1	0.246542	6.27257e-10	9.40886e-09	novel
Bioimp_muscle	C19orf12	-0.543639	4.23135e-10	9.52053e-09	novel
GGT	CXCL8	0.361813	2.22966e-10	1.00335e-08	qPCR
Bioimp_fat	CPM	0.519291	1.14092e-09	1.02683e-08	qPCR
Hip	GSTA3	0.445008	1.67961e-09	1.07975e-08	novel
Mono	HGF	0.205193	1.21528e-09	1.09375e-08	qPCR
Waist	C19orf12	0.490336	8.96488e-10	1.10168e-08	novel
BMI	C19orf12	0.463664	9.79275e-10	1.10168e-08	novel
GGT	EPS8L2	0.360644	4.94443e-10	1.1125e-08	novel
CRP	CST7	0.218513	1.03663e-09	1.1662e-08	novel
Mono	VNN2	0.24238	7.77908e-10	1.16686e-08	novel
BMI	TREM2	0.473905	7.97333e-10	1.196e-08	novel
Neut	CLEC6A	0.284062	5.41864e-10	1.21919e-08	qPCR
Bioimp_fat	IL1RN	0.497051	1.92395e-09	1.23682e-08	qPCR
GGT	BSG	0.378726	5.72649e-10	1.28846e-08	novel
Bioimp_fat	CNTN3	0.515944	1.14656e-09	1.28988e-08	novel
Bioimp_muscle	CNTN3	-0.521111	9.06362e-10	1.28988e-08	novel
CystC	GPR37	0.403883	2.89036e-10	1.30066e-08	novel
WBC	RETN	0.301942	5.78564e-10	1.30177e-08	qPCR
BMI	ITGA5	0.474412	5.90692e-10	1.32906e-08	qPCR
Waist	ACY1	0.446365	9.11651e-10	1.36748e-08	novel
Bioimp_muscle	INHBC	-0.550457	1.22026e-09	1.37279e-08	qPCR
Bioimp_fat	C19orf12	0.524866	1.53241e-09	1.37917e-08	novel
Gluc	ASAH2	0.297668	3.07708e-10	1.38469e-08	qPCR
Waist	PRCP	0.528897	3.17937e-10	1.43072e-08	qPCR
Bioimp_fat	CDHR2	0.387037	2.50206e-09	1.45615e-08	novel
Bioimp_muscle	CDHR2	-0.389301	2.11854e-09	1.45615e-08	novel
ALAT	CDHR2	0.178787	2.58871e-09	1.45615e-08	novel
Waist	SNCG	0.460097	3.48713e-10	1.56921e-08	novel
Weight	INHBC	0.51514	1.77283e-09	1.59555e-08	qPCR
Bioimp_fat	INHBC	0.539577	2.22209e-09	1.66657e-08	qPCR
ALAT	IL1RN	0.280215	3.00977e-09	1.693e-08	qPCR
Hip	RARRES2	0.407544	1.12948e-09	1.69423e-08	qPCR
ALAT	EGLN1	0.341271	3.77304e-10	1.69787e-08	qPCR
ALAT	ARG1	0.395392	3.8187e-10	1.71841e-08	qPCR
BMI	CA14	-0.467487	7.66809e-10	1.72532e-08	qPCR
Plt	F11R	0.38281	3.85059e-10	1.73277e-08	qPCR
Gluc	CD22	0.21221	1.61557e-09	1.81752e-08	novel
Waist	LBP	0.444105	2.03698e-09	1.83328e-08	novel
Mono	LBP	0.312687	1.91083e-09	1.83328e-08	novel
Neut	IL17A	0.351298	4.25931e-10	1.91669e-08	qPCR
LDL	TFPI	0.371297	8.53449e-10	1.92026e-08	qPCR
GGT	CXCL8	0.362029	4.35339e-10	1.95903e-08	qPCR
Waist	VWA1	0.468	1.77142e-09	1.99285e-08	novel
Bioimp_bone	DCXR	-0.45082	3.12012e-09	2.00579e-08	novel
CystC	TNFSF13B	0.389285	4.48028e-10	2.01613e-08	qPCR
Waist	PSPN	0.282652	4.50801e-10	2.0286e-08	novel
HOMA_IR	ASAH2	0.349459	9.08988e-10	2.04522e-08	qPCR
CystC	CSTB	0.38012	4.59275e-10	2.06674e-08	qPCR
Mono	AZU1	0.326082	1.39133e-09	2.08699e-08	qPCR
GGT	CA5A	0.320111	9.48486e-10	2.13409e-08	qPCR
CystC	AGRN	0.396566	5.03796e-10	2.26708e-08	novel
CystC	CD274	0.413355	5.08998e-10	2.29049e-08	qPCR
ALAT	ENPP7	0.238056	1.05523e-09	2.37426e-08	qPCR
TG	HAVCR1	0.167566	2.18052e-09	2.45309e-08	qPCR
CystC	CLEC6A	0.390229	1.66043e-09	2.49065e-08	qPCR
Mono	NADK	0.300478	1.67981e-09	2.51972e-08	qPCR
ALAT	GFER	0.323353	5.75372e-10	2.58917e-08	novel
Hip	ADM	0.435205	2.33765e-09	2.62986e-08	qPCR
Bioimp_bone	SSC4D	-0.309212	4.09244e-09	2.63086e-08	qPCR
ALAT	ITGA5	0.347023	1.77129e-09	2.65693e-08	qPCR
Bioimp_bone	CNTN3	-0.455906	2.96497e-09	2.66847e-08	novel
WBC	FMNL1	0.349516	5.969e-10	2.68605e-08	novel
Chol	CCN1	0.363483	2.45318e-09	2.75982e-08	novel
BMI	ACY1	0.424421	2.50539e-09	2.81856e-08	novel
Hip	SNCG	0.441291	1.2644e-09	2.8449e-08	novel
Neut	LSP1	0.297954	1.32791e-09	2.98781e-08	novel
CystC	FGF23	0.40742	6.68132e-10	3.00659e-08	qPCR
Waist	SCLY	0.497566	2.10638e-09	3.15956e-08	novel
Hb	HAGH	0.482388	2.20295e-09	3.30443e-08	qPCR
Bioimp_bone	PTS	-0.452653	5.16979e-09	3.32343e-08	novel
Hip	LDLR	0.444116	9.2268e-09	3.46005e-08	qPCR
ALAT	IGSF3	0.304715	7.85245e-10	3.5336e-08	qPCR
ApoA1	CD300LG	0.469118	8.10586e-10	3.64764e-08	qPCR
BMI	IL18R1	0.477705	4.04453e-09	3.68801e-08	qPCR
HbA1c	IL18R1	0.324187	4.09779e-09	3.68801e-08	qPCR
CystC	TAFA5	0.40158	8.19915e-10	3.68962e-08	novel
TG	GPR37	0.297327	1.64988e-09	3.71223e-08	novel
ALAT	THBS2	0.321659	1.68939e-09	3.80112e-08	qPCR
GGT	THBS2	0.346786	1.45557e-09	3.80112e-08	qPCR
Waist	ASGR1	0.475927	2.47516e-09	3.84502e-08	novel
BMI	ASGR1	0.478019	8.58898e-10	3.84502e-08	novel
CystC	ASGR1	0.369621	2.56334e-09	3.84502e-08	novel
Bioimp_muscle	SCLY	-0.515	3.57526e-09	4.02217e-08	novel
Waist	LILRA5	0.478268	8.9596e-10	4.03182e-08	qPCR
Gluc	IL6	0.3673	4.54827e-09	4.09345e-08	qPCR
BMI	RARRES2	0.416318	3.9037e-09	4.1819e-08	qPCR
WBC	RARRES2	0.319203	4.64656e-09	4.1819e-08	qPCR
Waist	ALDH1A1	0.452704	2.79885e-09	4.19828e-08	qPCR
ALAT	BAIAP2	0.350897	1.89954e-09	4.27396e-08	novel
GGT	GFER	0.310792	1.92653e-09	4.3347e-08	novel
WBC	DEFA1_DEFA1B	0.329789	1.94209e-09	4.3697e-08	qPCR
Neut	DEFA1_DEFA1B	0.311773	1.09727e-09	4.3697e-08	qPCR
Bioimp_muscle	GUSB	-0.505306	3.06793e-09	4.6019e-08	qPCR
Bioimp_fat	SCLY	0.508587	5.1145e-09	4.60305e-08	novel
Bioimp_muscle	SELE	-0.503802	3.14937e-09	4.72406e-08	qPCR
Weight	SERPINE1	0.459581	3.2629e-09	4.89435e-08	qPCR
Chol	PLA2G10	-0.298785	3.32965e-09	4.99447e-08	novel
Weight	CA14	-0.490785	3.39131e-09	5.08697e-08	qPCR
Bioimp_muscle	ACY1	-0.469865	5.68086e-09	5.11278e-08	novel
ALAT	PIGR	0.319064	2.32979e-09	5.24203e-08	qPCR
BMI	CA5A	0.465282	3.5365e-09	5.30475e-08	qPCR
CystC	HGF	0.307161	7.26451e-09	5.44838e-08	qPCR
Weight	SELE	0.579779	5.70415e-09	5.63369e-08	qPCR
Bioimp_fat	SELE	0.493096	6.25965e-09	5.63369e-08	qPCR
Bioimp_muscle	CA5A	-0.509929	5.09281e-09	5.72942e-08	qPCR
CystC	TNF	0.380213	1.27962e-09	5.7583e-08	qPCR
CystC	CCL2	0.403698	1.29038e-09	5.80669e-08	qPCR
Weight	IL18R1	0.514112	7.88787e-09	5.9159e-08	qPCR
ALAT	PARP1	0.348865	1.32976e-09	5.98391e-08	qPCR
CystC	CD74	0.387982	1.34036e-09	6.03161e-08	qPCR
CystC	FABP1	0.351079	2.74399e-09	6.17398e-08	novel
Bioimp_bone	INHBC	-0.468699	9.63268e-09	6.19244e-08	qPCR
Weight	CALB2	0.427877	5.93255e-09	6.67411e-08	novel
CystC	HAVCR2	0.357878	1.56944e-09	7.06246e-08	qPCR
Bioimp_bone	IL1RN	-0.426802	1.41689e-08	7.08445e-08	qPCR
CystC	FAM3C	0.384918	1.58769e-09	7.14459e-08	qPCR
Bioimp_fat	ACY1	0.460765	9.71353e-09	7.28515e-08	novel
BMI	SCLY	0.443695	9.92523e-09	7.44392e-08	novel
Waist	PAMR1	0.47103	1.66303e-09	7.48365e-08	qPCR
CystC	IGFBP6	0.364164	1.67786e-09	7.55037e-08	qPCR
CystC	NCR1	0.353575	1.69175e-09	7.61289e-08	qPCR
BMI	ENPP7	0.455382	5.09368e-09	7.64051e-08	qPCR
Bioimp_bone	RTN4R	-0.420339	8.6513e-09	7.78617e-08	qPCR
CRP	ADAM23	-0.180514	1.73311e-09	7.79898e-08	qPCR
LDL	FGFBP1	0.301062	1.83624e-09	8.26309e-08	qPCR
Bioimp_muscle	SORD	-0.523955	3.87096e-09	8.70966e-08	novel
TG	CRIP2	0.313255	1.94326e-09	8.74467e-08	novel
WBC	MPO	0.285631	3.93802e-09	8.86055e-08	qPCR
WBC	CLEC6A	0.291161	8.29672e-09	9.33381e-08	qPCR
Neut	RARRES2	0.296912	1.25044e-08	9.37831e-08	qPCR
Bioimp_fat	SORD	0.51505	6.26128e-09	9.39193e-08	novel
Bioimp_fat	GUSB	0.488741	8.51366e-09	9.57787e-08	qPCR
Hip	GUSB	0.407228	1.08104e-08	9.7294e-08	qPCR
GGT	DDC	0.345824	4.52549e-09	1.01824e-07	qPCR
WBC	CD300E	0.231026	9.17963e-09	1.03271e-07	novel
Gluc	LEP	0.220169	1.63456e-08	1.05079e-07	qPCR
Waist	RBKS	0.454216	7.12367e-09	1.06855e-07	novel
Weight	F9	0.437987	1.66593e-08	1.07095e-07	novel
CRP	ANGPTL7	-0.201723	2.4505e-09	1.10273e-07	qPCR
BMI	PRCP	0.455369	5.15496e-09	1.15987e-07	qPCR
Bioimp_bone	GUSB	-0.423489	1.55467e-08	1.16601e-07	qPCR
ALAT	FABP4	0.241909	1.57593e-08	1.18195e-07	qPCR
Weight	MOG	-0.499537	2.64452e-09	1.19003e-07	qPCR
Waist	ENPP7	0.451215	1.05937e-08	1.19179e-07	qPCR
BMI	VWA1	0.439105	1.33435e-08	1.20091e-07	novel
WBC	IL1RN	0.23828	2.68209e-08	1.20694e-07	qPCR
CystC	CD300LF	0.259981	2.7812e-09	1.25154e-07	qPCR
Weight	CNTN3	0.475325	1.69467e-08	1.271e-07	novel
GGT	DPP10	0.326753	2.85446e-09	1.28451e-07	qPCR
CystC	LSP1	0.379872	8.69028e-09	1.30354e-07	novel
Plt	FYB1	0.343165	2.93673e-09	1.32153e-07	novel
Bioimp_fat	CA5A	0.49306	1.51308e-08	1.36177e-07	qPCR
Waist	IGFBP4	0.44167	6.09898e-09	1.37227e-07	novel
CystC	CLEC7A	0.24674	3.05733e-09	1.3758e-07	qPCR
Plt	PLXNB3	0.340987	3.07379e-09	1.3832e-07	qPCR
Bioimp_muscle	ALDH1A1	-0.488922	1.24128e-08	1.39643e-07	qPCR
Hip	SELE	0.421718	1.86195e-08	1.39646e-07	qPCR
CystC	TIMP1	0.358518	3.1153e-09	1.40189e-07	qPCR
Hip	PAMR1	0.417993	6.33662e-09	1.42574e-07	qPCR
Neut	FMNL1	0.308926	6.65565e-09	1.49752e-07	novel
CystC	DLL1	0.384255	3.49652e-09	1.57343e-07	qPCR
Waist	SORD	0.467096	1.83005e-08	1.65255e-07	novel
BMI	SORD	0.43271	1.83616e-08	1.65255e-07	novel
WBC	VEGFA	0.282714	3.71357e-09	1.67111e-07	qPCR
BMI	IGSF3	0.467154	7.76594e-09	1.74734e-07	qPCR
CystC	SEMA3F	0.388809	3.94527e-09	1.77537e-07	qPCR
Chol	FGFBP1	0.296576	8.00165e-09	1.80037e-07	qPCR
ApoB.apoA1	SSC4D	0.163526	3.32565e-08	1.87068e-07	qPCR
HbA1c	CD22	0.233266	2.29868e-08	1.88248e-07	novel
ApoB.apoA1	CD22	0.197603	2.50997e-08	1.88248e-07	novel
BMI	HNMT	0.449517	1.26926e-08	1.90389e-07	qPCR
Bioimp_bone	SORD	-0.443117	2.54141e-08	1.90606e-07	novel
ALAT	IL18R1	0.243902	3.00169e-08	1.92966e-07	qPCR
Waist	MSR1	0.465069	8.78945e-09	1.97763e-07	qPCR
ALAT	MSR1	0.28431	5.33175e-09	1.97763e-07	qPCR
HOMA_IR	NFASC	0.331044	4.47855e-09	2.01535e-07	novel
CystC	NPPC	0.362258	4.70281e-09	2.11626e-07	qPCR
Waist	CASC4	0.418319	4.71669e-09	2.12251e-07	novel
Neut	LRIG1	0.231768	9.44497e-09	2.12512e-07	qPCR
ALAT	NMNAT1	0.314647	5.00239e-09	2.25108e-07	qPCR
Waist	COL6A3	0.434855	1.236e-08	2.28438e-07	novel
BMI	COL6A3	0.421842	1.52292e-08	2.28438e-07	novel
Plt	MGLL	0.340286	5.08908e-09	2.29009e-07	novel
Bioimp_muscle	ASGR1	-0.506316	2.03705e-08	2.29168e-07	novel
BMI	MEP1B	0.358407	5.13293e-09	2.30982e-07	qPCR
Bioimp_fat	ASGR1	0.500551	2.65277e-08	2.38749e-07	novel
Chol	APOM	0.345168	5.35961e-09	2.41182e-07	qPCR
BMI	LILRA5	0.441227	1.07636e-08	2.42181e-07	qPCR
Bioimp_muscle	GGT1	-0.474518	2.69743e-08	2.42769e-07	novel
BMI	PAMR1	0.428491	1.62555e-08	2.43833e-07	qPCR
Bioimp_bone	RBP5	-0.421477	4.33981e-08	2.44115e-07	novel
ALAT	ANPEP	0.369873	1.11192e-08	2.50182e-07	qPCR
Plt	CD69	0.339245	5.72461e-09	2.57607e-07	qPCR
Plt	RARRES2	0.38369	4.07409e-08	2.61906e-07	qPCR
Plt	SNAP29	0.335021	5.84318e-09	2.62943e-07	qPCR
ApoB.apoA1	SSC5D	0.334158	5.85574e-09	2.63509e-07	novel
Bioimp_bone	CDHR2	-0.30348	5.385e-08	2.6925e-07	novel
Weight	PSPN	0.304435	1.24992e-08	2.81233e-07	novel
Hip	PSPN	0.256637	1.90642e-08	2.85964e-07	novel
Plt	PPP1R12A	0.333451	6.40347e-09	2.88156e-07	novel
ALAT	CTSO	0.28966	6.43451e-09	2.89553e-07	qPCR
Neut	VEGFA	0.2491	1.28944e-08	2.90124e-07	qPCR
Hip	GSTA1	0.394529	4.53823e-08	2.91743e-07	novel
Neut	CD300E	0.197757	3.37597e-08	3.03837e-07	novel
Bioimp_fat	OXT	0.373946	3.13545e-08	3.05035e-07	novel
Bioimp_muscle	OXT	-0.373079	3.38927e-08	3.05035e-07	novel
Bioimp_bone	SELE	-0.404708	4.86062e-08	3.12469e-07	qPCR
ALAT	ALDH3A1	0.307933	6.98797e-09	3.14459e-07	qPCR
Urate	FABP4	0.29101	4.95575e-08	3.18584e-07	qPCR
CystC	LAYN	0.367595	7.09055e-09	3.19075e-07	qPCR
BMI	CTSO	0.44789	1.43012e-08	3.21777e-07	qPCR
Bioimp_fat	ALDH1A1	0.471343	3.57542e-08	3.21787e-07	qPCR
Weight	SNCG	0.46212	2.27147e-08	3.4072e-07	novel
Neut	CSF1	0.290405	1.53174e-08	3.44642e-07	qPCR
Plt	CHMP1A	0.304945	7.77115e-09	3.49702e-07	novel
CystC	NBL1	0.38144	7.80089e-09	3.5104e-07	qPCR
Mono	TNFSF14	0.286211	2.34552e-08	3.51828e-07	qPCR
Mono	LILRA5	0.254823	2.35284e-08	3.52926e-07	qPCR
Urate	FGF23	0.393066	1.58513e-08	3.56654e-07	qPCR
BMI	PSPN	0.268447	3.22197e-08	3.62471e-07	novel
GGT	FABP1	0.295044	2.42095e-08	3.63142e-07	novel
GGT	ADH4	0.304569	5.68975e-08	3.65769e-07	novel
Waist	CLMP	0.390306	2.35905e-08	3.69163e-07	qPCR
Hip	CLMP	0.382869	2.46109e-08	3.69163e-07	qPCR
ProBNP	REN	-0.251885	8.26517e-09	3.71933e-07	qPCR
Mono	LRIG1	0.229624	2.49784e-08	3.74676e-07	qPCR
WBC	TXLNA	0.293185	8.47891e-09	3.81551e-07	qPCR
BMI	LBP	0.396567	5.09589e-08	3.82191e-07	novel
Bioimp_fat	GGT1	0.463795	5.12947e-08	3.8471e-07	novel
Waist	CDCP1	0.425948	1.74644e-08	3.85456e-07	qPCR
GGT	CDCP1	0.260537	2.5697e-08	3.85456e-07	qPCR
Bioimp_fat	HGF	0.427256	6.87338e-08	3.86628e-07	qPCR
Bioimp_muscle	HGF	-0.428587	6.80785e-08	3.86628e-07	qPCR
CystC	S100A11	0.358983	1.89683e-08	3.90444e-07	qPCR
WBC	S100A11	0.316225	2.60296e-08	3.90444e-07	qPCR
Mono	S100A11	0.308115	2.544e-08	3.90444e-07	qPCR
ALAT	AKR1C4	0.269508	8.96778e-09	4.0355e-07	novel
GGT	IGFBP7	0.346407	9.18088e-09	4.1314e-07	qPCR
BMI	SNCG	0.415176	3.773e-08	4.24462e-07	novel
ApoB.apoA1	CAPG	0.208137	9.58947e-09	4.31526e-07	qPCR
Bioimp_bone	C19orf12	-0.423249	6.04144e-08	4.53108e-07	novel
Waist	TNFRSF11A	0.409666	2.01627e-08	4.5366e-07	qPCR
Hip	CNTN3	0.380316	7.06058e-08	4.53894e-07	novel
Bioimp_bone	OXT	-0.309559	6.05897e-08	4.54423e-07	novel
CystC	GDF15	0.294725	1.01834e-08	4.58253e-07	qPCR
BMI	FBP1	0.406032	4.11284e-08	4.62694e-07	qPCR
Bioimp_muscle	FBP1	-0.492572	4.05105e-08	4.62694e-07	qPCR
ALAT	CD163	0.272316	2.07119e-08	4.66017e-07	qPCR
Bioimp_fat	FBP1	0.486983	5.24678e-08	4.72211e-07	qPCR
Bioimp_bone	SCLY	-0.417264	7.37274e-08	4.73962e-07	novel
CRP	MMP8	0.220237	4.26733e-08	4.80075e-07	novel
BMI	CDCP1	0.428406	4.40344e-08	4.95387e-07	qPCR
ApoB	HAVCR1	0.156658	5.56902e-08	5.01212e-07	qPCR
CystC	IL10RB	0.375317	1.11734e-08	5.02801e-07	qPCR
Waist	FBP1	0.435819	6.75271e-08	5.06453e-07	qPCR
Plt	LAT	0.323742	1.15119e-08	5.18035e-07	qPCR
GGT	NFASC	0.260672	2.31698e-08	5.2132e-07	novel
ALAT	SELE	0.232547	9.34798e-08	5.25824e-07	qPCR
Mono	VEGFA	0.245136	3.52367e-08	5.28551e-07	qPCR
Waist	CTSO	0.459867	3.52534e-08	5.28801e-07	qPCR
CystC	HLA-E	0.374538	1.20005e-08	5.40021e-07	novel
CystC	CD79B	0.332573	1.20836e-08	5.4376e-07	qPCR
Mono	CEACAM8	0.265498	3.82929e-08	5.74394e-07	qPCR
BMI	SULT2A1	0.436095	2.55916e-08	5.75811e-07	qPCR
Waist	CA5A	0.445114	7.81198e-08	5.85898e-07	qPCR
Waist	CSTB	0.423888	2.61785e-08	5.89015e-07	qPCR
HDL	FURIN	-0.427278	1.33027e-07	5.98624e-07	qPCR
GGT	GSTA1	0.289808	1.07338e-07	6.03777e-07	novel
BMI	CSF3	0.366651	6.8033e-08	6.12297e-07	qPCR
Waist	BAIAP2	0.404187	4.18221e-08	6.27331e-07	novel
Plt	SNAP23	0.315274	1.47241e-08	6.62582e-07	qPCR
BMI	CSTB	0.410042	4.44791e-08	6.67187e-07	qPCR
CystC	CD27	0.357964	1.49196e-08	6.7138e-07	qPCR
Waist	KRT18	0.415897	6.01025e-08	6.76153e-07	novel
Plt	MPIG6B	0.332905	1.51749e-08	6.82873e-07	novel
Gluc	NFASC	0.24212	4.66172e-08	6.99258e-07	novel
BMI	CASC4	0.385295	3.14078e-08	7.06676e-07	novel
TG	SLC39A5	0.272767	1.5867e-08	7.14016e-07	novel
Waist	ADGRG1	0.292539	1.62829e-08	7.32729e-07	qPCR
GGT	NTRK2	0.336602	1.64104e-08	7.38469e-07	qPCR
TG	SERPINE1	0.272169	6.59558e-08	7.42002e-07	qPCR
Bioimp_bone	ACY1	-0.380209	1.16711e-07	7.50287e-07	novel
Hip	SERPINE1	0.372986	8.54104e-08	7.5515e-07	qPCR
HbA1c	SERPINE1	0.374604	1.00687e-07	7.5515e-07	qPCR
Chol	TFPI	0.356057	5.05922e-08	7.58883e-07	qPCR
Plt	SKAP2	0.330353	1.68826e-08	7.59716e-07	novel
Bioimp_muscle	TREM2	-0.514234	8.27354e-08	7.75962e-07	novel
GGT	TREM2	0.272679	8.6218e-08	7.75962e-07	novel
CystC	CA5A	0.317964	1.20778e-07	7.76428e-07	qPCR
Plt	STK4	0.303838	1.73413e-08	7.80357e-07	qPCR
TNT	FOPNL	0.334977	1.73843e-08	7.82295e-07	novel
HbA1c	ASAH2	0.302318	5.28757e-08	7.93136e-07	qPCR
BMI	LAIR1	0.425863	5.2988e-08	7.94821e-07	qPCR
HbA1c	S100A11	0.377797	8.3358e-08	7.9554e-07	qPCR
Neut	S100A11	0.293411	8.83934e-08	7.9554e-07	qPCR
HbA1c	NFASC	0.277841	7.09172e-08	7.97819e-07	novel
Bioimp_bone	LEP	-0.774862	1.60628e-07	8.03142e-07	qPCR
CRP	FURIN	0.212723	1.99551e-07	8.16347e-07	qPCR
ApoB.apoA1	SERPINE1	0.30004	1.27812e-07	8.21651e-07	qPCR
ALAT	IL32	0.247193	1.82606e-08	8.21728e-07	novel
Crea	NPDC1	0.43067	3.67004e-08	8.25758e-07	qPCR
GGT	ZBTB17	0.328852	5.64612e-08	8.46918e-07	qPCR
Eos	IL5RA	0.124201	1.88482e-08	8.4817e-07	qPCR
ApoB	SSC5D	0.257176	3.79364e-08	8.53568e-07	novel
GGT	C19orf12	0.283272	1.33342e-07	8.57195e-07	novel
Bioimp_muscle	PRCP	-0.483847	5.88024e-08	8.82036e-07	qPCR
GGT	ELOA	0.303331	5.89221e-08	8.83831e-07	novel
BMI	CLMP	0.378114	7.91584e-08	8.90532e-07	qPCR
Gluc	CES2	0.356368	1.99468e-08	8.97606e-07	qPCR
CystC	GSTA3	0.33363	1.60069e-07	9.00389e-07	novel
CystC	PTGDS	0.370932	2.03208e-08	9.14434e-07	novel
CystC	PTS	0.323422	1.62942e-07	9.16548e-07	novel
ALAT	PLIN1	0.335262	2.0773e-08	9.34786e-07	qPCR
Plt	BIN2	0.333857	2.07813e-08	9.3516e-07	novel
GGT	NFATC3	0.331947	4.1718e-08	9.38655e-07	qPCR
Weight	OXT	0.500386	1.49046e-07	9.58154e-07	novel
CystC	SERPINB8	0.33837	2.1429e-08	9.64305e-07	qPCR
Bioimp_fat	IGFBP1	-0.454847	5.92104e-08	9.68519e-07	qPCR
Bioimp_muscle	IGFBP1	0.45708	5.52788e-08	9.68519e-07	qPCR
Bioimp_bone	IGFBP1	0.406865	6.45679e-08	9.68519e-07	qPCR
Weight	TREM2	0.455975	1.29363e-07	9.7022e-07	novel
CystC	CD5	0.30698	2.15961e-08	9.71823e-07	qPCR
WBC	FKBP7	0.305253	2.22292e-08	1.00032e-06	novel
ApoA1	CA6	0.317966	2.2923e-08	1.03153e-06	qPCR
CystC	IL12RB1	0.354489	2.31869e-08	1.04341e-06	qPCR
Hip	LBP	0.373851	1.62609e-07	1.04535e-06	novel
HbA1c	LDLR	0.34577	3.03025e-07	1.04893e-06	qPCR
BMI	KRT18	0.399231	1.17796e-07	1.06016e-06	novel
Hip	CD22	0.351365	1.81041e-07	1.06717e-06	novel
HOMA_IR	CD22	0.197044	1.89719e-07	1.06717e-06	novel
Mono	IL1RN	0.203199	2.61549e-07	1.06997e-06	qPCR
BMI	ALDH1A1	0.396578	1.48712e-07	1.08849e-06	qPCR
Bioimp_bone	ALDH1A1	-0.3995	1.69321e-07	1.08849e-06	qPCR
Bioimp_fat	PRCP	0.473638	9.8221e-08	1.10499e-06	qPCR
ApoB.apoA1	FURIN	0.30925	2.98882e-07	1.12081e-06	qPCR
Weight	LBP	0.420854	1.99577e-07	1.12262e-06	novel
Mono	VWA1	0.241996	1.51157e-07	1.13368e-06	novel
BMI	RBKS	0.408737	1.09095e-07	1.14163e-06	novel
Bioimp_muscle	RBKS	-0.469732	1.47186e-07	1.14163e-06	novel
CystC	RBKS	0.328468	1.52218e-07	1.14163e-06	novel
Hip	RTN4R	0.396521	1.59128e-07	1.19346e-06	qPCR
Waist	MEP1B	0.311828	5.37492e-08	1.20936e-06	qPCR
Weight	RARRES2	0.396217	2.19053e-07	1.23217e-06	qPCR
WBC	SEMA4D	0.298361	2.98478e-08	1.24316e-06	novel
Neut	SEMA4D	0.289341	5.52515e-08	1.24316e-06	novel
Hip	ADH4	0.372624	2.22565e-07	1.25193e-06	novel
Hip	ASGR1	0.387384	1.91103e-07	1.27983e-06	novel
Bioimp_bone	ASGR1	-0.421605	1.99084e-07	1.27983e-06	novel
Waist	CDHR5	0.46617	5.77225e-08	1.29876e-06	qPCR
Hip	CDHR5	0.413745	5.52028e-08	1.29876e-06	qPCR
Plt	CCL5	0.362911	2.92069e-08	1.31431e-06	qPCR
ApoB.apoA1	PLA2G10	-0.294831	1.20887e-07	1.35997e-06	novel
LDL	CCN1	0.301288	1.51846e-07	1.36661e-06	novel
Waist	HNMT	0.433344	1.21742e-07	1.3696e-06	qPCR
CystC	C19orf12	0.317681	2.49129e-07	1.40135e-06	novel
BMI	THBS4	0.458488	3.13701e-08	1.41165e-06	qPCR
WBC	PXN	0.285885	3.15343e-08	1.41904e-06	qPCR
CRP	CSF1	0.241959	1.00338e-07	1.50507e-06	qPCR
Bioimp_muscle	KRT18	-0.434183	2.01301e-07	1.50976e-06	novel
Neut	FKBP7	0.278407	6.71489e-08	1.51085e-06	novel
Waist	PLAT	0.441515	3.37948e-08	1.52077e-06	qPCR
CystC	TNFRSF12A	0.353883	3.45076e-08	1.55284e-06	qPCR
Weight	MEP1B	0.377749	1.04455e-07	1.56683e-06	qPCR
Waist	IGSF3	0.424648	1.05371e-07	1.58056e-06	qPCR
Insulin_mU_L	ASAH2	0.348816	1.40992e-07	1.58616e-06	qPCR
Bioimp_bone	HGF	-0.35791	3.21585e-07	1.60792e-06	qPCR
CystC	TNFRSF8	0.35662	3.59978e-08	1.6199e-06	novel
Gluc	SERPINE1	0.339989	2.89331e-07	1.62749e-06	qPCR
Waist	THBS4	0.442687	7.27916e-08	1.63781e-06	qPCR
Bioimp_muscle	HAO1	-0.473823	1.11887e-07	1.6783e-06	qPCR
CystC	IL6	0.31877	1.86832e-07	1.68148e-06	qPCR
Waist	FSTL3	0.41722	7.47764e-08	1.68247e-06	qPCR
Plt	HBEGF	0.353178	3.85751e-08	1.73588e-06	qPCR
BMI	ADGRG1	0.299452	7.93368e-08	1.78508e-06	qPCR
Neut	LILRA5	0.23682	1.58747e-07	1.78591e-06	qPCR
HDL	CD300LG	0.465986	7.93763e-08	1.78597e-06	qPCR
BMI	CDHR5	0.424798	1.19871e-07	1.79807e-06	qPCR
Bioimp_fat	RBKS	0.457533	2.79792e-07	1.79866e-06	novel
Bioimp_bone	GGT1	-0.388334	2.88966e-07	1.85764e-06	novel
ALAT	TLR3	0.153332	4.16487e-08	1.87419e-06	qPCR
CystC	IL16	0.351594	4.17775e-08	1.87999e-06	qPCR
BMI	PON3	-0.389469	4.21361e-08	1.89613e-06	qPCR
Neut	PLAUR	0.24896	8.49779e-08	1.912e-06	qPCR
BMI	MOG	-0.38184	8.51078e-08	1.91493e-06	qPCR
Weight	ASGR1	0.44331	3.41638e-07	1.92171e-06	novel
C_peptide_nmol_L	LEP	0.277588	4.30052e-07	1.93523e-06	qPCR
ApoB	CES1	0.237028	4.31912e-07	1.9436e-06	qPCR
HDL	SSC4D	-0.258819	3.90546e-07	1.95273e-06	qPCR
BMI	GGH	0.405951	4.35039e-08	1.95768e-06	novel
Waist	KYNU	0.442987	1.32101e-07	1.98152e-06	qPCR
CystC	IL2RA	0.34471	4.40828e-08	1.98373e-06	qPCR
CystC	LGALS1	0.343717	4.44228e-08	1.99902e-06	qPCR
Waist	PON3	-0.377646	8.89522e-08	2.00143e-06	qPCR
Bioimp_fat	TREM2	0.498356	3.14307e-07	2.02055e-06	novel
GGT	HGF	0.235735	4.57704e-07	2.05967e-06	qPCR
ApoB	GUSB	0.21554	3.22158e-07	2.07101e-06	qPCR
Neut	FOPNL	0.275471	9.25954e-08	2.0834e-06	novel
Mono	FGR	0.279139	1.39424e-07	2.09136e-06	qPCR
Plt	PDLIM7	0.324307	4.65705e-08	2.09567e-06	novel
WBC	FOPNL	0.282207	1.39815e-07	2.09722e-06	novel
Hip	GGH	0.378198	9.32373e-08	2.09784e-06	novel
Waist	F7	0.415705	4.75887e-08	2.14149e-06	qPCR
Weight	PAMR1	0.438082	1.90477e-07	2.14287e-06	qPCR
Bioimp_fat	HAO1	0.463509	1.94635e-07	2.18964e-06	qPCR
WBC	APEX1	0.269103	4.8756e-08	2.19402e-06	qPCR
ALAT	PRCP	0.279679	2.4694e-07	2.22246e-06	qPCR
ApoA1	HSD11B1	0.384642	5.02891e-08	2.26301e-06	qPCR
CRP	CLEC6A	0.199138	2.52238e-07	2.27014e-06	qPCR
Neut	TXLNA	0.269467	1.04635e-07	2.35429e-06	qPCR
WBC	EGLN1	0.267656	1.04859e-07	2.35933e-06	qPCR
WBC	LRIG1	0.235794	2.10274e-07	2.36558e-06	qPCR
Plt	PLXNA4	0.317005	5.27819e-08	2.37518e-06	qPCR
BMI	CD163	0.41094	1.60741e-07	2.41111e-06	qPCR
BMI	CCL3	0.413152	1.08283e-07	2.43637e-06	qPCR
TG	TNFRSF6B	0.229229	5.42222e-08	2.44e-06	qPCR
Waist	FUCA1	0.343151	9.88766e-08	2.46036e-06	qPCR
BMI	FUCA1	0.359547	1.09349e-07	2.46036e-06	qPCR
Insulin_mU_L	NFASC	0.335328	2.74678e-07	2.47211e-06	novel
Plt	DAB2	0.312275	5.53517e-08	2.49082e-06	qPCR
LDL	GUSB	0.225354	4.44232e-07	2.49881e-06	qPCR
HbA1c	CES2	0.345392	1.11077e-07	2.49923e-06	qPCR
CystC	IL6	0.312052	2.79049e-07	2.51144e-06	qPCR
Bioimp_muscle	RARRES2	-0.464211	5.15673e-07	2.57836e-06	qPCR
WBC	LILRA5	0.253432	2.88756e-07	2.59881e-06	qPCR
WBC	RNASE3	0.300522	1.15591e-07	2.6008e-06	qPCR
BMI	NFASC	0.407051	3.46984e-07	2.60238e-06	novel
Weight	ADM	0.428476	2.98186e-07	2.68368e-06	qPCR
Waist	CRHBP	0.444955	1.0692e-07	2.68716e-06	qPCR
BMI	CRHBP	0.411162	1.19429e-07	2.68716e-06	qPCR
ApoB.apoA1	PLTP	-0.309028	6.03916e-08	2.71762e-06	qPCR
HbA1c	CES1	0.318264	6.66702e-07	2.72742e-06	qPCR
Waist	PRSS8	0.458122	6.22674e-08	2.80203e-06	qPCR
CystC	IL15RA	0.327689	6.39474e-08	2.87763e-06	qPCR
Bioimp_fat	KRT18	0.419623	4.56147e-07	2.93238e-06	novel
Waist	SIGLEC1	0.427327	6.56809e-08	2.95564e-06	qPCR
Hip	CPM	0.362669	3.94203e-07	2.95652e-06	qPCR
Waist	GGH	0.417463	2.63293e-07	2.96204e-06	novel
CRP	GGH	0.239507	2.42866e-07	2.96204e-06	novel
ALAT	CD97	0.328063	6.66372e-08	2.99867e-06	novel
Bioimp_fat	RARRES2	0.45847	6.70322e-07	3.01645e-06	qPCR
Plt	EGF	0.381244	6.74884e-08	3.03698e-06	qPCR
Hip	CTSO	0.381909	4.23332e-07	3.17499e-06	qPCR
Bioimp_muscle	CTSO	-0.457108	4.20266e-07	3.17499e-06	qPCR
CystC	CTSO	0.310819	3.85742e-07	3.17499e-06	qPCR
Waist	CCL16	0.435315	7.2332e-08	3.25494e-06	qPCR
ALAT	ENTPD2	0.298104	1.45921e-07	3.28321e-06	qPCR
Weight	ITGA5	0.435163	2.9217e-07	3.28691e-06	qPCR
Neut	TNFRSF10C	0.175552	7.39218e-08	3.32648e-06	qPCR
BMI	HAO1	0.401742	3.81764e-07	3.43588e-06	qPCR
Chol	GUSB	0.227971	7.12829e-07	3.56414e-06	qPCR
Bioimp_muscle	SERPINE1	-0.458201	7.12856e-07	3.56428e-06	qPCR
Mono	LIF	0.275515	7.94114e-08	3.57351e-06	qPCR
Weight	DCXR	0.438086	6.41867e-07	3.6105e-06	novel
WBC	TNFRSF10C	0.194245	1.61733e-07	3.639e-06	qPCR
BMI	KYNU	0.394699	4.18275e-07	3.76447e-06	qPCR
CystC	KYNU	0.315923	3.83783e-07	3.76447e-06	qPCR
CystC	LRRC25	0.313824	8.37917e-08	3.77063e-06	novel
WBC	RASSF2	0.3001	8.52163e-08	3.83473e-06	qPCR
Bioimp_bone	CLMP	-0.369399	4.2959e-07	3.86631e-06	qPCR
Bioimp_fat	CLMP	0.450507	5.17676e-07	3.88257e-06	qPCR
Bioimp_muscle	CLMP	-0.451227	6.05284e-07	3.89111e-06	qPCR
Hip	TNFSF10	0.403505	8.73042e-08	3.92869e-06	qPCR
WBC	IPCEF1	0.264771	1.74662e-07	3.9299e-06	novel
Neut	IPCEF1	0.26584	1.18587e-07	3.9299e-06	novel
ALAT	HGF	0.210275	9.64253e-07	3.94467e-06	qPCR
WBC	IL17A	0.311807	1.79752e-07	4.04441e-06	qPCR
Waist	LILRA2	0.421967	9.09483e-08	4.09268e-06	novel
BMI	BAIAP2	0.363212	3.71044e-07	4.17424e-06	novel
Bioimp_bone	PRCP	-0.400262	5.62486e-07	4.21864e-06	qPCR
Plt	GP6	0.327287	9.45078e-08	4.25285e-06	qPCR
CystC	TCL1A	0.312106	1.93117e-07	4.34512e-06	qPCR
Neut	SRP14	0.253786	1.93424e-07	4.35203e-06	novel
CRP	PRTG	-0.180092	9.71843e-08	4.37329e-06	qPCR
Bioimp_bone	SERPINE1	-0.419587	9.85076e-07	4.43284e-06	qPCR
HDL	RARRES2	-0.371886	1.19745e-06	4.49045e-06	qPCR
CRP	RARRES2	0.227983	1.11461e-06	4.49045e-06	qPCR
Mono	CLEC4D	0.183446	3.01039e-07	4.51559e-06	qPCR
ApoB	TDGF1	0.0919589	2.03215e-07	4.57234e-06	novel
ApoB.apoA1	TDGF1	0.113207	1.59318e-07	4.57234e-06	novel
Bioimp_fat	CTSO	0.446827	7.18787e-07	4.62078e-06	qPCR
Bioimp_fat	SERPINE1	0.449884	1.1352e-06	4.64401e-06	qPCR
Waist	SULT2A1	0.424357	3.12921e-07	4.69381e-06	qPCR
TG	CES1	0.226893	1.25252e-06	4.69694e-06	qPCR
Bioimp_muscle	LBP	-0.45826	9.6492e-07	4.8246e-06	novel
CystC	PARP1	0.34903	2.17331e-07	4.88994e-06	qPCR
Bioimp_bone	RARRES2	-0.422551	1.41855e-06	4.91038e-06	qPCR
Weight	IGSF3	0.43781	6.57562e-07	4.93171e-06	qPCR
Gluc	IGSF3	0.290038	4.55103e-07	4.93171e-06	qPCR
GGT	IGSF3	0.269899	6.4356e-07	4.93171e-06	qPCR
Waist	HAO1	0.42002	6.58203e-07	4.93652e-06	qPCR
WBC	SKAP1	0.277866	2.20523e-07	4.96176e-06	qPCR
CRP	S100A12	0.234638	3.35808e-07	5.03713e-06	qPCR
Urate	CALB2	0.348781	5.60427e-07	5.04385e-06	novel
RBC	IGFBP2	-0.322072	7.85071e-07	5.04689e-06	qPCR
Bioimp_bone	PAMR1	-0.423054	5.61352e-07	5.05217e-06	qPCR
Plt	GRAP2	0.290478	1.12766e-07	5.07447e-06	qPCR
BMI	IL6	0.343011	6.80687e-07	5.10515e-06	qPCR
CystC	CEACAM8	0.336908	4.59173e-07	5.16569e-06	qPCR
BMI	SIT1	0.386757	2.29665e-07	5.16746e-06	qPCR
Neut	PXN	0.245422	2.31524e-07	5.20929e-06	qPCR
Bioimp_muscle	ITGA5	-0.484164	5.82664e-07	5.24398e-06	qPCR
Waist	CSF3	0.34734	7.06672e-07	5.30004e-06	qPCR
ApoB.apoA1	CLEC4A	-0.337675	1.18806e-07	5.34627e-06	qPCR
HOMA_IR	IGSF3	0.385065	8.36062e-07	5.37469e-06	qPCR
BMI	ACE2	0.382936	3.62171e-07	5.43256e-06	qPCR
TG	ASGR1	0.233573	1.09285e-06	5.46426e-06	novel
TG	NFASC	0.177464	8.65606e-07	5.56461e-06	novel
Neut	RASSF2	0.278309	2.48612e-07	5.59377e-06	qPCR
Bioimp_bone	CA5A	-0.379926	1.0152e-06	5.71053e-06	qPCR
CystC	PXN	0.337206	3.8307e-07	5.74605e-06	qPCR
Waist	CD300E	0.377222	7.68558e-07	5.76418e-06	novel
Weight	SEZ6L	-0.407022	1.28284e-07	5.77279e-06	qPCR
Waist	SIGLEC10	0.406654	1.31491e-07	5.91709e-06	qPCR
Bioimp_fat	LBP	0.450795	1.32578e-06	5.96603e-06	novel
Plt	SRC	0.309863	1.3501e-07	6.07545e-06	qPCR
Hip	IL18R1	0.372092	1.25774e-06	6.08907e-06	qPCR
TG	IL18R1	0.186908	1.35313e-06	6.08907e-06	qPCR
ApoA1	APOM	0.367339	2.72542e-07	6.13219e-06	qPCR
Gluc	CDCP1	0.233118	8.17805e-07	6.13353e-06	qPCR
HbA1c	CDCP1	0.270323	7.47661e-07	6.13353e-06	qPCR
Mono	FURIN	0.232921	1.77263e-06	6.13603e-06	qPCR
BMI	IL6	0.33419	8.18177e-07	6.13633e-06	qPCR
ALAT	LHPP	0.310326	1.40638e-07	6.32869e-06	novel
ALAT	NFASC	0.203088	1.13971e-06	6.33241e-06	novel
Chol	ASAH2	0.206908	9.75333e-07	6.33862e-06	qPCR
C_peptide_nmol_L	ASAH2	0.359516	9.86008e-07	6.33862e-06	qPCR
Bioimp_bone	RBKS	-0.388441	1.12843e-06	6.34739e-06	novel
Neut	CLSTN2	-0.179339	1.41099e-07	6.34943e-06	qPCR
Weight	TLR3	0.412866	4.61985e-07	6.36829e-06	qPCR
Chol	TLR3	0.135889	3.06285e-07	6.36829e-06	qPCR
ApoB	TLR3	0.124597	5.6607e-07	6.36829e-06	qPCR
Mono	RARRES2	0.2513	1.98355e-06	6.37571e-06	qPCR
Plt	IPCEF1	0.275261	4.25786e-07	6.38679e-06	novel
ALAT	ADGRE2	0.331451	1.43748e-07	6.46865e-06	qPCR
Plt	PLA2G4A	0.294497	1.44124e-07	6.48558e-06	qPCR
WBC	PLAUR	0.254485	4.32683e-07	6.49025e-06	qPCR
CystC	EPHB6	0.33663	1.44861e-07	6.51874e-06	qPCR
Bioimp_muscle	PAMR1	-0.460155	8.74101e-07	6.55576e-06	qPCR
Insulin_mU_L	LEP	0.233703	1.61133e-06	6.59181e-06	qPCR
CystC	IL6	0.300565	1.03424e-06	6.64872e-06	qPCR
BMI	CD59	0.365649	2.9749e-07	6.69353e-06	qPCR
Plt	MANF	0.302989	1.52308e-07	6.85385e-06	qPCR
WBC	EBAG9	0.276715	1.56414e-07	6.88409e-06	novel
Plt	EBAG9	0.292984	3.0596e-07	6.88409e-06	novel
CystC	CD300C	0.337461	1.53282e-07	6.89768e-06	qPCR
BMI	IL6	0.33072	9.20595e-07	6.90446e-06	qPCR
BMI	APLP1	-0.388647	1.53803e-07	6.92112e-06	qPCR
CystC	AGRP	0.330329	3.08508e-07	6.94143e-06	qPCR
BMI	CD300E	0.371487	1.08177e-06	6.95426e-06	novel
Plt	CDC37	0.292387	1.5472e-07	6.96239e-06	novel
CystC	GZMA	0.361086	1.5707e-07	7.06814e-06	qPCR
Bioimp_bone	FBP1	-0.403073	1.11094e-06	7.14174e-06	qPCR
Plt	NCK2	0.288449	1.58995e-07	7.15478e-06	novel
ApoB	IL18R1	0.187297	1.75544e-06	7.18135e-06	qPCR
CystC	APBB1IP	0.330336	4.79409e-07	7.19114e-06	qPCR
GGT	HNMT	0.260489	8.00046e-07	7.20041e-06	qPCR
Bioimp_bone	CTSO	-0.38659	1.28136e-06	7.20764e-06	qPCR
Waist	MOG	-0.361247	4.83135e-07	7.24703e-06	qPCR
HOMA_IR	LEP	0.198683	1.93959e-06	7.27346e-06	qPCR
Bioimp_fat	PAMR1	0.453541	1.13415e-06	7.29097e-06	qPCR
Hip	F7	0.370433	3.27871e-07	7.37709e-06	qPCR
Plt	CLEC1B	0.329037	1.641e-07	7.3845e-06	qPCR
Waist	OSCAR	0.404625	2.57801e-07	7.43896e-06	qPCR
CystC	OSCAR	0.322775	3.30621e-07	7.43896e-06	qPCR
CystC	LY6D	0.348462	1.6561e-07	7.45247e-06	novel
HOMA_IR	HAVCR1	0.241111	9.93837e-07	7.45378e-06	qPCR
Bioimp_fat	ITGA5	0.473689	9.98211e-07	7.48658e-06	qPCR
TG	ASAH2	0.185521	1.33282e-06	7.49712e-06	qPCR
Bioimp_bone	KRT18	-0.357571	1.33597e-06	7.51486e-06	novel
Neut	IL17C	0.283731	1.6737e-07	7.53167e-06	qPCR
Plt	FLI1	0.279697	1.67453e-07	7.53538e-06	qPCR
Weight	LAIR1	0.43064	6.73253e-07	7.57409e-06	qPCR
CystC	CLEC4D	0.286952	6.73982e-07	7.58229e-06	qPCR
BMI	IGFBP4	0.376343	5.05599e-07	7.58399e-06	novel
Hip	PTS	0.357936	1.51814e-06	7.5907e-06	novel
C_peptide_nmol_L	CES1	0.477769	2.20964e-06	7.64875e-06	qPCR
Waist	IL6	0.331213	1.20512e-06	7.7472e-06	qPCR
Weight	GUSB	0.571635	1.74596e-06	7.85681e-06	qPCR
Hip	MOG	-0.347191	6.98442e-07	7.85748e-06	qPCR
Plt	MESD	0.287303	1.77799e-07	8.00097e-06	qPCR
ApoB	CD22	0.139193	1.60374e-06	8.01868e-06	novel
Gluc	MOG	-0.261374	9.14051e-07	8.22646e-06	qPCR
Hip	MEP1B	0.281093	7.35291e-07	8.27202e-06	qPCR
CRP	ST6GAL1	0.248397	1.84043e-07	8.28192e-06	qPCR
Chol	TMPRSS15	0.287713	3.72187e-07	8.37422e-06	qPCR
TG	TMPRSS15	0.256624	2.20008e-07	8.37422e-06	qPCR
Plt	PDGFB	0.378639	1.86573e-07	8.39579e-06	qPCR
ALAT	SIGLEC1	0.276446	3.73444e-07	8.40248e-06	qPCR
Weight	IGFBP1	-0.413101	7.671e-07	8.62987e-06	qPCR
Weight	PTS	0.494033	1.92285e-06	8.65281e-06	novel
Waist	CD59	0.399541	5.7764e-07	8.6646e-06	qPCR
ApoB	GSTA3	0.232533	1.73719e-06	8.68597e-06	novel
Lymph	SRP14	0.238757	5.82928e-07	8.74392e-06	novel
ApoB.apoA1	TFPI	0.339653	7.81429e-07	8.79108e-06	qPCR
ApoB.apoA1	GUSB	0.235214	2.15223e-06	8.8046e-06	qPCR
ProBNP	TNNI3	0.270991	3.98948e-07	8.97633e-06	qPCR
Waist	CSF1	0.368764	8.03994e-07	9.04493e-06	qPCR
HOMA_IR	IL18R1	0.263064	2.44268e-06	9.16004e-06	qPCR
ALAT	SPINT1	0.292042	2.04001e-07	9.18006e-06	qPCR
HDL	CA6	0.334273	4.12425e-07	9.27956e-06	qPCR
Waist	TLR3	0.320913	1.4004e-06	9.38184e-06	qPCR
HbA1c	TLR3	0.176028	1.4594e-06	9.38184e-06	qPCR
GGT	TLR3	0.161289	1.19439e-06	9.38184e-06	qPCR
Waist	IL6	0.335822	1.6696e-06	9.39148e-06	qPCR
Neut	PADI4	0.277437	2.10366e-07	9.46647e-06	novel
Plt	CRADD	0.28708	2.1661e-07	9.74743e-06	novel
Plt	NSFL1C	0.295949	2.17299e-07	9.77844e-06	novel
GGT	GSTA3	0.268116	2.1744e-06	9.78479e-06	novel
Plt	ANXA3	0.301263	2.22834e-07	1.00275e-05	novel
ApoB	TNFSF10	0.27164	4.54505e-07	1.02264e-05	qPCR
HbA1c	LILRA5	0.322643	1.38753e-06	1.04065e-05	qPCR
WBC	CASP2	0.28348	2.33349e-07	1.05007e-05	novel
Plt	DOK2	0.297639	2.36983e-07	1.06642e-05	novel
ALAT	TPP1	0.287605	4.74889e-07	1.0685e-05	qPCR
GGT	TPP1	0.291455	3.56436e-07	1.0685e-05	qPCR
WBC	PAG1	0.281463	2.42644e-07	1.0919e-05	qPCR
Weight	LDLR	0.486583	3.45128e-06	1.10934e-05	qPCR
Plt	PLPBP	0.279889	2.46551e-07	1.10948e-05	novel
BMI	IL6	0.332689	1.23639e-06	1.11275e-05	qPCR
BMI	SSC5D	0.40263	7.45984e-07	1.11898e-05	novel
CystC	CALB2	0.307566	1.49451e-06	1.12088e-05	novel
GGT	EGLN1	0.276499	7.53627e-07	1.13044e-05	qPCR
BMI	IGFBP1	-0.34992	1.25738e-06	1.13165e-05	qPCR
CRP	CLSTN2	-0.13819	5.10057e-07	1.14763e-05	qPCR
Neut	PAG1	0.267767	5.24539e-07	1.18021e-05	qPCR
Plt	CXCL3	0.37057	2.69238e-07	1.21157e-05	novel
Gluc	HAVCR1	0.167901	1.89056e-06	1.21536e-05	qPCR
Waist	MMP13	-0.352909	4.80247e-07	1.26475e-05	novel
BMI	MMP13	-0.344188	5.62111e-07	1.26475e-05	novel
ApoB	FURIN	0.243707	3.9423e-06	1.26717e-05	qPCR
Bioimp_muscle	KYNU	-0.429727	1.69906e-06	1.27429e-05	qPCR
Plt	TJAP1	0.302743	2.83235e-07	1.27456e-05	novel
ALAT	LGALS9	0.263789	5.69782e-07	1.28201e-05	qPCR
Waist	ACE2	0.359292	1.1416e-06	1.2843e-05	qPCR
ApoA1	PON3	0.345458	8.57305e-07	1.28596e-05	qPCR
GGT	SELE	0.229939	2.58668e-06	1.29334e-05	qPCR
Hb	CA1	0.479134	5.94184e-07	1.29444e-05	qPCR
RBC	CA1	0.321894	8.62959e-07	1.29444e-05	qPCR
Hip	RTBDN	-0.356947	2.91644e-07	1.3124e-05	novel
TG	SKAP1	0.265579	8.76115e-07	1.31417e-05	qPCR
CystC	LCN2	0.328891	8.90226e-07	1.33534e-05	qPCR
BMI	NOMO1	0.394879	2.9675e-07	1.33537e-05	qPCR
HDL	CLUL1	0.382496	3.00409e-07	1.35184e-05	qPCR
CRP	TNFSF14	0.221829	1.2033e-06	1.35371e-05	qPCR
Waist	IL6	0.330432	2.12685e-06	1.36726e-05	qPCR
CystC	IL6	0.29293	1.90524e-06	1.36726e-05	qPCR
Plt	CD84	0.315401	3.06629e-07	1.37983e-05	qPCR
Waist	IL6	0.325983	2.15851e-06	1.38762e-05	qPCR
Bioimp_bone	LBP	-0.39927	3.40314e-06	1.39219e-05	novel
Waist	VSIG4	0.392616	6.22681e-07	1.40103e-05	qPCR
BMI	PLAT	0.36956	6.57697e-07	1.40425e-05	qPCR
Bioimp_muscle	PLAT	-0.447474	9.36167e-07	1.40425e-05	qPCR
C_peptide_nmol_L	NFASC	0.347225	3.13548e-06	1.41097e-05	novel
Plt	MSRA	0.28433	3.15635e-07	1.42036e-05	novel
ALAT	SDC1	0.310172	3.15834e-07	1.42125e-05	qPCR
Waist	IGFBP1	-0.345756	1.90062e-06	1.42546e-05	qPCR
Weight	IGFBP2	-0.561857	2.56064e-06	1.44036e-05	qPCR
Plt	VASH1	0.294996	3.27426e-07	1.47342e-05	qPCR
Weight	VWA1	0.405216	2.29779e-06	1.47715e-05	novel
TG	BTN3A2	0.266762	6.67555e-07	1.502e-05	qPCR
Waist	FGF21	0.385982	8.28866e-07	1.51421e-05	qPCR
Gluc	FGF21	0.302499	1.00948e-06	1.51421e-05	qPCR
Plt	CNST	0.290652	3.37308e-07	1.51789e-05	novel
Neut	CXCL9	0.228855	6.78242e-07	1.52604e-05	qPCR
CystC	CHRDL1	0.339286	3.40805e-07	1.53362e-05	novel
CystC	SIGLEC10	0.278951	6.84428e-07	1.53996e-05	qPCR
Bioimp_fat	KYNU	0.421918	2.42658e-06	1.55995e-05	qPCR
Weight	CPM	0.446713	2.62711e-06	1.5602e-05	qPCR
C_peptide_nmol_L	CPM	0.393066	2.7737e-06	1.5602e-05	qPCR
Plt	PPIB	0.290736	3.48763e-07	1.56943e-05	qPCR
Bioimp_fat	PLAT	0.437676	1.46356e-06	1.57154e-05	qPCR
Bioimp_bone	PLAT	-0.394305	1.94071e-06	1.57154e-05	qPCR
TG	PLAT	0.275914	2.09539e-06	1.57154e-05	qPCR
Bioimp_bone	CD22	-0.36988	3.63474e-06	1.58585e-05	novel
HDL	CD22	-0.269968	3.87653e-06	1.58585e-05	novel
Bioimp_muscle	SULT2A1	-0.436639	1.42339e-06	1.60131e-05	qPCR
WBC	HEXIM1	0.271243	7.24629e-07	1.63041e-05	qPCR
Plt	HEXIM1	0.296584	5.11587e-07	1.63041e-05	qPCR
GGT	SETMAR	0.315421	7.26914e-07	1.63556e-05	novel
ApoA1	PLTP	0.49616	7.31166e-07	1.64512e-05	qPCR
Waist	LGALS9	0.383413	1.10415e-06	1.65622e-05	qPCR
BMI	FGF21	0.37601	1.47716e-06	1.66181e-05	qPCR
Hip	LAIR1	0.362102	1.85716e-06	1.67144e-05	qPCR
CystC	ICAM1	0.329083	3.74886e-07	1.68698e-05	qPCR
BMI	F7	0.36719	1.12552e-06	1.68828e-05	qPCR
TG	PON3	-0.208088	1.50593e-06	1.69417e-05	qPCR
Waist	NOMO1	0.414919	7.64822e-07	1.72085e-05	qPCR
Weight	COL6A3	0.392653	1.91388e-06	1.7225e-05	novel
Hip	COL6A3	0.345031	1.62619e-06	1.7225e-05	novel
WBC	ASGR1	0.217767	3.82874e-06	1.72293e-05	novel
WBC	CSF1	0.260838	1.9222e-06	1.72998e-05	qPCR
BMI	RTBDN	-0.353036	7.6915e-07	1.73059e-05	novel
Plt	DBNL	0.288666	3.89985e-07	1.75493e-05	novel
Waist	APBB1IP	0.386501	1.75754e-06	1.76106e-05	qPCR
BMI	APBB1IP	0.351621	1.95673e-06	1.76106e-05	qPCR
ALAT	RTN4R	0.203524	2.76497e-06	1.77748e-05	qPCR
Neut	LIF	0.250966	7.90621e-07	1.7789e-05	qPCR
Bioimp_fat	WIF1	-0.431353	6.39654e-07	1.78427e-05	qPCR
Bioimp_muscle	WIF1	0.428998	7.9301e-07	1.78427e-05	qPCR
TG	CDKN1A	0.28328	7.9591e-07	1.7908e-05	qPCR
Plt	CDKN1A	0.291153	4.68076e-07	1.7908e-05	qPCR
Neut	F9	0.251003	3.1988e-06	1.79933e-05	novel
ALAT	CALB2	0.274613	2.79947e-06	1.79966e-05	novel
Plt	SEMA4D	0.292252	1.204e-06	1.80601e-05	novel
Hip	CSTB	0.341303	1.60922e-06	1.81037e-05	qPCR
WBC	CLEC5A	0.264563	6.56511e-07	1.81203e-05	qPCR
Neut	CLEC5A	0.244403	8.05346e-07	1.81203e-05	qPCR
Weight	HGF	0.39211	4.91817e-06	1.84431e-05	qPCR
RBC	HBQ1	0.352613	8.20551e-07	1.84624e-05	novel
Hct	HBQ1	0.360062	4.11907e-07	1.84624e-05	novel
Chol	AGRP	0.273098	1.23174e-06	1.8476e-05	qPCR
Plt	SERPINB1	0.281335	4.10838e-07	1.84877e-05	novel
Hip	APLP1	-0.357745	8.33911e-07	1.8763e-05	qPCR
Waist	IL2RA	0.396743	8.34826e-07	1.87836e-05	qPCR
HbA1c	CDHR2	0.176955	4.19346e-06	1.88706e-05	novel
CystC	LEP	0.219698	5.46758e-06	1.89263e-05	qPCR
Hip	LILRA5	0.352999	2.94558e-06	1.89359e-05	qPCR
TG	VMO1	0.162813	7.87326e-07	1.89994e-05	novel
ApoB	VMO1	0.171932	8.44416e-07	1.89994e-05	novel
GGT	TIMP1	0.284249	8.47143e-07	1.90607e-05	qPCR
Mono	CSF1	0.244288	2.54464e-06	1.90848e-05	qPCR
Weight	CLMP	0.35989	3.40426e-06	1.91489e-05	qPCR
Neut	EBAG9	0.254057	1.28131e-06	1.92196e-05	novel
WBC	SNAP29	0.266786	8.54983e-07	1.92371e-05	qPCR
ALAT	BSG	0.283539	1.30245e-06	1.95367e-05	novel
Hip	TREM2	0.34927	3.49366e-06	1.96518e-05	novel
ApoB	SERPINE1	0.232301	5.25412e-06	1.9703e-05	qPCR
Mono	FOPNL	0.249019	1.75749e-06	1.97718e-05	novel
Insulin_mU_L	CES1	0.419704	6.5956e-06	1.97868e-05	qPCR
HOMA_IR	CES1	0.375138	6.28343e-06	1.97868e-05	qPCR
CystC	WARS	0.32811	4.41914e-07	1.98861e-05	novel
ApoB.apoA1	MPO	0.281894	1.33638e-06	2.00457e-05	qPCR
WBC	USO1	0.264889	4.5084e-07	2.02878e-05	novel
CystC	SLAMF6	0.323267	4.52971e-07	2.03837e-05	novel
Neut	GGH	0.249392	2.27871e-06	2.05084e-05	novel
ALAT	CASC4	0.282452	1.3814e-06	2.0721e-05	novel
Gluc	IGFBP2	-0.247847	4.14483e-06	2.07241e-05	qPCR
BMI	TLR3	0.318541	3.72869e-06	2.09739e-05	qPCR
CystC	TNFRSF6B	0.291957	9.32881e-07	2.09898e-05	qPCR
Bioimp_fat	SULT2A1	0.42699	2.34214e-06	2.10792e-05	qPCR
CystC	GSTA1	0.28499	4.26414e-06	2.13207e-05	novel
Plt	STIP1	0.276483	4.74327e-07	2.13447e-05	qPCR
Plt	CRKL	0.281042	4.80171e-07	2.16077e-05	qPCR
Waist	CCL3	0.399718	1.44405e-06	2.16608e-05	qPCR
Insulin_mU_L	IGSF3	0.412937	3.85573e-06	2.16885e-05	qPCR
ALAT	RRM2	0.318309	4.82429e-07	2.17093e-05	novel
ApoB	AGRP	0.243734	1.93237e-06	2.17392e-05	qPCR
Weight	MMP13	-0.364222	1.93455e-06	2.17636e-05	novel
Bioimp_muscle	MMP13	0.399094	1.69307e-06	2.17636e-05	novel
Plt	VEGFC	0.316015	4.84785e-07	2.18153e-05	qPCR
HbA1c	LEP	0.205263	6.79806e-06	2.18509e-05	qPCR
Bioimp_fat	CALB2	0.571024	4.39049e-06	2.19524e-05	novel
Bioimp_muscle	CALB2	-0.569943	4.36733e-06	2.19524e-05	novel
ALAT	ROBO1	0.298254	4.88328e-07	2.19747e-05	qPCR
Weight	GSTA3	0.542366	5.44701e-06	2.22832e-05	novel
Waist	SSC5D	0.411714	1.98528e-06	2.23344e-05	novel
Waist	HAVCR2	0.38064	1.49037e-06	2.23555e-05	qPCR
ALAT	HAVCR2	0.245331	1.31926e-06	2.23555e-05	qPCR
Weight	F7	0.391306	2.01265e-06	2.26423e-05	qPCR
CystC	SIT1	0.3206	1.51233e-06	2.26849e-05	qPCR
ALAT	AIFM1	0.285519	5.05165e-07	2.27324e-05	qPCR
TNT	GSTP1	0.346476	5.06038e-07	2.27717e-05	novel
Bioimp_muscle	IL18R1	-0.411614	6.94432e-06	2.35292e-05	qPCR
ApoB.apoA1	IL18R1	0.21354	7.32018e-06	2.35292e-05	qPCR
Plt	ERBIN	0.285233	5.25628e-07	2.36533e-05	qPCR
Waist	ELOA	0.352764	2.13803e-06	2.40529e-05	novel
Plt	PARK7	0.271047	5.39914e-07	2.42961e-05	qPCR
ALAT	GPKOW	0.317347	5.42102e-07	2.43946e-05	novel
Plt	IRAK1	0.299008	5.55025e-07	2.49761e-05	qPCR
Waist	THOP1	0.368532	1.68493e-06	2.5274e-05	qPCR
Plt	FADD	0.279899	5.66805e-07	2.55062e-05	qPCR
Plt	SDC4	0.338104	5.69672e-07	2.56352e-05	qPCR
ALAT	GUSB	0.209957	6.8636e-06	2.57385e-05	qPCR
Bioimp_fat	MMP13	-0.388955	2.87e-06	2.583e-05	novel
WBC	LIF	0.26488	1.72439e-06	2.58659e-05	qPCR
Gluc	PLAT	0.327042	4.13134e-06	2.65586e-05	qPCR
ALAT	VAMP5	0.308471	1.18906e-06	2.67539e-05	qPCR
BMI	TNFRSF11A	0.35503	1.78882e-06	2.68322e-05	qPCR
Bioimp_fat	CCL3	0.423457	3.46648e-06	2.69234e-05	qPCR
Bioimp_muscle	CCL3	-0.429162	2.67713e-06	2.69234e-05	qPCR
ALAT	CCL3	0.235422	3.58978e-06	2.69234e-05	qPCR
WBC	FYB1	0.264336	1.19734e-06	2.69403e-05	novel
GGT	MAD1L1	0.281249	1.79856e-06	2.69784e-05	novel
Waist	LGALS1	0.350929	1.39782e-06	2.70336e-05	qPCR
BMI	LGALS1	0.339136	1.80224e-06	2.70336e-05	qPCR
ApoB	TMPRSS15	0.246137	1.80873e-06	2.7131e-05	qPCR
Bioimp_fat	OSM	0.429461	3.0217e-06	2.71953e-05	qPCR
BMI	WISP1	0.397935	6.07682e-07	2.73457e-05	qPCR
ApoB.apoA1	RARRES2	0.268939	9.13705e-06	2.74111e-05	qPCR
Hip	OMG	-0.353763	6.20742e-07	2.79334e-05	qPCR
CystC	CD28	0.330128	6.24198e-07	2.80889e-05	qPCR
WBC	BTC	0.275627	1.22136e-06	2.86091e-05	qPCR
Neut	BTC	0.26013	1.27152e-06	2.86091e-05	qPCR
Hip	TNFRSF11A	0.330144	2.57158e-06	2.89302e-05	qPCR
Weight	SIGLEC10	0.408107	2.60722e-06	2.93313e-05	qPCR
HDL	SIGLEC10	-0.342292	2.38858e-06	2.93313e-05	qPCR
Hip	CD300E	0.338565	5.30246e-06	2.98264e-05	novel
CRP	NADK	0.198519	2.66421e-06	2.99724e-05	qPCR
WBC	APLP1	-0.251165	2.00194e-06	3.00291e-05	qPCR
WBC	MANF	0.255236	1.33911e-06	3.013e-05	qPCR
BMI	ASAH2	0.372874	6.02846e-06	3.01423e-05	qPCR
GGT	RRM2	0.303224	1.34058e-06	3.01631e-05	novel
SBP	REN	-0.21597	1.35072e-06	3.03912e-05	qPCR
Bioimp_muscle	OSM	-0.425447	4.06215e-06	3.04661e-05	qPCR
Plt	CDKN2D	0.285257	6.87343e-07	3.09304e-05	novel
CystC	ANGPTL4	0.303372	6.93901e-07	3.12255e-05	qPCR
Hip	ITGA5	0.342927	4.87129e-06	3.13154e-05	qPCR
Plt	PPP1R2	0.26298	7.09489e-07	3.1927e-05	qPCR
Neut	CASP2	0.261497	1.44365e-06	3.24821e-05	novel
HbA1c	PRCP	0.308438	5.06532e-06	3.25628e-05	qPCR
BMI	OSM	0.34884	5.13396e-06	3.3004e-05	qPCR
ALAT	LGALS4	0.252706	7.33917e-07	3.30263e-05	qPCR
ALAT	TIMP1	0.271613	2.22478e-06	3.33717e-05	qPCR
CRP	CTSV	-0.144473	7.42278e-07	3.34025e-05	qPCR
Waist	CLEC7A	0.323602	1.49002e-06	3.35255e-05	qPCR
Bioimp_bone	MMP13	0.347218	4.523e-06	3.39225e-05	novel
CystC	NUCB2	0.326327	7.59481e-07	3.41766e-05	qPCR
ALAT	DDAH1	0.272801	7.68393e-07	3.45777e-05	qPCR
WBC	NUCB2	0.257397	1.56364e-06	3.51818e-05	qPCR
Weight	ENPP7	0.431754	3.95723e-06	3.56151e-05	qPCR
MCV	FLT3LG	0.334467	7.95161e-07	3.57822e-05	qPCR
BMI	MSR1	0.378364	2.411e-06	3.6165e-05	qPCR
Bioimp_bone	ITGA5	-0.410995	6.50517e-06	3.65916e-05	qPCR
Insulin_mU_L	CD22	0.199181	9.78176e-06	3.66816e-05	novel
Weight	LILRA5	0.390898	6.56583e-06	3.69328e-05	qPCR
CystC	CXCL8	0.304643	1.6523e-06	3.71767e-05	qPCR
Hip	TLR3	0.291073	7.50301e-06	3.75151e-05	qPCR
GGT	SDC1	0.29581	1.6709e-06	3.75953e-05	qPCR
CystC	ESAM	0.335448	8.42081e-07	3.78937e-05	qPCR
HbA1c	SELE	0.240675	8.50644e-06	3.8279e-05	qPCR
BMI	MMP8	0.344702	4.29332e-06	3.86399e-05	novel
CRP	MMP10	0.211991	8.59327e-07	3.86697e-05	qPCR
Bioimp_bone	KYNU	-0.360139	6.87872e-06	3.86928e-05	qPCR
LDL	TMPRSS15	0.252169	3.44806e-06	3.87906e-05	qPCR
Plt	GP1BA	0.351778	8.62792e-07	3.88257e-05	qPCR
WBC	LBR	0.262735	1.51954e-06	3.91086e-05	novel
Neut	LBR	0.259935	1.73816e-06	3.91086e-05	novel
Plt	ARHGEF12	0.295825	8.70398e-07	3.91679e-05	qPCR
BMI	RET	0.408421	8.74734e-07	3.9363e-05	qPCR
Plt	MED18	0.28249	8.80865e-07	3.96389e-05	novel
Plt	TARBP2	0.280203	8.85582e-07	3.98512e-05	novel
WBC	ERBIN	0.252726	1.9621e-06	3.99009e-05	qPCR
Neut	ERBIN	0.247918	2.66006e-06	3.99009e-05	qPCR
CystC	CRIP2	0.321291	1.78185e-06	4.00917e-05	novel
Bioimp_muscle	HNMT	-0.40934	5.35982e-06	4.01987e-05	qPCR
Weight	CASC4	0.348673	3.58499e-06	4.03311e-05	novel
Bioimp_muscle	PKLR	-0.41695	2.68895e-06	4.03343e-05	novel
GGT	PKLR	0.284018	2.51739e-06	4.03343e-05	novel
Plt	P4HB	0.301019	8.96872e-07	4.03592e-05	qPCR
CystC	LTBR	0.331639	9.01892e-07	4.05851e-05	qPCR
WBC	SCAMP3	0.276205	9.02126e-07	4.05957e-05	qPCR
Hip	CA14	-0.345339	3.61108e-06	4.06246e-05	qPCR
Bioimp_fat	PKLR	0.409879	3.63963e-06	4.09459e-05	novel
WBC	CLSTN2	-0.182187	2.7453e-06	4.11794e-05	qPCR
Neut	APEX1	0.231562	1.83151e-06	4.12091e-05	qPCR
TG	F7	0.253845	4.59819e-06	4.13837e-05	qPCR
Plt	RWDD1	0.278534	9.24146e-07	4.15866e-05	novel
Waist	PKLR	0.347809	4.68098e-06	4.21288e-05	novel
Plt	MAP2K6	0.299058	9.37124e-07	4.21706e-05	qPCR
Waist	SIT1	0.378639	3.76337e-06	4.23379e-05	qPCR
Neut	IL10	0.25989	9.45062e-07	4.25278e-05	qPCR
Weight	CD300E	0.376714	8.5121e-06	4.25605e-05	novel
Neut	NUCB2	0.235642	2.84406e-06	4.26609e-05	qPCR
GGT	MERTK	0.282698	9.52807e-07	4.28763e-05	qPCR
CRP	MPO	0.16839	3.85254e-06	4.3341e-05	qPCR
Hip	CRHBP	0.341931	4.86973e-06	4.38276e-05	qPCR
Bioimp_fat	CRHBP	0.427897	4.07696e-06	4.38276e-05	qPCR
Bioimp_muscle	CRHBP	-0.433999	3.26393e-06	4.38276e-05	qPCR
WBC	ABHD14B	0.24662	9.82642e-07	4.42189e-05	novel
Neut	USO1	0.248272	1.96895e-06	4.43015e-05	novel
CystC	SIGLEC1	0.298745	2.95982e-06	4.43973e-05	qPCR
Hip	GGT1	0.333195	7.91889e-06	4.45437e-05	novel
WBC	ITGB1BP2	0.248166	2.30316e-06	4.4658e-05	qPCR
Plt	ITGB1BP2	0.28083	1.18196e-06	4.4658e-05	qPCR
Neut	ITGB1BP2	0.242782	2.9772e-06	4.4658e-05	qPCR
CRP	EFNA1	0.236842	1.9921e-06	4.48222e-05	novel
Waist	IL10RB	0.383718	1.9937e-06	4.48582e-05	qPCR
HbA1c	MARCO	0.324594	1.00305e-06	4.51373e-05	qPCR
BMI	TCL1A	0.374854	3.01541e-06	4.52311e-05	qPCR
ApoA1	SSC4D	-0.184777	1.01124e-05	4.55059e-05	qPCR
Bioimp_fat	IL18R1	0.397741	1.52196e-05	4.56589e-05	qPCR
Neut	CD177	0.0724619	1.01905e-06	4.58573e-05	qPCR
GGT	GUSB	0.224907	1.32799e-05	4.5969e-05	qPCR
CystC	JAM2	0.331804	1.0372e-06	4.6674e-05	qPCR
Plt	MAP4K5	0.265641	1.03737e-06	4.66819e-05	qPCR
CystC	OGN	0.312153	1.04117e-06	4.68525e-05	novel
WBC	MSRA	0.245228	2.30293e-06	4.72499e-05	novel
Neut	MSRA	0.240994	3.14999e-06	4.72499e-05	novel
CystC	COL18A1	0.322629	1.05335e-06	4.74006e-05	qPCR
Plt	MAX	0.283564	1.05553e-06	4.74991e-05	qPCR
Waist	OSM	0.369574	8.60251e-06	4.83891e-05	qPCR
ALAT	ALCAM	0.277637	1.09189e-06	4.91351e-05	qPCR
Mono	MPO	0.203771	5.46764e-06	4.92088e-05	qPCR
WBC	STK4	0.246869	2.28802e-06	4.93743e-05	qPCR
Neut	STK4	0.242627	3.29162e-06	4.93743e-05	qPCR
Bioimp_bone	HAO1	-0.357691	7.71082e-06	4.95695e-05	qPCR
Weight	GGH	0.387149	7.75229e-06	4.98361e-05	novel
HbA1c	GGH	0.308501	7.11517e-06	4.98361e-05	novel
ALAT	FGFR2	0.287905	2.22333e-06	5.00249e-05	novel
GGT	FGFR2	0.290231	1.24447e-06	5.00249e-05	novel
TG	CD22	0.125417	1.56408e-05	5.02739e-05	novel
Plt	HARS	0.272647	1.11754e-06	5.02891e-05	novel
Waist	EFNA4	0.3801	2.23524e-06	5.0293e-05	qPCR
Weight	NCAN	-0.435003	2.76837e-06	5.03409e-05	qPCR
Hip	NCAN	-0.344047	1.39532e-06	5.03409e-05	qPCR
BMI	NCAN	-0.344156	3.35606e-06	5.03409e-05	qPCR
Waist	TNFRSF10A	0.380361	1.61769e-06	5.03503e-05	qPCR
HbA1c	TNFRSF10A	0.312001	3.00795e-06	5.03503e-05	qPCR
Neut	EFNA1	0.256018	3.36165e-06	5.04247e-05	novel
WBC	RILP	0.25977	1.90134e-06	5.04447e-05	novel
Plt	RILP	0.277942	2.81941e-06	5.04447e-05	novel
Neut	RILP	0.248257	3.36298e-06	5.04447e-05	novel
BMI	DPY30	0.328184	1.57593e-06	5.06876e-05	novel
CystC	DPY30	0.290313	2.25278e-06	5.06876e-05	novel
ApoB	PXN	0.237483	5.64402e-06	5.07961e-05	qPCR
ApoB.apoA1	PXN	0.292434	5.09024e-06	5.07961e-05	qPCR
CystC	LBP	0.292321	1.35596e-05	5.08485e-05	novel
CystC	IFNGR1	0.324732	1.13191e-06	5.09357e-05	qPCR
Chol	VEGFD	0.197447	1.13854e-06	5.12343e-05	qPCR
BMI	SCGB3A2	-0.359201	1.14395e-06	5.14778e-05	qPCR
Neut	FCAR	0.148671	1.14882e-06	5.16971e-05	novel
Neut	EGLN1	0.217324	4.61342e-06	5.19009e-05	qPCR
HbA1c	IGSF3	0.283523	1.16423e-05	5.23902e-05	qPCR
Plt	CIAPIN1	0.275444	1.17539e-06	5.28924e-05	novel
Waist	LRRC25	0.369226	2.35717e-06	5.30363e-05	novel
Waist	APLP1	-0.367441	4.72517e-06	5.31581e-05	qPCR
HbA1c	NCF2	0.326142	4.74234e-06	5.33514e-05	qPCR
WBC	PDP1	0.262925	2.3745e-06	5.34263e-05	qPCR
Neut	PDP1	0.26293	1.39266e-06	5.34263e-05	qPCR
Bioimp_bone	NOMO1	-0.392306	3.57539e-06	5.36309e-05	qPCR
CystC	BST2	0.287108	3.58363e-06	5.37545e-05	novel
Hip	SULT2A1	0.342814	7.2003e-06	5.40023e-05	qPCR
Bioimp_bone	PKLR	-0.363013	7.23784e-06	5.42838e-05	novel
BMI	SIGLEC10	0.35217	6.06317e-06	5.45686e-05	qPCR
Bioimp_fat	NOMO1	0.421492	6.0838e-06	5.47542e-05	qPCR
Bioimp_muscle	NOMO1	-0.425858	5.2999e-06	5.47542e-05	qPCR
Waist	DPY30	0.346028	3.65831e-06	5.48746e-05	novel
HDL	SCGB3A2	0.367286	2.44764e-06	5.50719e-05	qPCR
Plt	S100A4	0.267849	1.22433e-06	5.50946e-05	qPCR
ALAT	MARCO	0.264526	2.45097e-06	5.51468e-05	qPCR
GGT	SORD	0.254508	8.59501e-06	5.52536e-05	novel
Gluc	GPA33	0.289503	1.22937e-06	5.53218e-05	novel
Hip	HSPB6	0.34052	1.23245e-06	5.54604e-05	novel
Waist	NFASC	0.344219	1.37284e-05	5.61615e-05	novel
ALAT	CNTN3	0.236394	1.00769e-05	5.66828e-05	novel
ApoB	ADH4	0.215214	1.13463e-05	5.67316e-05	novel
ApoB.apoA1	GFRA1	0.253208	2.52451e-06	5.68015e-05	qPCR
BMI	FSTL3	0.354211	3.80754e-06	5.71131e-05	qPCR
Plt	FXN	0.287587	1.28519e-06	5.78333e-05	novel
WBC	EFNA1	0.262273	5.19177e-06	5.84074e-05	novel
WBC	PTPN1	0.262529	1.30952e-06	5.89283e-05	novel
ALAT	CREG1	0.285122	1.31779e-06	5.93007e-05	novel
Weight	NFASC	0.394129	1.58298e-05	5.93618e-05	novel
WBC	DAG1	0.243342	2.63879e-06	5.93729e-05	qPCR
Plt	DAG1	0.268027	1.86353e-06	5.93729e-05	qPCR
HbA1c	CA14	-0.26437	6.64538e-06	5.98084e-05	qPCR
GGT	CREG1	0.286233	2.67371e-06	6.01585e-05	novel
Plt	PTPN6	0.27041	1.33695e-06	6.0163e-05	qPCR
Urate	GUSB	0.267557	1.87438e-05	6.0248e-05	qPCR
WBC	FCAR	0.163374	2.67975e-06	6.02945e-05	novel
Weight	THBS4	0.41318	4.01994e-06	6.02991e-05	qPCR
Hip	HNMT	0.339447	9.8299e-06	6.04176e-05	qPCR
Bioimp_fat	HNMT	0.394846	1.07409e-05	6.04176e-05	qPCR
Weight	PLAT	0.377265	1.08491e-05	6.10263e-05	qPCR
Plt	NFATC1	0.287183	1.35904e-06	6.11569e-05	qPCR
CystC	IQGAP2	0.296309	4.08281e-06	6.12421e-05	qPCR
LDL	HAVCR1	0.135371	1.08965e-05	6.12926e-05	qPCR
TG	LEP	0.136564	2.04414e-05	6.13243e-05	qPCR
Chol	IL18R1	0.181914	2.33504e-05	6.181e-05	qPCR
WBC	IL18R1	0.164092	2.28044e-05	6.181e-05	qPCR
ALAT	ICAM1	0.266954	2.7611e-06	6.21247e-05	qPCR
Neut	ITIH3	0.232378	1.39184e-06	6.26328e-05	novel
Plt	TBCB	0.264467	1.39211e-06	6.2645e-05	novel
CystC	CCL14	0.317048	1.39259e-06	6.26665e-05	qPCR
Waist	MMP8	0.366115	8.36969e-06	6.27727e-05	novel
Waist	ICAM1	0.366885	4.19315e-06	6.28972e-05	qPCR
WBC	CDC37	0.242148	4.19604e-06	6.29405e-05	novel
Neut	CDC37	0.241717	4.08772e-06	6.29405e-05	novel
Bioimp_muscle	ENPP7	-0.371632	8.41635e-06	6.31226e-05	qPCR
GGT	IL1RL1	0.257872	1.41174e-06	6.35284e-05	qPCR
Neut	SNAP29	0.247601	4.24301e-06	6.36451e-05	qPCR
GGT	MNDA	0.266956	5.65931e-06	6.36672e-05	novel
Hip	RBP5	0.320274	1.28503e-05	6.42515e-05	novel
CystC	ANXA5	0.292741	1.43826e-06	6.47219e-05	novel
Waist	WISP1	0.370855	2.88026e-06	6.48058e-05	qPCR
Plt	DPP6	-0.307042	1.44256e-06	6.49151e-05	qPCR
CystC	PDCD1	0.278786	1.44533e-06	6.50397e-05	qPCR
GGT	ARG1	0.287982	2.89279e-06	6.50878e-05	qPCR
Weight	CSTB	0.366009	8.69763e-06	6.52322e-05	qPCR
Bioimp_muscle	CSTB	-0.421098	7.39183e-06	6.52322e-05	qPCR
Plt	ANXA4	0.267458	1.44985e-06	6.52431e-05	qPCR
HDL	APOM	0.360354	4.38338e-06	6.57507e-05	qPCR
WBC	MCFD2	0.247945	1.4701e-06	6.61546e-05	qPCR
WBC	SRPK2	0.259095	1.48187e-06	6.66841e-05	qPCR
HbA1c	SKAP1	0.327565	5.97071e-06	6.71705e-05	qPCR
ApoB.apoA1	AGRP	0.260181	7.46513e-06	6.71861e-05	qPCR
Bioimp_fat	GGH	0.403316	1.3459e-05	6.72952e-05	novel
Bioimp_muscle	GGH	-0.405815	1.30514e-05	6.72952e-05	novel
Insulin_mU_L	CPM	0.339066	1.34989e-05	6.74943e-05	qPCR
GGT	LRRC25	0.240607	4.52746e-06	6.7912e-05	novel
Gluc	TNFRSF10A	0.269868	6.06548e-06	6.82366e-05	qPCR
TG	GSTA3	0.207651	1.83435e-05	6.87881e-05	novel
Neut	MANF	0.241527	4.61265e-06	6.91897e-05	qPCR
HbA1c	SSC5D	0.277534	7.71267e-06	6.94141e-05	novel
WBC	ANXA3	0.248272	3.09606e-06	6.96615e-05	novel
GGT	RTN4R	0.212933	1.23967e-05	6.97315e-05	qPCR
BMI	IL2RA	0.361337	4.65097e-06	6.97645e-05	qPCR
C_peptide_nmol_L	IGSF3	0.425187	1.70847e-05	6.98918e-05	qPCR
WBC	COMT	0.247385	1.5538e-06	6.99208e-05	qPCR
ALAT	QDPR	0.28404	1.55526e-06	6.99868e-05	qPCR
ALAT	IGFBP7	0.281336	3.12001e-06	7.02003e-05	qPCR
WBC	MPIG6B	0.252716	3.12109e-06	7.02246e-05	novel
WBC	PDCD5	0.24686	2.11096e-06	7.03327e-05	novel
Plt	PDCD5	0.258454	4.68885e-06	7.03327e-05	novel
Neut	PDCD5	0.238318	3.94399e-06	7.03327e-05	novel
CRP	DEFA1_DEFA1B	0.203792	4.72311e-06	7.08466e-05	qPCR
CystC	SCARA5	0.323814	1.5879e-06	7.14555e-05	qPCR
LDL	SSC5D	0.217707	9.68854e-06	7.2664e-05	novel
CystC	MFAP5	0.325267	1.63871e-06	7.37421e-05	qPCR
Chol	CES1	0.219618	2.64528e-05	7.43985e-05	qPCR
ALAT	ERBB2	0.292175	1.66232e-06	7.48042e-05	qPCR
CystC	SCG2	0.314075	1.66721e-06	7.50243e-05	novel
Plt	DFFA	0.265463	1.668e-06	7.50599e-05	qPCR
LDL	TLR3	0.113799	1.76023e-05	7.52515e-05	qPCR
HOMA_IR	TLR3	0.145565	1.83948e-05	7.52515e-05	qPCR
BMI	SIGLEC1	0.353496	6.69686e-06	7.53397e-05	qPCR
WBC	SIRT2	0.235433	4.35488e-06	7.53776e-05	qPCR
Plt	SIRT2	0.253735	3.13164e-06	7.53776e-05	qPCR
Neut	SIRT2	0.232548	5.02517e-06	7.53776e-05	qPCR
Plt	ENO2	0.292295	1.69391e-06	7.62257e-05	qPCR
BMI	MICB_MICA	0.262651	1.69473e-06	7.62631e-05	qPCR
TG	SSC5D	0.205935	1.18869e-05	7.64158e-05	novel
WBC	TBCB	0.237774	3.40043e-06	7.65098e-05	novel
GGT	CD163	0.242572	6.84431e-06	7.69985e-05	qPCR
TG	IGFBP2	-0.189878	1.71497e-05	7.71738e-05	qPCR
Plt	BCR	0.284561	1.72807e-06	7.77633e-05	qPCR
WBC	EIF4B	0.23727	2.16398e-06	7.78165e-05	novel
Neut	EIF4B	0.231728	3.45851e-06	7.78165e-05	novel
WBC	MLN	0.210547	1.73175e-06	7.79288e-05	novel
WBC	F9	0.243578	1.5777e-05	7.88851e-05	novel
Bioimp_fat	CSTB	0.41103	1.23661e-05	7.94962e-05	qPCR
CystC	XCL1	0.225474	1.77732e-06	7.99793e-05	qPCR
Neut	ANXA3	0.240735	5.3373e-06	8.00595e-05	novel
Plt	SNX9	0.256059	1.79644e-06	8.08399e-05	novel
Neut	COMT	0.234931	3.59444e-06	8.08749e-05	qPCR
ApoB.apoA1	PRCP	0.263133	1.43807e-05	8.08912e-05	qPCR
GGT	MSR1	0.240263	7.20599e-06	8.10674e-05	qPCR
BMI	ERBB2	0.360504	3.61394e-06	8.13138e-05	qPCR
Plt	IRAK4	0.25765	1.80791e-06	8.1356e-05	qPCR
TG	ISM1	0.239209	1.94488e-06	8.14214e-05	novel
HOMA_IR	ISM1	0.363657	3.61873e-06	8.14214e-05	novel
ALAT	TNF	0.289167	3.62799e-06	8.16298e-05	qPCR
WBC	CD300LF	0.126234	3.64498e-06	8.2012e-05	qPCR
CystC	EGLN1	0.278683	9.1295e-06	8.21655e-05	qPCR
WBC	BANK1	0.262893	2.0713e-06	8.25982e-05	qPCR
Plt	BANK1	0.279618	3.67103e-06	8.25982e-05	qPCR
Hip	C19orf12	0.31991	1.65388e-05	8.26938e-05	novel
CRP	SERPINA9	-0.181396	1.84533e-06	8.30398e-05	qPCR
Bioimp_bone	WIF1	0.350514	5.55167e-06	8.3275e-05	qPCR
CystC	CCN3	0.326968	1.85258e-06	8.33659e-05	novel
ALAT	HMBS	0.271479	1.85376e-06	8.34191e-05	novel
Plt	AXIN1	0.282024	1.8587e-06	8.36415e-05	qPCR
Waist	DPT	0.354923	1.86801e-06	8.40604e-05	novel
RBC	HMBS	0.331927	3.7389e-06	8.41252e-05	novel
ALAT	CXCL10	0.278271	3.74039e-06	8.41588e-05	qPCR
Plt	PFKFB2	0.285639	1.87793e-06	8.45067e-05	novel
ApoB.apoA1	CES1	0.239	3.19297e-05	8.45197e-05	qPCR
Chol	VMO1	0.170654	5.64564e-06	8.46845e-05	novel
WBC	CEACAM21	0.100421	3.7936e-06	8.53561e-05	novel
Neut	CEACAM21	0.0890106	2.15314e-06	8.53561e-05	novel
CystC	EPHB4	0.324279	1.90288e-06	8.56297e-05	qPCR
WBC	WWP2	0.268035	1.92966e-06	8.68348e-05	novel
Waist	HSPB6	0.338475	4.90505e-06	8.68788e-05	novel
BMI	HSPB6	0.326331	5.79192e-06	8.68788e-05	novel
BMI	PRSS8	0.361765	4.45865e-06	8.68894e-05	qPCR
Bioimp_fat	PRSS8	0.411746	7.72351e-06	8.68894e-05	qPCR
Bioimp_muscle	PRSS8	-0.414594	7.12077e-06	8.68894e-05	qPCR
Plt	LYN	0.260003	1.93426e-06	8.70419e-05	qPCR
Neut	CCL20	0.218411	1.93659e-06	8.71467e-05	qPCR
Plt	TBCC	0.264796	1.99232e-06	8.96542e-05	novel
Bioimp_fat	FGF21	0.428732	1.05482e-05	9.053e-05	qPCR
Bioimp_muscle	FGF21	-0.42753	1.20707e-05	9.053e-05	qPCR
RBC	AHSP	0.31611	2.01508e-06	9.06787e-05	novel
Waist	MICB_MICA	0.23067	4.03376e-06	9.07596e-05	qPCR
Neut	HEXIM1	0.245458	6.07268e-06	9.10902e-05	qPCR
Weight	ADH4	0.494295	2.0384e-05	9.17278e-05	novel
Hip	IGFBP1	-0.306174	1.42711e-05	9.1743e-05	qPCR
Bioimp_muscle	CD59	-0.39097	1.02017e-05	9.18156e-05	qPCR
Bioimp_bone	CD59	-0.359359	8.35243e-06	9.18156e-05	qPCR
HbA1c	FURIN	0.280446	3.28566e-05	9.24091e-05	qPCR
TG	FURIN	0.220861	3.15896e-05	9.24091e-05	qPCR
Neut	MCFD2	0.236137	4.17179e-06	9.38652e-05	qPCR
Bioimp_fat	CD59	0.385293	1.25536e-05	9.41517e-05	qPCR
Plt	DPP10	-0.284754	4.19787e-06	9.44521e-05	qPCR
GGT	AIFM1	0.255066	4.19996e-06	9.44992e-05	qPCR
WBC	PPIB	0.241938	4.26264e-06	9.59094e-05	qPCR
CystC	CXCL8	0.293655	4.26849e-06	9.6041e-05	qPCR
Neut	EBI3_IL27	0.179233	2.14682e-06	9.66068e-05	qPCR
Plt	TXLNA	0.252363	6.4585e-06	9.68775e-05	qPCR
Hip	NEFL	-0.339977	2.15382e-06	9.69221e-05	novel
Waist	ERBB2	0.379492	6.46896e-06	9.70344e-05	qPCR
BMI	HSPG2	0.336384	4.31644e-06	9.712e-05	qPCR
Hip	PLAT	0.301647	1.95186e-05	9.75932e-05	qPCR
Weight	TNFRSF11A	0.353668	1.09935e-05	9.8076e-05	qPCR
Urate	TNFRSF11A	0.237866	1.30768e-05	9.8076e-05	qPCR
CystC	IGSF8	0.308204	2.18276e-06	9.82244e-05	novel
Mono	APBB1IP	0.230046	1.31329e-05	9.84966e-05	qPCR
WBC	PARK7	0.234868	4.38254e-06	9.86073e-05	qPCR
Hip	FGF21	0.31999	1.53435e-05	9.86365e-05	qPCR
Weight	FGF21	0.364653	1.75705e-05	9.88338e-05	qPCR
Plt	FXYD5	0.271174	2.19747e-06	9.88861e-05	qPCR
WBC	MGLL	0.24756	4.42376e-06	9.95346e-05	novel
Plt	SPRY2	0.273528	2.21848e-06	9.98316e-05	qPCR
CystC	CSF3	0.27527	1.55362e-05	9.98754e-05	qPCR
Waist	FGF23	0.346371	8.98194e-06	0.000101047	qPCR
BMI	FGF23	0.335904	8.84911e-06	0.000101047	qPCR
ALAT	OSCAR	0.246302	6.76027e-06	0.000101404	qPCR
Plt	KIFBP	0.28181	2.27401e-06	0.00010233	novel
CystC	FST	0.317054	2.45673e-06	0.000102535	qPCR
WBC	FST	0.256714	8.98499e-06	0.000102535	qPCR
Neut	FST	0.249027	5.1863e-06	0.000102535	qPCR
Mono	FST	0.243787	9.11426e-06	0.000102535	qPCR
ApoB.apoA1	TLR3	0.129325	2.74627e-05	0.000102985	qPCR
CystC	NELL1	-0.298921	2.30133e-06	0.00010356	novel
CystC	FGFR2	0.294658	6.92057e-06	0.000103808	novel
Hip	PRCP	0.311763	2.09942e-05	0.000104971	qPCR
Mono	TXLNA	0.227214	9.34358e-06	0.000105115	qPCR
Neut	SCAMP3	0.254391	4.70807e-06	0.000105931	qPCR
CRP	HGF	0.113924	3.07794e-05	0.000106544	qPCR
ApoB	SSC4D	0.102803	2.61198e-05	0.000106854	qPCR
Plt	ANXA11	0.286828	2.37877e-06	0.000107045	qPCR
BMI	SETMAR	0.349834	7.1525e-06	0.000107287	novel
ALAT	PLAUR	0.24434	9.54166e-06	0.000107344	qPCR
CystC	SIGLEC7	0.297661	2.39034e-06	0.000107565	qPCR
Neut	GP6	0.244955	4.80426e-06	0.000108096	qPCR
WBC	MMP12	0.166201	4.8137e-06	0.000108308	qPCR
Neut	MMP12	0.147666	3.6848e-06	0.000108308	qPCR
WBC	GP6	0.243411	7.22948e-06	0.000108442	qPCR
ALAT	EZR	0.30541	2.4127e-06	0.000108571	qPCR
Gluc	IFNGR2	0.210271	2.87894e-06	0.000108966	novel
HbA1c	IFNGR2	0.23478	7.2644e-06	0.000108966	novel
HOMA_IR	IFNGR2	0.24026	5.90579e-06	0.000108966	novel
CystC	OGFR	0.312509	2.42894e-06	0.000109302	novel
GGT	ARSA	0.277557	2.43326e-06	0.000109497	qPCR
Hip	NOMO1	0.318481	1.48398e-05	0.000111298	qPCR
Bioimp_bone	SULT2A1	-0.349288	1.73194e-05	0.000111339	qPCR
CRP	VNN2	0.140624	9.90391e-06	0.000111419	novel
Hip	DCXR	0.301237	2.23477e-05	0.000111739	novel
BMI	CCL16	0.360525	4.99288e-06	0.00011234	qPCR
ALAT	SIGLEC9	0.203925	2.49948e-06	0.000112477	qPCR
Hip	HGF	0.279487	3.50431e-05	0.000112639	qPCR
Lymph	NPM1	0.253732	2.51475e-06	0.000113164	novel
Waist	COLEC12	0.343678	5.04347e-06	0.000113478	qPCR
GGT	LIFR	0.297185	2.53506e-06	0.000114078	qPCR
Plt	NUDC	0.28428	2.53712e-06	0.00011417	novel
BMI	NEFL	-0.337659	5.1078e-06	0.000114925	novel
Plt	PTPN1	0.266143	5.13956e-06	0.00011564	novel
Urate	RARRES2	0.295338	4.15297e-05	0.000116802	qPCR
Hip	ENPP7	0.315593	2.07899e-05	0.000116943	qPCR
Bioimp_fat	ENPP7	0.356415	1.99222e-05	0.000116943	qPCR
Weight	GGT1	0.488638	2.341e-05	0.00011705	novel
WBC	FXN	0.245417	5.20984e-06	0.000117221	novel
Neut	CCL4	0.187027	2.61829e-06	0.000117823	qPCR
Hb	AHSP	0.36613	7.89526e-06	0.000118429	novel
Hct	AHSP	0.290476	6.31133e-06	0.000118429	novel
BMI	TNFRSF10A	0.337928	1.84911e-05	0.000118871	qPCR
CystC	TNFRSF10A	0.286392	1.33383e-05	0.000118871	qPCR
HOMA_IR	TNFRSF10A	0.336592	1.76434e-05	0.000118871	qPCR
CRP	RETN	0.164862	7.9507e-06	0.000119261	qPCR
Bioimp_muscle	AGXT	-0.419443	7.97704e-06	0.000119656	novel
Plt	EIF4B	0.237668	8.03883e-06	0.000120582	novel
ALAT	CXCL8	0.257822	8.05741e-06	0.000120861	qPCR
BMI	NPTXR	-0.353609	2.68847e-06	0.000120981	qPCR
TG	CXCL6	0.255426	2.70422e-06	0.00012169	qPCR
TG	ERP44	0.265711	2.72216e-06	0.000122497	novel
TG	IDUA	0.20368	2.72494e-06	0.000122622	qPCR
HOMA_IR	CPM	0.29761	2.73739e-05	0.000123183	qPCR
WBC	MESD	0.233419	5.48907e-06	0.000123504	qPCR
Urate	CSTB	0.283481	2.19689e-05	0.000123575	qPCR
Weight	PON3	-0.366859	1.37953e-05	0.000124158	qPCR
ALAT	TXNRD1	0.273317	2.76335e-06	0.000124351	novel
CystC	DCXR	0.265002	2.76741e-05	0.000124533	novel
Weight	RTN4R	0.469619	2.49818e-05	0.000124909	qPCR
WBC	EIF4G1	0.248123	4.45839e-06	0.000125977	qPCR
Plt	EIF4G1	0.26763	5.599e-06	0.000125977	qPCR
Plt	CALCOCO1	0.286197	2.80694e-06	0.000126312	novel
Hip	IGFBP4	0.317458	1.12278e-05	0.000126313	novel
HDL	IL1RN	-0.301231	3.38583e-05	0.000126969	qPCR
Bioimp_bone	CSTB	-0.366109	2.54232e-05	0.000127116	qPCR
Bioimp_muscle	COL6A3	-0.418137	1.69756e-05	0.000127317	novel
Urate	IGFBP2	-0.267607	3.1151e-05	0.000127436	qPCR
HbA1c	HNMT	0.248297	2.55197e-05	0.000127598	qPCR
Neut	TBCB	0.227193	8.53629e-06	0.000128044	novel
Bioimp_fat	COL6A3	0.413815	1.99497e-05	0.000128248	novel
Neut	FXN	0.234943	8.55817e-06	0.000128373	novel
CystC	RNASET2	0.313961	2.86086e-06	0.000128739	novel
ALAT	ADAM15	0.260836	2.86726e-06	0.000129027	novel
HbA1c	RET	0.288984	5.75359e-06	0.000129456	qPCR
Weight	ASAH2	0.381402	2.89043e-05	0.00013007	qPCR
Waist	PSME2	0.306796	3.43195e-06	0.000130204	novel
CystC	PSME2	0.265796	5.78684e-06	0.000130204	novel
ALAT	CXCL8	0.262606	6.24347e-06	0.000130759	qPCR
CystC	CXCL8	0.280092	8.71728e-06	0.000130759	qPCR
CystC	PGLYRP1	0.300138	8.72406e-06	0.000130861	qPCR
CystC	TNFSF13	0.313503	2.9279e-06	0.000131755	qPCR
CystC	DSC2	0.307208	2.95031e-06	0.000132764	qPCR
Bioimp_bone	COL6A3	-0.381187	2.37757e-05	0.000133739	novel
Waist	CHI3L1	0.363801	5.96921e-06	0.000134307	qPCR
GGT	CHI3L1	0.258698	3.8505e-06	0.000134307	qPCR
HbA1c	LGALS1	0.322225	1.19493e-05	0.000134429	qPCR
Mono	SRP14	0.215815	1.19495e-05	0.000134432	novel
Weight	GSTA1	0.478345	3.02637e-05	0.000136187	novel
CystC	CCL16	0.248467	9.09521e-06	0.000136428	qPCR
Weight	IGFBP4	0.362272	1.5239e-05	0.000137151	novel
Plt	PDGFA	0.342122	3.05623e-06	0.00013753	qPCR
WBC	F11R	0.255022	6.13755e-06	0.000138095	qPCR
Urate	FURIN	0.294022	5.23397e-05	0.000138546	qPCR
CRP	LILRA5	0.158323	2.77161e-05	0.000138581	qPCR
ALAT	NADK	0.266893	1.54615e-05	0.000139153	qPCR
WBC	DNPH1	0.247105	3.10167e-06	0.000139575	novel
Waist	IL12B	0.338345	3.11018e-06	0.000139958	qPCR
TG	FGF21	0.204954	2.81565e-05	0.000140783	qPCR
Plt	DIABLO	0.274884	3.14931e-06	0.000141719	qPCR
Bioimp_fat	FGF23	0.414707	1.89044e-05	0.000141783	qPCR
Bioimp_muscle	FGF23	-0.417313	1.72252e-05	0.000141783	qPCR
Plt	AKT3	0.263395	3.1527e-06	0.000141872	novel
Neut	AIFM1	0.225067	9.47104e-06	0.000142066	qPCR
CystC	XG	0.240942	3.17101e-06	0.000142695	qPCR
ALAT	SNCG	0.190343	1.58649e-05	0.000142785	novel
Plt	WWP2	0.281095	6.34723e-06	0.000142813	novel
Plt	PEBP1	0.262642	3.21527e-06	0.000144687	qPCR
HDL	TNFSF14	-0.342986	1.61361e-05	0.000145225	qPCR
Waist	MVK	0.31113	9.76233e-06	0.000146435	qPCR
HDL	BTN3A2	-0.38072	9.76564e-06	0.000146485	qPCR
CRP	VEGFA	0.160725	1.30518e-05	0.000146832	qPCR
HbA1c	APBB1IP	0.297126	2.30674e-05	0.00014829	qPCR
Neut	ABHD14B	0.227519	6.59208e-06	0.000148322	novel
WBC	MMP10	0.248765	6.62549e-06	0.000149074	qPCR
Lymph	CD22	0.125168	4.9981e-05	0.000149943	novel
CRP	MMP9	0.177546	1.33939e-05	0.000150682	qPCR
Neut	WWP2	0.24365	1.00599e-05	0.000150898	novel
Neut	FYB1	0.238062	1.01427e-05	0.000152141	novel
Insulin_mU_L	CNTN3	0.292683	3.04702e-05	0.000152351	novel
Waist	SEMA3F	0.378106	6.78006e-06	0.000152551	qPCR
ApoB	RBP5	0.185238	3.39046e-05	0.000152571	novel
Crea	SCG2	0.341118	6.78256e-06	0.000152608	novel
GGT	CALCA	0.253955	3.40348e-06	0.000153156	qPCR
Bioimp_fat	PON3	-0.348699	2.04236e-05	0.000153177	qPCR
Weight	APLP1	-0.408275	1.70321e-05	0.000153289	qPCR
Plt	APP	0.30397	3.40981e-06	0.000153441	qPCR
Plt	TACC3	0.2714	3.42309e-06	0.000154039	qPCR
ALAT	PSME2	0.23502	1.02878e-05	0.000154317	novel
CystC	CD6	0.253214	3.45713e-06	0.000155571	qPCR
Plt	VTA1	0.275617	3.46461e-06	0.000155908	novel
Bioimp_muscle	PON3	0.346117	2.46002e-05	0.00015627	qPCR
Bioimp_bone	PON3	0.307043	2.77813e-05	0.00015627	qPCR
WBC	TBCC	0.229966	1.04441e-05	0.000156662	novel
Neut	TBCC	0.22862	1.01436e-05	0.000156662	novel
ApoB	CAPG	0.13317	7.88e-06	0.000156863	qPCR
CystC	CAPG	0.204624	1.04576e-05	0.000156863	qPCR
Waist	ANGPTL2	0.367736	3.49791e-06	0.000157406	novel
Chol	CD22	0.124289	5.63823e-05	0.000158575	novel
CRP	ITIH3	0.186231	7.07063e-06	0.000159089	novel
TG	CD4	0.222184	7.07757e-06	0.000159245	qPCR
TG	MASP1	0.238671	5.69701e-06	0.000159777	qPCR
HOMA_IR	MASP1	0.355404	7.1012e-06	0.000159777	qPCR
Hip	CA5A	0.318915	3.20208e-05	0.000160104	qPCR
Bioimp_fat	APLP1	-0.383411	2.73014e-05	0.000160288	qPCR
Bioimp_muscle	APLP1	0.3837	2.84957e-05	0.000160288	qPCR
Bioimp_bone	APLP1	0.350085	2.29914e-05	0.000160288	qPCR
Bioimp_muscle	ELOA	-0.36883	1.80054e-05	0.000162049	novel
CystC	RTN4R	0.232986	3.60859e-05	0.000162387	qPCR
WBC	SNAP23	0.239125	7.33342e-06	0.000163525	qPCR
Neut	SNAP23	0.233635	1.09017e-05	0.000163525	qPCR
Waist	FGFR2	0.361467	1.45578e-05	0.000163775	novel
Waist	CD5	0.332656	1.0932e-05	0.00016398	qPCR
HDL	CD5	-0.314035	7.36675e-06	0.00016398	qPCR
BMI	OMG	-0.328669	7.3432e-06	0.000165222	qPCR
BMI	COLEC12	0.322454	1.10424e-05	0.000165635	qPCR
HDL	PON3	0.454328	3.31767e-05	0.000165883	qPCR
Plt	F2R	0.274258	3.69108e-06	0.000166099	qPCR
Bioimp_bone	CRHBP	-0.358094	2.22549e-05	0.000166912	qPCR
ApoB	C19orf12	0.187784	3.74596e-05	0.000168568	novel
Neut	ANGPTL7	-0.186057	7.50485e-06	0.000168859	qPCR
WBC	FABP5	0.227675	6.68759e-06	0.0001693	novel
Neut	FABP5	0.224298	7.52446e-06	0.0001693	novel
C_peptide_nmol_L	IGFBP2	-0.338508	4.51583e-05	0.000169344	qPCR
WBC	SELE	0.156643	4.1461e-05	0.000169613	qPCR
Neut	ASGR1	0.176537	4.1499e-05	0.000169769	novel
Plt	CC2D1A	0.268468	3.775e-06	0.000169875	novel
WBC	CIAPIN1	0.23753	7.55654e-06	0.000170022	novel
HbA1c	ITGA5	0.293012	3.40162e-05	0.000170081	qPCR
Waist	ST6GAL1	0.327747	8.10462e-06	0.000170082	qPCR
Hip	ST6GAL1	0.300503	1.13388e-05	0.000170082	qPCR
LDL	VMO1	0.159792	1.51761e-05	0.000170732	novel
BMI	PSME2	0.272592	2.66574e-05	0.000171369	novel
HDL	PSME2	-0.324481	1.98272e-05	0.000171369	novel
Neut	PSME2	0.206331	2.63329e-05	0.000171369	novel
Mono	PSME2	0.210856	1.84825e-05	0.000171369	novel
WBC	TARBP2	0.23961	7.65621e-06	0.000172265	novel
ALAT	BLMH	0.28221	3.85128e-06	0.000173308	qPCR
Neut	SELE	0.137474	4.6237e-05	0.000173389	qPCR
HDL	CLEC7A	-0.247342	1.15836e-05	0.000173755	qPCR
BMI	ELOA	0.302722	2.73818e-05	0.000176026	novel
Bioimp_fat	ELOA	0.360747	2.54114e-05	0.000176026	novel
Neut	DAG1	0.226128	1.17589e-05	0.000176383	qPCR
Plt	MAP3K5	0.255853	3.92342e-06	0.000176554	novel
WBC	DAB2	0.239315	7.84693e-06	0.000176556	qPCR
Neut	BANK1	0.239891	1.17995e-05	0.000176992	qPCR
Neut	MESD	0.224521	1.1803e-05	0.000177045	qPCR
DBP	REN	-0.187559	1.18072e-05	0.000177108	qPCR
WBC	PEBP1	0.232805	7.9061e-06	0.000177887	qPCR
CystC	CST7	0.277855	1.98376e-05	0.000178538	novel
CystC	LILRA5	0.265845	3.96783e-05	0.000178552	qPCR
HDL	VEGFA	-0.335105	2.10706e-05	0.000178961	qPCR
ApoB.apoA1	VEGFA	0.235603	2.38614e-05	0.000178961	qPCR
CystC	MMP12	0.239164	1.19345e-05	0.000179018	qPCR
Neut	PPIB	0.229415	1.1974e-05	0.00017961	qPCR
Gluc	PRCP	0.260006	3.99736e-05	0.000179881	qPCR
CystC	CDHR2	0.170086	4.39768e-05	0.000179905	novel
BMI	THOP1	0.310287	1.6249e-05	0.000182801	qPCR
Weight	CDCP1	0.358043	2.85002e-05	0.000183216	qPCR
BMI	CES3	0.349565	1.22052e-05	0.000183426	novel
Gluc	CES3	0.24386	7.08903e-06	0.000183426	novel
HbA1c	CES3	0.262301	1.26707e-05	0.000183426	novel
ApoB	FGFBP1	0.212311	1.22736e-05	0.000184104	qPCR
ALAT	TNFRSF11A	0.179959	2.8704e-05	0.000184526	qPCR
WBC	IGFBP4	0.232599	2.87792e-05	0.000185009	novel
Neut	IGFBP4	0.219949	2.5815e-05	0.000185009	novel
TG	PSRC1	0.261848	4.14368e-06	0.000186466	novel
ApoB.apoA1	CSTB	0.23096	4.14383e-05	0.000186473	qPCR
Bioimp_muscle	CCL16	-0.368798	1.6577e-05	0.000186491	qPCR
Waist	IDUA	0.371716	8.3323e-06	0.000187477	qPCR
Plt	CNPY4	0.263094	4.16715e-06	0.000187522	novel
Neut	DNPH1	0.232828	8.34754e-06	0.00018782	novel
Waist	TNFRSF1B	0.354338	1.16545e-05	0.000187893	qPCR
ALAT	TNFRSF1B	0.245215	1.25262e-05	0.000187893	qPCR
WBC	MAX	0.234949	1.25422e-05	0.000188132	qPCR
Neut	MAX	0.234816	8.52874e-06	0.000188132	qPCR
BMI	EFNA4	0.347763	1.25613e-05	0.000188419	qPCR
Gluc	MASP1	0.27809	1.25722e-05	0.000188583	qPCR
Neut	CIAPIN1	0.230601	1.26803e-05	0.000190204	novel
GGT	ALCAM	0.265851	8.47054e-06	0.000190587	qPCR
CystC	RASSF2	0.284304	1.27602e-05	0.000191404	qPCR
Neut	PARK7	0.222898	1.27781e-05	0.000191671	qPCR
HbA1c	FGF21	0.280699	4.28429e-05	0.000192793	qPCR
ApoB.apoA1	CDHR2	0.130131	5.16573e-05	0.000193715	novel
Plt	MITD1	0.261612	4.31369e-06	0.000194116	novel
WBC	TRIAP1	0.22514	8.6665e-06	0.000194996	novel
Neut	TRIAP1	0.225459	6.91491e-06	0.000194996	novel
Waist	SERPINB8	0.36157	1.30279e-05	0.000195419	qPCR
ALAT	SERPINB8	0.218006	9.04372e-06	0.000195419	qPCR
CystC	CD46	0.289823	4.35213e-06	0.000195846	qPCR
Neut	PLA2G2A	0.198734	8.76768e-06	0.000197273	novel
BMI	WIF1	-0.32485	1.75365e-05	0.000197286	qPCR
ALAT	FUT3_FUT5	0.234658	4.43637e-06	0.000199637	qPCR
CystC	ADH4	0.257285	4.8829e-05	0.000199755	novel
TG	CXCL13	0.255207	4.44023e-06	0.00019981	qPCR
HDL	RTN4R	-0.365523	4.89406e-05	0.000200212	qPCR
GGT	ASGR1	0.227897	5.36206e-05	0.000201077	novel
Hct	IGFBP2	-0.230742	5.81359e-05	0.00020124	qPCR
CystC	NECTIN4	0.310467	4.4731e-06	0.00020129	qPCR
ApoB	F7	0.23874	2.68455e-05	0.000201341	qPCR
Waist	AMBP	0.359698	8.95462e-06	0.000201479	qPCR
Hip	AMBP	0.347538	6.12852e-06	0.000201479	qPCR
Bioimp_bone	OSM	-0.342834	4.07202e-05	0.000203601	qPCR
CystC	LRP11	0.303643	4.53253e-06	0.000203964	qPCR
CystC	DTX3	0.312047	4.54617e-06	0.000204578	novel
Insulin_mU_L	IGFBP2	-0.305007	6.37043e-05	0.000204764	qPCR
Neut	PTPN1	0.235847	1.36881e-05	0.000205322	novel
Mono	CDCP1	0.13823	3.65253e-05	0.000205455	qPCR
GGT	PBLD	0.253503	9.13574e-06	0.000205554	novel
ApoB	ASAH2	0.160353	5.03276e-05	0.000205886	qPCR
Plt	FABP5	0.270558	1.37289e-05	0.000205933	novel
TG	SIT1	0.221704	2.2887e-05	0.000205983	qPCR
WBC	CASP8	0.235016	4.58388e-06	0.000206275	qPCR
CystC	GPKOW	0.279901	9.22033e-06	0.000207457	novel
WBC	PSME2	0.211051	3.69989e-05	0.000208119	novel
Neut	MPIG6B	0.235776	1.39017e-05	0.000208526	novel
Hip	NPTXR	-0.324189	9.28054e-06	0.000208812	qPCR
WBC	MITD1	0.233717	9.31213e-06	0.000209523	novel
Mono	IL18R1	0.137282	8.38559e-05	0.00020964	qPCR
Crea	RSPO3	0.326687	4.66963e-06	0.000210133	qPCR
ApoB.apoA1	IGFBP2	-0.208884	7.01785e-05	0.000210536	qPCR
Plt	SH2B3	0.28314	4.68265e-06	0.000210719	qPCR
CystC	SNCG	0.238237	2.8138e-05	0.000211035	novel
ALAT	PCDH1	0.26243	9.42537e-06	0.000212071	novel
CystC	PCDH1	0.309074	6.94315e-06	0.000212071	novel
Waist	RTBDN	-0.322447	1.41909e-05	0.000212863	novel
Weight	WISP1	0.371099	2.49871e-05	0.000213114	qPCR
Hip	WISP1	0.322957	2.84152e-05	0.000213114	qPCR
TG	WISP1	0.198449	1.83106e-05	0.000213114	qPCR
CystC	WISP1	0.272651	2.67093e-05	0.000213114	qPCR
Bioimp_bone	ELOA	-0.320085	3.8135e-05	0.000214509	novel
WBC	KIFBP	0.24239	9.53432e-06	0.000214522	novel
HDL	TNFRSF11A	-0.286504	3.83561e-05	0.000215753	qPCR
TG	IFNGR2	0.15686	1.92057e-05	0.000216065	novel
Hip	VWA1	0.31145	3.86092e-05	0.000217177	novel
Waist	NFATC3	0.36183	1.93549e-05	0.000217742	qPCR
BMI	NFATC3	0.337458	1.62184e-05	0.000217742	qPCR
WBC	MAVS	0.251667	4.86721e-06	0.000219025	novel
Waist	SIGLEC7	0.340694	9.88551e-06	0.000222424	qPCR
Hip	OSCAR	0.315865	2.44747e-05	0.000222771	qPCR
BMI	OSCAR	0.329094	2.47524e-05	0.000222771	qPCR
CystC	MNDA	0.26483	2.47772e-05	0.000222995	novel
Bioimp_fat	HAGH	0.324976	2.43908e-05	0.000223654	qPCR
Bioimp_muscle	HAGH	-0.32568	2.48505e-05	0.000223654	qPCR
ALAT	GDNF	0.27687	4.9709e-06	0.000223691	qPCR
WBC	ERP44	0.244032	9.9536e-06	0.000223956	novel
BMI	SLC39A14	-0.328858	4.99056e-06	0.000224575	novel
LDL	CD22	0.121184	8.54908e-05	0.000226299	novel
Neut	MGLL	0.232184	1.52526e-05	0.000228789	novel
GGT	GFRA1	0.24173	1.5273e-05	0.000229095	qPCR
WBC	CERT	0.239416	1.01977e-05	0.000229448	novel
Neut	CERT	0.237458	7.6893e-06	0.000229448	novel
Waist	ARSA	0.373999	1.02002e-05	0.000229503	qPCR
CystC	TMSB10	0.248355	2.04306e-05	0.000229844	qPCR
WBC	TMSB10	0.227616	1.26567e-05	0.000229844	qPCR
Plt	TMSB10	0.277539	1.93086e-05	0.000229844	qPCR
Neut	TMSB10	0.224545	1.08921e-05	0.000229844	qPCR
Crea	CLMP	0.25939	4.61152e-05	0.000230576	qPCR
ApoB.apoA1	APLP1	-0.265705	4.63505e-05	0.000231753	qPCR
Bioimp_fat	AGXT	0.399588	2.06782e-05	0.00023263	novel
WBC	MZB1	0.206274	1.03462e-05	0.00023279	novel
Neut	MZB1	0.190369	5.53523e-06	0.00023279	novel
Waist	HSPG2	0.339584	1.55521e-05	0.000233282	qPCR
Neut	MAVS	0.241409	1.04616e-05	0.000235387	novel
CystC	CALCA	0.265891	1.04635e-05	0.000235428	qPCR
Bioimp_bone	SCGB3A2	0.318555	1.57155e-05	0.000235732	qPCR
ApoB.apoA1	APBB1IP	0.280855	4.20248e-05	0.000236389	qPCR
Waist	CREG1	0.372971	1.57599e-05	0.000236398	novel
WBC	NUB1	0.236931	1.01063e-05	0.000236505	qPCR
Plt	NUB1	0.254073	1.05113e-05	0.000236505	qPCR
BMI	ST6GAL1	0.304955	2.11615e-05	0.000238067	qPCR
WBC	CHMP1A	0.224531	1.06622e-05	0.0002399	novel
Mono	FKBP7	0.225415	1.60145e-05	0.000240218	novel
WBC	SNX9	0.225467	1.06785e-05	0.000240265	novel
Plt	SUGT1	0.257795	5.35898e-06	0.000241154	novel
Mono	PLAUR	0.198444	2.68471e-05	0.000241624	qPCR
GGT	IL6ST	0.283043	5.37011e-06	0.000241655	novel
CRP	PGLYRP1	0.176351	2.16028e-05	0.000243032	qPCR
WBC	STAMBP	0.219657	1.07618e-05	0.000243057	qPCR
Plt	STAMBP	0.231366	1.08323e-05	0.000243057	qPCR
Neut	STAMBP	0.214472	1.62038e-05	0.000243057	qPCR
Insulin_mU_L	IL18R1	0.250733	0.00010302	0.000243994	qPCR
Weight	PLTP	-0.387989	2.66748e-05	0.000244125	qPCR
BMI	PLTP	-0.312632	2.14401e-05	0.000244125	qPCR
HDL	PLTP	0.487701	2.7125e-05	0.000244125	qPCR
WBC	DNMBP	0.255507	5.43918e-06	0.000244763	novel
Plt	PRDX5	0.262635	5.4603e-06	0.000245714	qPCR
WBC	PPP1R2	0.222473	1.094e-05	0.000246151	qPCR
TG	RRM2	0.247614	1.64455e-05	0.000246683	novel
Neut	TNF	0.228594	1.1003e-05	0.000247567	qPCR
Bioimp_fat	CCL16	0.358472	2.78355e-05	0.00025052	qPCR
WBC	HGS	0.238064	5.58482e-06	0.000251317	novel
WBC	PSME1	0.23003	7.54812e-06	0.000251327	novel
Neut	PSME1	0.222284	1.11701e-05	0.000251327	novel
WBC	HARS	0.230669	1.11747e-05	0.00025143	novel
HbA1c	CCN1	0.302357	3.35418e-05	0.000251563	novel
Eos	PAPPA	0.220736	5.59077e-06	0.000251585	qPCR
CRP	HSD11B1	-0.154071	1.12307e-05	0.000252691	qPCR
GGT	ASAH2	0.200663	6.74484e-05	0.000252932	qPCR
WBC	FUS	0.260948	5.62735e-06	0.000253231	novel
Plt	YES1	0.252222	5.63087e-06	0.000253389	qPCR
Mono	ACAA1	0.214432	1.69171e-05	0.000253757	novel
Weight	IL12B	0.353481	2.2577e-05	0.000253991	qPCR
BMI	IL12B	0.325012	1.49022e-05	0.000253991	qPCR
CystC	IL12B	0.212534	1.97197e-05	0.000253991	qPCR
HOMA_IR	PRCP	0.303264	6.23429e-05	0.000255039	qPCR
Insulin_mU_L	TLR3	0.159929	7.37722e-05	0.000255365	qPCR
Plt	CLIP2	0.275835	5.67543e-06	0.000255394	novel
ApoB	MPO	0.207207	3.42022e-05	0.000256516	qPCR
ALAT	CXCL8	0.249705	1.71649e-05	0.000257473	qPCR
ApoA1	CLEC4A	0.445262	1.14626e-05	0.000257908	qPCR
Plt	CASP2	0.257269	1.72653e-05	0.00025898	novel
BMI	BCAN	-0.33792	5.75748e-06	0.000259087	qPCR
Eos	NCF2	0.200536	2.89139e-05	0.000260225	qPCR
CystC	CTSZ	0.300394	5.80081e-06	0.000261036	qPCR
Bioimp_bone	CDHR5	-0.357313	2.32365e-05	0.00026141	qPCR
WBC	CCL20	0.222368	1.16562e-05	0.000262264	qPCR
WBC	PLPBP	0.226105	1.16607e-05	0.000262366	novel
Plt	SPARC	0.322023	5.86447e-06	0.000263901	qPCR
Waist	SIRPA	0.320264	5.8645e-06	0.000263902	qPCR
Mono	EBI3_IL27	0.169788	1.17533e-05	0.00026445	qPCR
ALAT	ACP5	0.263531	5.87762e-06	0.000264493	qPCR
HOMA_IR	CDCP1	0.243182	5.30376e-05	0.000265188	qPCR
WBC	CRADD	0.230551	1.18007e-05	0.000265516	novel
Hip	ACY1	0.274835	4.7502e-05	0.000267199	novel
Plt	LBR	0.257862	1.79476e-05	0.000269214	novel
Plt	MIF	0.259587	5.99509e-06	0.000269779	qPCR
TG	PGF	0.226755	1.21203e-05	0.000272707	qPCR
Weight	C19orf12	0.45875	6.67581e-05	0.000273102	novel
ALAT	LIFR	0.271937	1.223e-05	0.000275175	qPCR
GGT	GPKOW	0.250431	1.84085e-05	0.000276127	novel
Hip	SERPINB8	0.32362	2.45702e-05	0.000276414	qPCR
Urate	CD300E	0.228448	6.14507e-05	0.000276528	novel
WBC	F2R	0.231794	1.23554e-05	0.000277996	qPCR
Neut	ITGA11	-0.198981	6.17848e-06	0.000278032	qPCR
Waist	IL13RA1	0.35364	6.18829e-06	0.000278473	qPCR
ApoB.apoA1	GSTA3	0.232239	8.05835e-05	0.000278943	novel
Bioimp_fat	CA14	-0.410341	5.48371e-05	0.000279503	qPCR
Bioimp_muscle	CA14	0.413619	4.54551e-05	0.000279503	qPCR
HDL	CA14	0.30387	5.59006e-05	0.000279503	qPCR
CRP	CA14	-0.122701	5.40214e-05	0.000279503	qPCR
Plt	HGS	0.246557	1.24885e-05	0.00028099	novel
CRP	F9	0.195267	6.24939e-05	0.000281222	novel
Hip	SLC39A5	0.339825	1.25234e-05	0.000281777	novel
TG	ANGPTL2	0.247431	1.2594e-05	0.000283366	novel
Neut	PEBP1	0.220823	1.89328e-05	0.000283991	qPCR
ALAT	TNF	0.269093	1.50067e-05	0.000284693	qPCR
Neut	TNF	0.231289	1.89795e-05	0.000284693	qPCR
HDL	SERPINE1	-0.304111	8.86255e-05	0.000284868	qPCR
Weight	HSPB6	0.372509	2.53599e-05	0.000285299	novel
HbA1c	GUSB	0.235159	9.51968e-05	0.00028559	qPCR
BMI	AMBP	0.3306	3.1584e-05	0.000286744	qPCR
Bioimp_fat	AMBP	0.409207	3.82325e-05	0.000286744	qPCR
Bioimp_muscle	AMBP	-0.412044	3.48998e-05	0.000286744	qPCR
TG	AMBP	0.208977	2.95794e-05	0.000286744	qPCR
Gluc	TLR3	0.120248	8.94228e-05	0.00028743	qPCR
CystC	GRPEL1	0.284604	1.91858e-05	0.000287788	novel
HOMA_IR	SELE	0.213078	8.32856e-05	0.000288296	qPCR
WBC	INPPL1	0.234394	1.80338e-05	0.000288389	qPCR
Plt	INPPL1	0.255354	1.24032e-05	0.000288389	qPCR
Neut	INPPL1	0.231008	1.92259e-05	0.000288389	qPCR
Mono	EGLN1	0.197119	3.84817e-05	0.000288613	qPCR
Gluc	ASGR1	0.24163	8.37086e-05	0.00028976	novel
ALAT	CDH2	0.267915	6.44342e-06	0.000289954	qPCR
WBC	EGF	0.246136	1.28901e-05	0.000290027	qPCR
Chol	TDGF1	0.0814269	2.078e-05	0.000291086	novel
LDL	TDGF1	0.0796285	2.58743e-05	0.000291086	novel
Weight	SCGB3A2	-0.365896	3.45709e-05	0.000291239	qPCR
Bioimp_fat	SCGB3A2	-0.345684	3.46322e-05	0.000291239	qPCR
ApoB.apoA1	SCGB3A2	-0.196868	3.88319e-05	0.000291239	qPCR
ApoB.apoA1	CD300LF	0.1441	1.94529e-05	0.000291793	qPCR
CystC	FOLR2	0.288318	6.49252e-06	0.000292163	novel
ALAT	ANGPTL2	0.252673	3.24825e-05	0.000292342	novel
Insulin_mU_L	ANGPTL2	0.418837	3.23562e-05	0.000292342	novel
HOMA_IR	ANGPTL2	0.402578	2.22632e-05	0.000292342	novel
ApoB	KYNU	0.190469	5.86044e-05	0.000293022	qPCR
Neut	TYMP	0.234129	6.52541e-06	0.000293644	qPCR
Neut	PRTG	-0.181198	1.32015e-05	0.000297034	qPCR
WBC	NMNAT1	0.210784	1.32867e-05	0.000298951	qPCR
ALAT	ARSA	0.247232	1.99703e-05	0.000299555	qPCR
CystC	RSPO3	0.276024	1.33242e-05	0.000299793	qPCR
HDL	NCR1	-0.331439	1.33565e-05	0.000300521	qPCR
Neut	CTSV	-0.157509	1.34345e-05	0.000302277	qPCR
BMI	HSD11B1	-0.326696	2.01707e-05	0.00030256	qPCR
Waist	TPP1	0.353937	2.01934e-05	0.000302901	qPCR
GGT	MMP7	0.252214	6.73569e-06	0.000303106	qPCR
ApoB	CDHR2	0.104629	8.77261e-05	0.000303667	novel
WBC	ANXA4	0.229327	1.35173e-05	0.00030414	qPCR
Waist	CALCA	0.311665	2.44413e-05	0.000304823	qPCR
ALAT	CALCA	0.21161	2.70954e-05	0.000304823	qPCR
Neut	HGS	0.221567	2.04551e-05	0.000306827	novel
Hip	LGALS1	0.280951	3.40921e-05	0.000306829	qPCR
BMI	ARSA	0.328888	2.73179e-05	0.000307326	qPCR
Urate	HSPB6	0.353001	3.41929e-05	0.000307736	novel
Neut	F2R	0.222553	2.06738e-05	0.000310107	qPCR
CystC	IFNL1	0.309272	6.93442e-06	0.000312049	novel
ALAT	CXCL8	0.248835	2.08256e-05	0.000312384	qPCR
CystC	CXCL8	0.274822	2.00227e-05	0.000312384	qPCR
Bioimp_bone	GGH	-0.338882	6.94857e-05	0.000312686	novel
BMI	PKLR	0.297298	4.88651e-05	0.000314133	novel
WBC	SELP	0.243134	1.55151e-05	0.00031672	qPCR
Plt	SELP	0.278399	1.7851e-05	0.00031672	qPCR
Neut	SELP	0.2293	2.11147e-05	0.00031672	qPCR
BMI	APEX1	0.263515	2.1118e-05	0.00031677	qPCR
WBC	AIFM1	0.219512	2.8223e-05	0.000317509	qPCR
CystC	KLRD1	0.240565	7.06999e-06	0.00031815	qPCR
Plt	GOPC	0.258248	7.08425e-06	0.000318791	novel
Insulin_mU_L	GUSB	0.280711	0.000113382	0.000318888	qPCR
WBC	CD69	0.235968	1.42918e-05	0.000321566	qPCR
Gluc	CSF3	0.253164	5.71697e-05	0.00032158	qPCR
ApoB.apoA1	DPY30	0.26402	2.8669e-05	0.000322526	novel
Weight	ACE2	0.358999	3.97567e-05	0.000322849	qPCR
C_peptide_nmol_L	ACE2	0.392418	4.30465e-05	0.000322849	qPCR
Waist	TNFRSF1A	0.342633	1.43671e-05	0.00032326	qPCR
ApoB	PRCP	0.194237	8.62767e-05	0.000323537	qPCR
BMI	SERPINB8	0.330482	3.59906e-05	0.000323915	qPCR
C_peptide_nmol_L	IL18R1	0.272898	0.000144073	0.000324163	qPCR
BMI	LILRA2	0.343641	1.69718e-05	0.000325233	novel
ALAT	LILRA2	0.19804	2.16822e-05	0.000325233	novel
LDL	PCOLCE	-0.249764	7.2422e-06	0.000325899	qPCR
CystC	CASP1	0.265106	7.24653e-06	0.000326094	novel
WBC	VPS53	0.239981	7.87047e-06	0.00032617	novel
Neut	VPS53	0.230359	1.44965e-05	0.00032617	novel
ApoB	IGFBP2	-0.173228	0.000118488	0.00032657	qPCR
HOMA_IR	IGFBP2	-0.261167	0.000123371	0.00032657	qPCR
CystC	SMOC1	0.306493	7.26187e-06	0.000326784	novel
WBC	LACTB2	0.227578	1.45328e-05	0.000326989	novel
Plt	LACTB2	0.255057	8.70401e-06	0.000326989	novel
TG	EGLN1	0.205772	5.09102e-05	0.00032728	qPCR
[truncated: 2,825 more rows]
