# Supplementary material for: Next generation plasma proteome profiling to monitor health and disease
Source: Nat Commun. 2021 May 3;12:2493. doi: 10.1038/s41467-021-22767-z (PMC8093230; doi:10.1038/s41467-021-22767-z)
Supplement: Supplementary file 10 — Supplementary Data 7 [file 41467_2021_22767_MOESM10_ESM.xlsx]

## Sheet: Sheet1
Supplementary Data 7. Complete list of the pairwise Pearson correlation values between all proteins and clinical assays.
Protein	Sex	Height	Weight	Waist	Hip	BMI	Bioimp_fat	Bioimp_muscle	Bioimp_bone	SBP	DBP	Gluc	HbA1c	Chol	LDL	HDL	TG	ApoB	ApoA1	ApoB.apoA1	CRP	ALAT	GGT	ProBNP	TNT	Urate	CystC	Crea	Hb	WBC	Plt	RBC	Hct	MCV	MCH	MCHC	Neut	Lymph	Mono	Eos	Baso	Insulin_mU_L	C_peptide_nmol_L	HOMA_IR	Novelty
AARSD1	0.240256	0.139999	0.373856	0.399142	0.284111	0.35822	0.0832053	-0.0816747	-0.116033	0.0755639	0.0996317	0.30871	0.244731	-0.167379	-0.0371852	-0.372814	0.255131	0.0703328	-0.329448	0.246084	0.21774	0.259095	0.203943	-0.0849798	0.0698813	0.383187	0.283957	0.13894	0.22488	0.302119	-0.0229069	0.252246	0.243339	-0.0720378	-0.037152	0.039057	0.287121	0.137973	0.281467	0.125792	0.13189	0.223892	0.255055	0.215648	novel
ABHD14B	0.150976	0.0656668	0.271747	0.291141	0.227319	0.278664	0.0685597	-0.0676435	-0.100352	0.0785178	0.0407435	0.247682	0.224985	-0.15259	-0.0738621	-0.261573	0.163224	0.0208377	-0.231798	0.156062	0.209829	0.152329	0.108262	-0.00375937	0.0468829	0.289307	0.145061	0.0613944	0.107191	0.317716	0.0825435	0.136606	0.129242	-0.0462668	-0.0337404	-0.000723724	0.299434	0.172102	0.239626	0.112103	0.131787	0.100033	0.100553	0.0964912	novel
ABL1	0.0884285	0.0649941	0.222999	0.246047	0.201449	0.213071	0.0779036	-0.0766193	-0.0992813	0.00576153	0.0247358	0.137461	0.15058	-0.0664157	-0.0116592	-0.210892	0.220655	0.0702502	-0.189822	0.168195	0.166489	0.0214528	0.0573217	-0.0343791	0.0578633	0.209797	0.197081	0.0717531	-0.0286219	0.281258	0.134517	0.0332326	-0.0217479	-0.072934	-0.0740765	-0.0115998	0.269565	0.132131	0.189874	0.141765	0.1644	0.147703	0.191976	0.156975	qPCR
ACAA1	0.119613	0.0198667	0.324604	0.374607	0.2608	0.35225	0.2125	-0.210823	-0.231081	0.0332183	0.0426608	0.247062	0.191644	-0.169721	-0.123173	-0.224192	0.235873	0.0081753	-0.183289	0.127431	0.135888	0.616828	0.630995	-0.038106	0.118969	0.292284	0.306713	0.0640672	0.169322	0.283855	-0.0659771	0.12675	0.178175	0.0634378	0.0818355	0.0265752	0.290711	0.0604305	0.289336	0.175869	0.182938	0.314991	0.304162	0.271224	novel
ACAN	-0.0831723	-0.0711781	-0.29291	-0.312925	-0.23688	-0.303895	-0.215521	0.214759	0.231658	0.0388282	0.0502417	-0.196187	-0.140558	0.160105	0.0680024	0.192391	-0.0764239	-0.00519856	0.159671	-0.107502	-0.162732	-0.0717068	-0.0542895	-0.00820645	-0.0786153	-0.201682	-0.0701731	0.035709	-0.110447	-0.287752	-0.0914865	-0.124352	-0.118144	0.0146946	0.00595187	-0.00109187	-0.271445	-0.160239	-0.189558	-0.128282	-0.0205193	-0.0816803	-0.0971628	-0.0759129	qPCR
ACE2	0.308712	0.0656206	0.349167	0.377424	0.146504	0.346292	0.0388912	-0.0380003	-0.060316	0.165804	0.083722	0.273257	0.113059	-0.190743	-0.114278	-0.250245	0.219113	-0.0217167	-0.228324	0.131591	0.0457982	0.669766	0.598561	-0.0589099	0.158832	0.299558	0.333695	0.122044	0.418464	0.0839603	-0.306901	0.266284	0.395462	0.0943166	0.177444	0.175271	0.106125	-0.0863389	0.178837	0.139646	0.0772476	0.455239	0.430146	0.406951	qPCR
ACOX1	-0.0665143	-0.0083097	0.0456406	0.0883569	0.0773683	0.0502403	0.120482	-0.121696	-0.116819	-0.053475	0.0246456	0.0528058	0.0846604	-0.0303133	-0.0617902	-0.00383413	0.0885449	-0.021266	0.0378799	-0.0412065	0.0245	0.0608305	0.0671517	0.014365	-0.00928492	0.0456534	0.073009	-0.0364914	-0.0513333	0.09769	0.0447427	-0.0148714	-0.0292481	0.00661581	-0.0254027	-0.0533541	0.097744	0.0323926	0.0843596	0.0487454	0.0696354	0.0736196	0.0593379	0.0762697	novel
ACP5	0.126913	-0.0203141	0.167199	0.235292	0.151884	0.216403	0.0855766	-0.0845347	-0.0912791	0.176365	0.212932	0.20766	0.197331	-0.0796272	0.00499248	-0.302803	0.309455	0.1149	-0.269397	0.224763	0.0957254	0.331449	0.259129	-0.0315447	0.0522498	0.220744	0.344989	0.0814098	0.228179	0.132435	-0.0416546	0.0878814	0.230992	0.163352	0.170537	0.0614681	0.14445	0.0310164	0.141451	0.0321723	0.185383	0.157511	0.167635	0.142028	qPCR
ACP6	-0.163547	-0.0274803	0.0561583	0.0731954	0.115391	0.0697909	0.176303	-0.177137	-0.166499	-0.0826227	0.0179869	0.00515572	0.085848	-0.0550866	-0.0691106	-0.0392044	0.0793631	0.0162632	-0.0287426	0.021985	-0.146683	0.0945287	0.119777	-0.00458888	0.00495404	0.0372109	0.077603	-0.152286	-0.0983468	-0.0890441	-0.00948512	-0.141671	-0.0639065	0.130966	0.0713962	-0.0937448	-0.0346717	-0.213331	-0.0146765	0.039321	-0.0673562	0.178994	0.254251	0.155783	qPCR
ACTA2	-0.169232	-0.0905782	-0.117446	-0.0794166	-0.0551784	-0.0882798	0.0124831	-0.0138583	0.016664	0.129959	0.129207	-0.0513876	0.0150181	0.0851776	0.0744547	0.0193742	-0.0258272	0.061181	0.0089724	0.0280543	0.00111963	0.0343809	0.135876	0.179181	0.057154	-0.120586	0.167849	-0.124385	-0.159825	-0.0269093	-0.0834879	-0.178813	-0.0992969	0.168726	0.0593296	-0.172901	0.0333359	-0.143628	0.0261547	-0.0645991	-0.0855822	-0.184621	-0.0878301	-0.159195	novel
ACTN4	0.0104713	0.0291273	-0.121549	-0.121701	-0.112879	-0.153332	-0.103031	0.102667	0.107517	0.00562537	0.00266655	-0.0486291	-0.0929603	0.117096	0.0995787	0.0138202	-0.0128547	0.101957	0.0288826	0.0343611	-0.0738616	-0.00533454	0.0154536	-0.00705666	-0.0442838	-0.0357042	-0.0256406	-0.0194161	-0.0214169	-0.0303401	0.0473006	-0.0505657	-0.0329932	0.0570883	0.0519382	0.016269	-0.00749272	-0.049625	-0.0844728	-0.0823059	0.0561226	-0.246463	-0.211585	-0.234544	novel
ACVRL1	-0.0138358	-0.108527	0.0233859	0.0831878	0.0549129	0.0928508	0.0792048	-0.0785879	-0.0744942	0.0156374	-0.0078835	0.212747	0.224901	-0.0892392	-0.0885352	-0.133424	0.245766	-0.00795655	-0.104495	0.0523855	0.101608	0.127315	0.216425	0.122816	0.0381668	0.193827	0.579673	0.212693	-0.0425784	0.23468	-0.000698947	0.0264991	0.0281195	0.0119831	-0.0887522	-0.170335	0.226391	0.140628	0.169921	0.0103889	0.0784337	0.0634521	0.122081	0.115176	qPCR
ACY1	0.232358	0.0447023	0.486085	0.541976	0.358261	0.524181	0.251588	-0.249397	-0.282479	0.227579	0.212004	0.408622	0.329072	-0.217269	-0.110179	-0.335905	0.305639	0.0420705	-0.298215	0.217938	0.103473	0.734877	0.593248	-0.09726	0.113936	0.492374	0.336198	0.00539635	0.331876	0.21527	-0.204317	0.215598	0.323652	0.102278	0.156036	0.115102	0.23409	0.000356792	0.265603	0.116424	0.119317	0.556271	0.548152	0.494402	novel
ADA	0.00882934	-0.168381	0.0939584	0.175223	0.107467	0.213446	0.132318	-0.133023	-0.138073	0.115661	0.0730112	0.167797	0.157534	-0.0568333	-0.0689005	-0.0380913	0.0658299	-0.013279	-0.0123068	0.00371646	0.21352	0.206881	0.256805	0.0967764	0.0926324	0.175026	0.13327	-0.0600452	0.129802	0.148551	0.0159893	0.0813445	0.13038	0.0506478	0.0745559	0.0534165	0.151615	0.0544106	0.172204	0.0392409	0.00809281	0.100614	0.014308	0.0918136	qPCR
ADA2	-0.052911	-0.0652629	0.137137	0.197886	0.11249	0.173908	0.167956	-0.16752	-0.167565	0.0560441	0.0843065	0.269841	0.179795	-0.146253	-0.0878034	-0.156885	0.145981	-0.0496601	-0.197463	0.0847473	0.0595357	0.363099	0.276155	0.0339798	0.0859909	0.129872	0.32781	-0.172438	0.0617675	0.0168742	-0.239813	0.0404602	0.0634122	0.0155169	0.013641	0.00388684	0.0324092	-0.0667474	0.0941628	0.039012	0.0708896	0.347274	0.368808	0.371643	novel
ADAM15	-0.0786503	-0.10281	-0.124449	-0.0813329	-0.114089	-0.0829927	-0.00705564	0.00528997	0.022431	-0.0129713	-0.00138647	-0.118693	-0.11728	0.120157	0.0186456	0.25033	-0.170475	-0.0674482	0.235523	-0.177428	0.0184404	0.24265	0.1976	0.0638876	0.0440028	-0.123302	0.165882	-0.0945948	0.0191319	-0.078913	-0.0979753	-0.0190881	0.0526447	0.0950932	0.0501993	-0.0663567	-0.0725722	-0.0760495	0.0819011	-0.0763191	0.0460529	0.0595813	0.0258581	0.00353368	novel
ADAM22	0.00165423	-0.0499933	0.111233	0.166509	0.108028	0.169103	0.115751	-0.115439	-0.120409	0.095487	0.100967	0.0212947	0.0450907	0.0181615	0.0290751	-0.109242	0.160342	0.0419746	-0.0902682	0.0753131	-0.000934084	0.00899391	0.0476862	0.0701237	-0.0245211	0.0541909	0.277162	0.22883	-0.140124	-0.0894904	-0.0611802	-0.0533503	-0.111576	-0.0514375	-0.0998685	-0.107272	-0.118805	0.0489027	-0.057837	-0.0437836	0.0204928	-0.00784731	0.0182279	0.0049082	qPCR
ADAM23	0.0696241	-0.0393224	-0.125981	-0.14369	-0.13199	-0.123874	-0.0907272	0.0908482	0.0873386	-0.0586592	-0.06692	-0.0437171	-0.0528129	-0.0641722	-0.101967	0.0347006	0.0538048	-0.130708	0.0180038	-0.0937107	-0.309082	0.053268	0.041367	-0.11079	-0.0262142	-0.00353785	-0.000586675	0.110218	-0.0354138	-0.209645	-0.0896089	0.0758723	-0.00382094	-0.123058	-0.158123	-0.0775536	-0.200228	-0.131844	-0.055494	-0.0759711	0.0489461	-0.112299	-0.104942	-0.0795282	qPCR
ADAM8	-0.1442	-0.132382	0.0929728	0.183507	0.167956	0.182244	0.205308	-0.204956	-0.207103	0.0301326	0.0233841	0.175041	0.16357	-0.0876176	-0.0883155	-0.0591371	0.103812	-0.0373676	-0.0601622	0.0131892	0.175871	0.153631	0.159162	0.0504456	0.0196528	0.103003	0.312417	-0.193334	0.0215642	0.277109	0.0437443	0.0302229	0.0365181	-0.0149336	-0.0180838	-0.0185545	0.26106	0.144359	0.171823	0.165055	0.178759	0.211499	0.205614	0.202389	qPCR
ADAMTS13	0.0476285	0.00973239	0.10149	0.129513	0.107701	0.120599	0.0712619	-0.0704087	-0.0823122	0.0195369	0.0361852	0.181691	0.169942	0.00233763	0.00460792	-0.0799369	0.146383	0.0412044	-0.0626254	0.0838359	-0.125255	0.110618	-0.0292663	-0.151901	-0.0819166	0.0112367	-0.0187795	0.0236904	0.125435	-0.027371	0.0367176	0.149072	0.118826	-0.120244	-0.0719827	0.0615147	-0.0719262	0.123842	-0.0795658	-0.0433516	0.0835722	0.208808	0.148997	0.210858	qPCR
ADAMTS15	-0.107097	-0.154386	0.0323101	0.118564	0.153621	0.149573	0.193787	-0.192456	-0.195465	0.00808082	0.0239159	0.118494	0.189738	-0.0100229	-0.0242595	-0.0703816	0.192718	0.011179	-0.00318853	0.00120674	-0.00509231	0.022126	0.101271	0.0863732	0.014034	0.0738247	0.330438	0.0567515	0.0304044	0.0585982	0.0921054	-0.0660493	0.0579494	0.172664	0.12302	-0.0435699	0.0350847	0.0786616	0.0750953	0.0532956	0.114433	0.0524573	0.10198	0.0969576	qPCR
ADAMTS16	-0.0998743	-0.0683604	0.0539974	0.0790531	0.115987	0.10912	0.130014	-0.130141	-0.121537	0.064846	0.0434806	0.00910736	0.09431	-0.0435935	-0.0620261	0.0217046	0.0173058	-0.087104	-0.000598722	-0.0706118	-0.0586375	-0.0539431	0.00172522	0.00304992	-0.165869	-0.109557	0.0924338	-0.00182118	-0.0380749	-0.0298091	-0.0453071	-0.0289404	0.00715439	0.0371357	-0.0259535	-0.0997505	-0.0369923	0.0311114	-0.037994	-0.0392982	-0.0668459	0.0498066	0.113243	0.0730995	novel
ADAMTS8	-0.141356	-0.18936	-0.365897	-0.328286	-0.280535	-0.307059	-0.128834	0.127597	0.160721	-0.123405	-0.0919607	-0.26097	-0.16252	0.205265	0.124755	0.227813	-0.100026	0.0295038	0.225724	-0.115942	-0.219163	-0.0695426	-0.0419014	0.00712939	-0.0830596	-0.156933	-0.121358	-0.0180349	-0.0886074	-0.0940675	0.0562928	-0.0834449	-0.0900905	0.0136245	-0.017703	-0.0296926	-0.101874	0.0230829	-0.145074	-0.117098	0.0474566	-0.271473	-0.148125	-0.245225	novel
ADCYAP1R1	-0.0402333	-0.0139474	-0.0178011	-0.0103173	0.00171569	-0.00170209	0.0541944	-0.0547307	-0.0621052	0.116428	0.0901296	0.000880976	0.0203429	0.0105747	0.0529769	-0.0830186	-0.0145695	0.0597265	-0.0871295	0.107656	0.0103527	-0.0557813	-0.0355958	0.0278881	-0.0392893	-0.0730872	-0.101143	-0.0929536	0.0601491	-0.0436895	-0.014136	0.0494567	0.0998088	0.0462757	0.0136713	-0.0541694	-0.0595899	0.0344976	-0.088448	0.00385093	-0.0209595	-0.0505917	-0.0375475	-0.0395464	novel
ADGRB3	-0.0215138	-0.11864	-0.168268	-0.108046	-0.170529	-0.120919	-0.100324	0.100218	0.117872	0.0503242	0.11259	0.0163633	0.0665262	-0.0476402	-0.0689143	-0.0398596	0.10633	-0.0793373	-0.0616179	-0.0264532	-0.0914828	-0.0320983	0.164772	0.0682054	0.00313909	0.0117791	0.292009	0.0128945	-0.0282673	-0.0255944	-0.167351	-0.0635354	-0.0146948	0.0772235	0.0581646	-0.0331683	-0.0116128	-0.0617668	-0.0241628	0.0433826	0.0829374	0.150727	0.240901	0.16745	novel
ADGRE2	0.0654188	-0.0470037	0.127795	0.189791	0.0764495	0.167217	0.058208	-0.0575324	-0.0602604	0.123094	0.120036	0.147053	0.0579517	-0.0954818	-0.0616748	-0.0644661	0.0581534	-0.063919	-0.0614227	-0.0210091	-0.0128752	0.387545	0.296099	-0.0535401	0.00743324	0.162815	0.335545	0.0185009	0.127557	-0.00165564	-0.212055	0.096617	0.11299	-0.00923021	0.0197487	0.0702102	-0.0156129	-0.0022032	0.0537523	0.0772082	0.11086	0.364132	0.337503	0.322182	qPCR
ADGRG1	0.155785	0.074259	0.397547	0.464991	0.262172	0.397054	0.205757	-0.205394	-0.230509	0.159202	0.137274	0.444531	0.347054	-0.278139	-0.184416	-0.325933	0.295684	-0.0643432	-0.335044	0.170304	0.0207979	0.477873	0.352836	-0.0527232	0.0835716	0.298279	0.40116	-0.024857	0.276813	0.149131	-0.273509	0.209468	0.294444	0.0396715	0.0662077	0.0436959	0.143439	0.029235	0.148663	0.184369	0.0890229	0.603977	0.627523	0.592039	qPCR
ADGRG2	-0.370267	-0.347823	-0.438552	-0.364818	-0.289233	-0.321827	-0.0131801	0.0115807	0.0639809	-0.19583	-0.13048	-0.287234	-0.192317	0.252272	0.0752789	0.417422	-0.225868	-0.0379472	0.40041	-0.273092	-0.0989265	-0.0312063	0.0699196	0.0554266	-0.108477	-0.281051	-0.0751394	-0.250533	-0.243515	-0.169406	0.05655	-0.22055	-0.214251	0.0714052	-0.0145572	-0.140087	-0.179363	-0.0680244	-0.105465	-0.0299474	0.0602391	-0.13515	-0.197775	-0.16014	qPCR
ADH4	0.243356	0.0707501	0.494933	0.548254	0.386567	0.539223	0.26607	-0.264991	-0.299518	0.219718	0.244471	0.337536	0.29735	-0.118632	0.0212426	-0.399173	0.328755	0.155201	-0.326362	0.296651	0.111001	0.621244	0.434882	-0.0844786	0.0523699	0.443872	0.362417	0.0949914	0.323168	0.200602	-0.140996	0.268083	0.319783	0.00655602	0.069376	0.102623	0.209322	0.0466927	0.246831	0.0555364	0.0681608	0.435817	0.428062	0.375281	novel
ADM	-0.125783	-0.158177	0.313982	0.435318	0.440758	0.460813	0.439388	-0.437554	-0.444167	0.0770548	0.0577563	0.332502	0.37657	-0.171905	-0.174477	-0.157604	0.278361	-0.0571093	-0.0978024	0.0218694	0.232647	0.228082	0.25909	0.126668	0.0972458	0.307512	0.529169	0.0421167	0.000622337	0.312614	0.0467811	-0.0444744	0.0519862	0.149793	0.0621199	-0.117667	0.311931	0.112633	0.31102	0.115777	0.15103	0.290792	0.309314	0.283349	qPCR
AFP	-0.0941012	-0.0620288	0.0873145	0.139979	0.129232	0.12964	0.227754	-0.226232	-0.226588	0.0279915	0.0343318	0.141305	0.115251	-0.0109321	-0.0348725	-0.0215651	0.0863685	0.0107735	-0.00782659	0.0163674	-0.104242	0.220652	0.29302	-0.137147	0.0199839	0.109916	0.0287448	-0.108011	-0.0751182	0.0320117	-0.00407004	0.0254059	-0.0784724	-0.11518	-0.119578	-0.033206	0.00267686	0.107173	0.060401	-0.0675451	0.0278258	0.228892	0.298553	0.220523	novel
AGER	-0.203285	-0.0635458	-0.293238	-0.287118	-0.216429	-0.303799	-0.0826792	0.0819758	0.113946	-0.195043	-0.173467	-0.100125	0.0077551	-0.0475859	-0.170552	0.205423	-0.0219087	-0.185724	0.162817	-0.214781	-0.174953	-0.0887306	-0.0106907	0.0571392	-0.102137	-0.226342	0.0799127	0.000329272	-0.24039	-0.0579651	0.0168321	-0.144349	-0.190957	-0.0201422	-0.113121	-0.178932	-0.0907373	0.0701563	-0.101995	-0.0105797	0.100619	-0.0919541	-0.0828754	-0.0259831	qPCR
AGR2	-0.0394182	-0.153751	-0.115298	-0.0985089	-0.0773065	-0.0506421	-0.0116337	0.0128161	0.023789	0.0323269	0.0807717	0.0659162	0.139175	-0.048175	-0.113354	0.101492	0.0856892	-0.0883973	0.0626904	-0.0769662	-0.0334232	-0.0556574	0.0509041	0.002455	-0.0356751	0.0943552	0.223751	0.0771148	-0.103426	0.0727581	0.0483749	-0.0933109	-0.0711696	0.0808241	0.0205492	-0.100291	0.0815878	0.00442782	0.0338062	0.0191141	0.0706443	-0.0648177	0.0249215	-0.0539132	qPCR
AGR3	0.250472	0.0651289	0.198355	0.187734	0.0638616	0.203393	-0.0650265	0.0671597	0.0417909	0.243611	0.241255	0.149184	0.106464	-0.00601345	0.0829078	-0.227542	0.198746	0.142033	-0.199548	0.211122	0.0369256	0.114545	0.103868	-0.0187748	0.0645144	0.215346	0.219343	0.190736	0.189076	0.114967	-0.0625013	0.198406	0.201602	-0.0434501	-0.0276164	0.0294898	0.0713764	0.172369	0.0533058	0.0754045	0.0234816	0.112914	0.164844	0.112576	qPCR
AGRN	-0.00095191	-0.0444715	0.251459	0.34918	0.278865	0.317522	0.272167	-0.270526	-0.281019	0.124005	0.146622	0.272344	0.329905	-0.175293	-0.124294	-0.261811	0.300996	0.00828741	-0.226189	0.139041	0.0986865	0.239222	0.225887	0.0504672	0.0857807	0.227924	0.462399	0.100586	0.0435447	0.219326	0.0049735	0.0650534	0.0978382	0.0269314	-0.032247	-0.100898	0.20135	0.141248	0.154215	0.093629	0.132779	0.366044	0.382569	0.326847	novel
AGRP	0.310075	0.179579	0.233223	0.212761	0.0823451	0.159127	-0.091183	0.0933441	0.0664655	0.141532	0.177074	0.310836	0.136892	-0.047983	0.0157467	-0.369452	0.582683	0.152072	-0.341087	0.340464	-0.0192518	0.213869	0.271894	-0.0865782	0.160945	0.416485	0.359784	0.260056	0.198232	0.106637	-0.128963	0.134607	0.116347	-0.0401364	0.0816779	0.229148	0.11486	0.0191089	0.0876795	0.0500523	0.058106	0.14965	0.320722	0.196192	qPCR
AGXT	0.0983326	-0.0153456	0.25441	0.304823	0.164668	0.291632	0.227187	-0.227432	-0.236372	0.0455997	0.06916	0.229783	0.190026	-0.102674	-0.0499086	-0.19607	0.198381	0.0380579	-0.166033	0.128556	0.0421567	0.714186	0.673611	-0.105665	0.0450452	0.255253	0.300005	0.00174275	0.262387	0.163851	-0.175615	0.190503	0.255607	0.0491077	0.0908735	0.0810664	0.174965	0.00323773	0.228714	0.0857382	0.103582	0.43178	0.430775	0.381463	novel
AHCY	0.0869741	-0.0167957	0.257774	0.296702	0.223813	0.306809	0.132213	-0.131062	-0.159556	0.081783	0.0737113	0.211402	0.224007	-0.147359	-0.0749151	-0.254774	0.187156	0.0167736	-0.213137	0.129432	0.227044	0.191364	0.143663	0.0129347	0.058374	0.247479	0.187912	0.0272127	0.0545846	0.293939	0.0921711	0.0718041	0.0841759	-0.000197568	-0.0164516	-0.0350848	0.29094	0.131579	0.241627	0.0831623	0.0987179	0.108199	0.110283	0.110831	qPCR
AHSP	0.37421	0.222463	0.233677	0.222026	0.0405632	0.142873	-0.0774372	0.0785454	0.04709	0.120996	0.123346	0.208852	0.0117828	-0.116264	-0.0283647	-0.254271	0.198156	0.0583307	-0.230989	0.209747	-0.00824168	0.33745	0.253596	-0.168808	0.0976275	0.347281	0.163663	0.226852	0.460405	0.0652728	-0.159528	0.432171	0.408749	-0.12712	0.0195404	0.233097	0.0705116	-0.0110371	0.093222	0.0605438	0.0857281	0.366841	0.350191	0.322301	novel
AIF1	0.0238896	0.0129975	0.171887	0.220637	0.174987	0.197422	0.10831	-0.108057	-0.125213	-0.0203176	0.00709373	0.219812	0.228957	-0.0978371	-0.069319	-0.167903	0.162814	0.0342829	-0.156295	0.112047	0.170023	0.11888	0.125969	0.0752031	0.0685095	0.197565	0.190031	0.0453662	-0.0183062	0.295992	0.0438796	-0.0135318	-0.00891809	0.0180144	0.0143082	-0.00633352	0.286298	0.133657	0.278364	0.136508	0.134698	0.071073	0.0685752	0.0953078	novel
AIFM1	0.154246	0.0490349	0.353467	0.401493	0.279025	0.373659	0.180818	-0.179484	-0.208341	0.0903082	0.0889785	0.286726	0.2539	-0.25957	-0.131353	-0.406841	0.29204	0.0207859	-0.37725	0.243159	0.198363	0.397452	0.352815	0.00576214	0.107135	0.333007	0.278437	0.0578215	0.147465	0.33174	0.0110156	0.0975848	0.149072	0.0600513	0.0827612	0.0520968	0.344611	0.091121	0.296123	0.134233	0.100763	0.253474	0.259318	0.220728	qPCR
AK1	0.16579	0.0507321	0.275848	0.309121	0.223781	0.292275	0.0848274	-0.0835331	-0.115701	0.0636505	0.0667509	0.268807	0.27035	-0.130261	-0.0322447	-0.319098	0.232563	0.0663145	-0.27383	0.205783	0.191615	0.150694	0.114693	-0.0479241	0.0645215	0.281651	0.168353	0.0979319	0.191188	0.290651	0.077061	0.207494	0.23421	-0.027775	-0.0254079	-0.0152719	0.286845	0.132127	0.236011	0.08448	0.127749	0.149353	0.113505	0.1526	novel
AKR1B1	0.0641835	-0.00520571	0.222778	0.248025	0.205334	0.263679	0.130605	-0.129751	-0.15607	-0.0382183	-0.0318326	0.160094	0.194177	-0.116111	-0.0543787	-0.211469	0.152572	0.0138075	-0.181906	0.128213	0.140612	0.0234975	0.00999755	0.0401147	0.0563945	0.175481	0.0712864	0.0208488	0.0594353	0.279975	0.16286	0.110527	0.0906077	-0.0521935	-0.0650435	-0.0389954	0.281645	0.11772	0.196823	0.0870567	0.0796474	0.0740523	0.0503552	0.0578139	novel
AKR1C4	0.195799	0.0993618	0.159912	0.179115	0.0454611	0.126483	0.0117328	-0.0111388	-0.0239222	0.136402	0.127154	0.0981347	0.0217683	0.0335381	0.105717	-0.132075	0.046581	0.176304	-0.0951946	0.177143	-0.0392977	0.452692	0.318913	-0.0248049	0.107376	0.155022	0.144677	0.0551117	0.238577	0.0243616	-0.165021	0.110301	0.175843	0.0785532	0.159265	0.198245	0.0116641	0.00913726	0.0408594	0.0618428	0.0751307	0.218207	0.251525	0.186735	novel
AKT1S1	0.1686	0.0457445	0.259188	0.296	0.216547	0.276579	0.0692427	-0.0678706	-0.0992895	0.0649683	0.0640403	0.243019	0.207805	-0.158526	-0.0672094	-0.302304	0.197221	0.0313983	-0.254726	0.176416	0.183016	0.116759	0.115168	0.0110967	0.0859549	0.289543	0.147932	0.101473	0.132999	0.289606	0.0798544	0.134491	0.145009	-0.0220183	0.00239043	0.0281912	0.287774	0.12114	0.230445	0.106938	0.111953	0.00590356	0.00966003	-0.00128106	novel
AKT3	0.057075	0.00301066	0.120505	0.135039	0.123096	0.142203	0.0277425	-0.027701	-0.0464741	-0.0110584	-0.0018381	0.118399	0.129847	-0.0939377	-0.0423194	-0.179677	0.100983	0.0168465	-0.164645	0.115973	0.144336	-0.0330971	-0.0208823	0.031232	0.0579691	0.166273	0.0399324	0.0417661	-0.0317817	0.251328	0.177697	0.0331863	-0.00666551	-0.0566711	-0.0735164	-0.0507308	0.226835	0.172042	0.153444	0.111261	0.136093	-0.0405878	-0.0618115	-0.0526501	novel
ALCAM	-0.331801	-0.295388	-0.0552279	0.0805326	0.0943041	0.0972668	0.32851	-0.328374	-0.301649	-0.0250373	0.0446847	0.00980449	0.106035	0.00763386	-0.0714127	0.115641	0.00490245	-0.0604868	0.112394	-0.122764	-0.0374216	0.249727	0.296912	0.0355381	-0.0852828	-0.086984	0.212391	-0.242734	-0.117719	-0.0120172	-0.0241574	-0.0757243	-0.0590277	0.0447312	-0.0439509	-0.166675	-0.0140818	-0.00294576	0.0287634	-0.00926989	0.0923721	0.20273	0.133904	0.162005	qPCR
ALDH1A1	0.24299	0.104003	0.44709	0.503262	0.308037	0.454303	0.214671	-0.213313	-0.248776	0.242223	0.231995	0.335055	0.266736	-0.154701	-0.0366063	-0.343485	0.258344	0.100154	-0.287287	0.242021	0.0805341	0.783323	0.581988	-0.101413	0.116191	0.403463	0.375706	0.0574488	0.384204	0.201818	-0.185151	0.236903	0.379216	0.139982	0.199122	0.128374	0.225961	0.00189927	0.245486	0.0684666	0.0799629	0.437482	0.42676	0.363613	qPCR
ALDH3A1	0.139633	0.0407746	0.226631	0.253643	0.163672	0.236707	0.0787611	-0.0766018	-0.100144	0.101418	0.0583101	0.229529	0.230648	-0.142364	-0.109668	-0.130198	0.089197	-0.0408553	-0.118271	0.0539784	0.0205398	0.517995	0.328358	0.0292743	0.000196936	0.167676	0.292532	-0.0255314	0.230815	0.129684	-0.141835	0.0850172	0.243633	0.18424	0.190707	0.0328303	0.134588	0.0214842	0.137714	0.0194177	0.0137963	0.38546	0.336134	0.329145	qPCR
ALPP	-0.23475	-0.155001	-0.0668238	0.0556414	0.0482328	-0.00524926	0.189958	-0.189504	-0.160759	-0.153786	-0.17	0.197486	0.224215	-0.0604035	-0.0972987	0.0484208	0.011949	-0.0806622	0.0519781	-0.0936548	-0.0450115	0.015255	0.084298	-0.110339	-0.130088	-0.0434983	0.0908331	-0.150209	-0.0770887	0.173884	0.0135531	-0.0621023	-0.062594	0.0209489	-0.00453573	-0.0588977	0.186629	0.0130543	0.159628	0.133141	0.107537	-0.10542	-0.0263455	-0.0402987	novel
AMBN	-0.0320206	0.0633003	0.00861048	-0.0259789	0.00311811	-0.0298456	-0.0160116	0.0147162	0.0125186	0.101054	0.0427199	-0.00740538	-0.0784428	0.185728	0.183052	0.0235846	-0.0187334	0.170444	0.0413914	0.0794886	-0.0976113	0.050028	-0.0136101	-0.0303397	-0.0537993	-0.0312924	-0.0903935	-0.0414156	-0.00109383	-0.140803	-0.0859771	-0.00394324	0.0269232	0.0290049	-0.00373952	-0.0600852	-0.119533	-0.120526	-0.0739805	-0.0710181	-0.0314127	-0.15117	-0.148796	-0.144197	novel
AMBP	-0.0357724	0.0348826	0.244805	0.280121	0.302649	0.286502	0.254634	-0.253285	-0.264	0.074885	0.0425622	0.223169	0.364952	-0.0343045	-0.0513643	-0.110246	0.278049	0.0690496	-0.0455758	0.066004	0.161993	0.0759629	0.0142904	0.0226655	0.0434107	0.0572244	0.283548	0.0205574	-0.129105	0.168779	0.185206	0.0159977	-0.0581305	-0.10408	-0.203562	-0.196905	0.158757	0.132007	0.107688	-0.0299811	0.0626877	0.131233	0.186968	0.178337	qPCR
AMFR	-0.0217421	0.0341897	0.171799	0.196879	0.17787	0.176156	0.148462	-0.149029	-0.154719	0.0358005	0.0533332	0.0733177	0.0283811	0.0723106	0.0801549	-0.0569463	0.0392382	0.139246	-0.0488751	0.136645	0.131377	0.319589	0.283769	-0.00128645	0.00265413	0.0955376	0.185702	-0.0393507	-0.00726134	0.064106	-0.0390399	-0.0850975	0.0158315	0.171423	0.135029	-0.0478856	0.0976445	-0.0773941	0.146364	0.0128493	-0.0303323	0.144154	0.142555	0.102822	novel
AMIGO2	-0.00850111	-0.095016	0.0361011	0.103667	-0.0101176	0.0832591	0.075342	-0.0773511	-0.0690247	0.0715917	0.0872961	0.204711	0.105725	-0.071925	-0.0753792	-0.0619441	0.0797878	-0.0511044	-0.0851754	0.0174478	0.00481612	0.158733	0.226934	0.0850456	0.0933832	0.0825911	0.139791	-0.121496	0.0464708	0.101758	-0.0541255	0.0472618	0.051277	0.00162887	0.00311046	0.0123726	0.107479	-0.0062246	0.109044	0.0999163	0.163696	0.236344	0.21314	0.283778	qPCR
AMN	0.0517465	0.0931902	0.163656	0.168237	0.186172	0.142378	0.102176	-0.100371	-0.124707	-0.0662945	0.0286081	0.039558	0.0110915	0.205275	0.223382	-0.126194	0.217293	0.256828	-0.0348687	0.190628	0.0182829	0.089527	0.0752364	-0.0920877	-0.0251096	0.156084	0.158213	0.0444778	0.154559	0.169246	0.125329	0.154802	0.149427	-0.0493649	-0.013672	0.0608919	0.169024	0.0872409	0.108727	-0.0364708	0.062177	-0.0592701	0.0119866	-0.0768421	qPCR
AMY2A	-0.082676	-0.0515255	-0.332709	-0.330586	-0.285248	-0.34651	-0.134215	0.133949	0.158065	-0.170308	-0.158828	-0.21711	-0.139427	0.106361	-0.0143087	0.231149	-0.0671531	-0.0830007	0.239492	-0.175806	-0.234552	-0.0987304	0.00153729	-0.129359	-0.240851	-0.236911	-0.0411718	0.0169442	-0.184035	-0.12224	0.0574502	-0.179673	-0.145847	0.101326	0.0246366	-0.130183	-0.113609	-0.0460415	-0.109494	-0.118635	-0.0339931	-0.130354	-0.130906	-0.146528	novel
AMY2B	-0.0511685	-0.0265552	-0.308563	-0.314842	-0.279443	-0.333351	-0.152739	0.152439	0.175088	-0.163127	-0.15667	-0.213318	-0.146131	0.0896711	-0.0151489	0.201586	-0.0691531	-0.0804606	0.206898	-0.155477	-0.210993	-0.0973593	-0.000880284	-0.146992	-0.242091	-0.227858	-0.0610356	0.0290187	-0.16754	-0.120285	0.0489568	-0.17099	-0.133976	0.100244	0.034224	-0.114866	-0.113215	-0.0467771	-0.10268	-0.0996913	-0.0305637	-0.121762	-0.124755	-0.137615	novel
ANG	0.0419759	0.0831568	0.145835	0.135048	0.159709	0.129086	0.089666	-0.0898345	-0.11115	0.11914	0.110102	0.227595	0.24321	-0.052521	-0.0309096	-0.169464	0.253414	0.0840887	-0.153457	0.146649	0.0529648	0.00794772	-0.0686206	0.0421243	0.089421	0.181019	0.146987	0.0774409	-0.0168958	0.183257	0.134397	-0.00436487	0.0161773	0.030252	-0.0261868	-0.0748073	0.184561	0.112678	0.125886	-0.0448439	-0.0119899	0.00427479	0.0990497	0.0456009	qPCR
ANGPT1	-0.253582	-0.212921	-0.00989207	0.0647243	0.149719	0.111532	0.262899	-0.26341	-0.257718	-0.0772834	-0.0277051	0.0223569	0.167265	0.210725	0.171613	0.0299193	0.103876	0.212395	0.0594505	0.114337	0.129587	-0.0968253	-0.107381	0.0247867	0.0388513	-0.0509422	-0.0209736	-0.224271	-0.142359	0.251788	0.405904	-0.00194793	-0.0557429	-0.0770647	-0.176365	-0.221787	0.207831	0.223275	0.156201	0.0977109	0.0469449	0.138616	0.162569	0.16435	qPCR
ANGPT2	-0.21821	-0.152576	0.0193065	0.0703356	0.109951	0.104429	0.201083	-0.201252	-0.186802	-0.0836671	-0.117411	0.190121	0.282338	-0.207012	-0.273788	0.053297	0.0513513	-0.219316	0.0345301	-0.172309	0.0708548	0.0852207	0.108644	0.213076	0.103929	0.0417505	0.142502	-0.144399	-0.246327	0.215352	-0.0521918	-0.128991	-0.170262	-0.00833261	-0.131076	-0.247102	0.205503	0.111068	0.187602	0.0534986	0.133144	0.165224	0.143441	0.219791	qPCR
ANGPTL1	-0.200818	-0.211374	-0.211329	-0.133312	-0.147567	-0.136016	0.0121924	-0.0154333	0.0212789	-0.0301877	0.0312868	-0.0489242	-0.0295569	0.0768316	-0.032195	0.208369	-0.0817417	-0.0822573	0.184907	-0.160601	-0.0481809	0.0699604	0.110091	0.0742953	-0.0662641	-0.148984	0.0854007	-0.190685	-0.14026	-0.145833	-0.0787432	-0.143543	-0.108752	0.0883028	0.0176265	-0.114437	-0.115978	-0.157432	0.010409	-0.0719032	0.030858	-0.0689239	-0.0787886	-0.0547795	qPCR
ANGPTL2	0.174394	0.0791168	0.307599	0.374406	0.187342	0.318797	0.122498	-0.122699	-0.144222	0.220651	0.197647	0.36875	0.266839	-0.113245	-0.031732	-0.310952	0.327395	0.0638578	-0.269413	0.206422	0.00936727	0.348061	0.288462	-0.0342964	0.0899012	0.258895	0.237962	0.0308215	0.340604	0.138664	-0.139013	0.243759	0.300501	-0.00451272	0.107785	0.207075	0.110087	0.101437	0.145507	0.144612	0.145261	0.435796	0.442095	0.459522	novel
ANGPTL3	-0.420831	-0.318915	-0.161881	-0.0693268	0.0609978	-0.0108453	0.286525	-0.287732	-0.24951	-0.115101	-0.0978312	-0.119373	0.0211131	0.205121	0.0360818	0.337049	-0.0900916	-0.0319371	0.353246	-0.236409	0.146268	-0.0963717	0.0128255	0.124506	-0.0960239	-0.209129	0.213077	-0.238695	-0.314038	0.151852	0.246388	-0.185522	-0.199302	0.0279575	-0.160064	-0.344991	0.148519	0.10678	0.114042	-0.0633205	0.059513	-0.114686	-0.0759748	-0.1171	qPCR
ANGPTL4	0.126058	-0.000182521	0.32546	0.371612	0.293401	0.37265	0.210773	-0.210247	-0.228964	0.136393	0.0892884	0.293378	0.350369	-0.321364	-0.270423	-0.210504	0.179902	-0.148344	-0.239416	0.0497887	0.165496	0.337045	0.301072	0.0732835	0.16673	0.370277	0.448036	0.135349	0.162936	0.270934	-0.156333	0.0871346	0.221657	0.152183	0.0862894	-0.0693701	0.29097	0.0719575	0.325524	-0.000891345	0.041724	0.277133	0.314799	0.244288	qPCR
ANGPTL7	0.0398835	-0.000781909	-0.221632	-0.243235	-0.24717	-0.258506	-0.244123	0.245339	0.269058	-0.118526	-0.0549623	-0.0826923	-0.120201	0.00697934	-0.0673652	0.116839	0.0136113	-0.112285	0.0915218	-0.113978	-0.306051	-0.0167899	0.0952321	0.0336483	-0.0336303	-0.114386	0.0650619	0.153231	-0.00959829	-0.178299	-0.162614	-0.0700971	-0.0491695	0.0646629	0.0973886	0.0718341	-0.191864	-0.0708528	-0.0757175	0.0129689	0.125687	-0.00379183	-0.0282193	0.0229067	qPCR
ANKRD54	0.14706	0.087694	0.178231	0.145047	0.121177	0.156158	0.00647505	-0.0044049	-0.0331236	-0.0407495	0.0158914	0.122045	0.0880366	-0.0173285	-0.00783379	-0.0460417	0.101506	0.0399805	-0.0289914	0.0892477	0.105911	0.056434	0.0298842	-0.0421807	-0.00474537	0.135563	0.028877	0.0474445	0.134586	0.228163	0.118495	0.149511	0.153634	-0.0213427	-0.0214759	0.00529704	0.20868	0.115614	0.189315	0.125651	0.109599	0.0482076	0.0165877	0.051813	novel
ANPEP	0.0223279	-0.106707	0.0191441	0.0868101	0.00837979	0.0731975	0.0574813	-0.0562741	-0.0525467	0.031104	0.0317944	0.0284462	0.0425272	-0.00816685	-0.0197931	-0.022965	0.0493235	-0.0112621	-0.0159646	-0.00444694	-0.0271254	0.37071	0.483936	-0.0604523	-0.0195411	0.125686	0.217309	0.0189216	0.173636	0.0721342	-0.0296582	0.142218	0.187891	0.0241987	0.0215952	0.0169423	0.0522399	0.0725983	0.104837	0.0214869	0.148637	0.25042	0.202134	0.196549	qPCR
ANXA10	-0.145392	-0.13126	-0.0952332	-0.0440208	-0.0290199	-0.0321711	0.0887471	-0.0881196	-0.0766376	-0.0873631	-0.0350925	-0.017529	0.0731024	0.0233707	-0.0435919	0.110803	-0.0122615	0.00327893	0.0889799	-0.0451231	-0.0141688	-0.0086718	0.0362718	0.100538	-0.049133	-0.0407604	0.0677031	-0.0826533	-0.0846082	0.101508	0.0578339	-0.0986288	-0.0358372	0.135429	0.0422664	-0.141973	0.119227	0.0136869	0.0785548	-0.000387651	0.0708135	-0.0500993	-0.0337392	-0.0831086	novel
ANXA11	0.0928151	0.0129533	0.156189	0.161492	0.142858	0.175555	0.0317892	-0.0306219	-0.0533448	0.0105254	-0.0091388	0.115619	0.139825	-0.120119	-0.0858105	-0.165938	0.148073	-0.0209719	-0.148104	0.0869259	0.144624	0.0390824	0.0716691	0.0131922	0.0501256	0.147048	0.0422718	0.022811	0.0409463	0.267914	0.196422	0.0899788	0.0448758	-0.080967	-0.0621266	0.0213888	0.258133	0.131716	0.210471	0.0910536	0.0886251	0.09354	0.0731472	0.0921217	qPCR
ANXA3	0.0250976	-0.0324987	0.224048	0.268352	0.240334	0.276816	0.155205	-0.154237	-0.177635	0.0366413	0.0287104	0.168457	0.203937	-0.0734148	-0.0258139	-0.200994	0.176613	0.0555191	-0.160799	0.134629	0.191325	0.0820675	0.0626672	0.0266192	0.0907619	0.213718	0.0970778	-0.0216754	0.0160634	0.311462	0.216943	0.104974	0.053282	-0.096662	-0.112749	-0.0652213	0.299107	0.168616	0.234428	0.0844734	0.130401	0.107578	0.0878809	0.0934548	novel
ANXA4	0.0585209	-0.00652534	0.139764	0.177525	0.160056	0.169551	0.0673598	-0.0667637	-0.0864412	-0.0170432	-0.0244487	0.132871	0.156609	-0.0933851	-0.0502072	-0.190746	0.149468	0.0104308	-0.148461	0.0903843	0.140384	0.0455371	0.03383	-0.00645264	0.0227366	0.170171	0.0763356	0.0107675	-0.0197103	0.285315	0.179994	0.0334418	0.0107842	-0.0404799	-0.0624586	-0.0570161	0.270547	0.178345	0.201714	0.028549	0.132167	-0.0025599	-0.02762	-0.0025574	qPCR
ANXA5	-0.167344	-0.191187	-0.062898	0.00243459	0.0468237	0.0382442	0.134697	-0.135511	-0.112832	-0.132759	-0.0929031	0.0514237	0.127901	0.043397	-0.0173643	0.0710536	0.0501171	0.0198582	0.080643	-0.0391603	0.0656379	0.143329	0.193681	0.108799	0.07649	0.0701016	0.281441	0.00445537	-0.0885573	0.106094	-0.015552	-0.120013	-0.0555589	0.134726	0.0657356	-0.105897	0.141783	-0.0584088	0.162134	0.00522684	0.0462139	-0.127924	-0.0742994	-0.146541	novel
AOC1	-0.00385596	-0.0192345	-0.0381219	-0.0277682	-0.0125901	-0.0402559	-0.0322117	0.0317256	0.0348293	-0.0916795	-0.0292484	-0.00715644	-0.0536897	0.094111	0.0733398	0.0445449	-0.0120188	0.0237234	0.0497241	-0.0371964	-0.0441914	0.0356599	0.06113	0.0362601	-0.032439	0.0509676	0.107124	0.0264151	0.0370219	-0.0246752	-0.0257465	0.0413878	0.0329462	-0.0221799	-0.0129529	0.0179869	-0.00751073	-0.0536968	-0.0686969	0.0199468	-0.0290278	-0.114269	-0.0270465	-0.090727	novel
AOC3	-0.139836	-0.126748	-0.110908	-0.0225387	-0.0578037	-0.0622704	0.072066	-0.0719688	-0.0522943	0.0638704	0.0327815	0.102374	0.15489	-0.00949327	-0.0513666	0.0826252	-0.00938193	-0.0808091	0.0721651	-0.0998833	-0.0807989	0.125428	0.154507	0.0357342	-0.0569349	-0.13805	0.0820898	-0.101612	-0.0876471	-0.0561219	-0.00335329	-0.0682828	-0.0504587	0.0350725	-0.0235163	-0.103338	-0.0758977	0.0327877	-0.0731035	0.000757282	0.093726	0.208435	0.223413	0.250991	qPCR
APBB1IP	0.142456	0.0858818	0.357192	0.394271	0.316434	0.373669	0.135356	-0.133354	-0.164535	0.140906	0.141947	0.360303	0.336696	-0.0953734	0.0165513	-0.368413	0.332276	0.13635	-0.311868	0.280342	0.243587	0.199269	0.187705	0.0676634	0.13138	0.362974	0.397716	0.0469752	0.171145	0.446912	0.00164393	0.162668	0.162743	-0.0315774	0.00374509	0.0793687	0.46556	0.16082	0.314698	0.11607	0.12547	0.230906	0.271254	0.266713	qPCR
APEX1	0.164704	-0.0125085	0.353881	0.420796	0.313019	0.415669	0.201511	-0.200217	-0.235969	0.113841	0.105202	0.349746	0.330558	-0.195401	-0.0863112	-0.355125	0.271799	0.0477508	-0.321987	0.227365	0.205429	0.297904	0.203788	-0.0246894	0.0614294	0.384935	0.275609	0.103228	0.194142	0.388667	0.0647536	0.19092	0.218902	-0.0131542	0.000101919	0.0144571	0.358802	0.246403	0.290102	0.102016	0.155519	0.195301	0.215367	0.187259	qPCR
APLP1	-0.0845019	-0.117111	-0.424587	-0.417154	-0.390507	-0.427144	-0.244291	0.242731	0.277202	-0.139271	-0.126385	-0.348545	-0.277739	0.0566532	-0.0809714	0.324755	-0.222749	-0.203371	0.281246	-0.311748	-0.266288	-0.0544657	0.036199	-0.0227009	-0.157698	-0.278809	-0.0499231	0.0371678	-0.135241	-0.351818	-0.122258	-0.167404	-0.145867	0.0778823	0.0525913	-0.0168421	-0.306691	-0.245006	-0.256135	-0.193683	-0.00208603	-0.232317	-0.260361	-0.279164	qPCR
APOH	-0.080115	-0.048042	0.000633238	0.0268561	0.0815895	0.0408262	0.08713	-0.0850675	-0.07878	-0.0407436	-0.0565591	0.0224908	0.116433	-0.00854949	-0.0587603	0.0812557	0.014427	-0.0416947	0.100282	-0.0779163	0.0318002	0.0416662	0.0477342	0.0605357	-0.0329664	-0.0316739	0.173461	-0.0170499	-0.0593717	0.149972	0.164506	-0.0343158	-0.0048092	0.0542622	-0.011779	-0.131077	0.150892	0.056472	0.118041	0.0327001	0.0931918	0.0430769	0.0473395	0.0343584	novel
APOM	-0.308027	-0.189251	-0.377146	-0.353305	-0.186573	-0.319912	-0.00176592	-0.000602076	0.0418806	-0.1373	-0.0655468	-0.288802	-0.203088	0.468438	0.249956	0.478209	-0.153868	0.169548	0.498402	-0.172551	-0.124151	-0.237431	-0.138066	-0.0353648	-0.188329	-0.283601	-0.2766	-0.207233	-0.267341	-0.145549	0.274165	-0.24068	-0.252321	0.0602454	-0.011012	-0.114285	-0.119015	-0.099782	-0.128356	-0.135167	0.00455576	-0.441089	-0.43493	-0.396248	qPCR
APP	-0.242359	-0.194095	0.00451542	0.0882308	0.141317	0.114405	0.243555	-0.242702	-0.245857	-0.0651946	-0.0233298	0.0368562	0.197622	0.154633	0.120342	0.00283409	0.0940483	0.167057	0.0375287	0.0838418	0.126205	-0.0363213	-0.050707	0.0483613	0.0376615	-0.0785811	0.0100295	-0.213671	-0.180995	0.257842	0.377939	-0.0651282	-0.098026	-0.0302343	-0.137135	-0.226934	0.224185	0.204656	0.141524	0.0893788	0.0872227	0.127112	0.110027	0.137072	qPCR
APRT	0.170915	0.0551669	0.241407	0.25979	0.177347	0.246792	0.0341707	-0.0333228	-0.0631839	0.114861	0.100885	0.2096	0.184724	-0.210791	-0.11743	-0.303589	0.206642	-0.0330643	-0.284243	0.140398	0.151954	0.143899	0.0996014	0.0464817	0.103081	0.288468	0.173925	0.0792709	0.0427815	0.318143	0.0978269	0.0848559	0.0384633	-0.0747679	-0.0457567	0.0334503	0.303119	0.172332	0.222163	0.120687	0.0930394	0.174059	0.170232	0.154779	novel
AREG	-0.0494965	-0.161135	-0.0137835	0.0627495	-0.00993101	0.0541232	0.0907051	-0.0898938	-0.075794	-0.0346723	-0.0135502	0.185897	0.168606	-0.259418	-0.286743	-0.0422034	0.151527	-0.231598	-0.0650045	-0.117962	-0.0438425	0.15216	0.315608	0.0847333	0.045358	0.113246	0.326446	-0.0235876	-0.110589	0.20526	-0.150834	-0.106664	-0.0638453	0.121082	0.0298894	-0.146461	0.239674	-0.0157498	0.186155	0.0776116	0.0732739	0.10724	0.156571	0.121816	qPCR
ARG1	0.145434	0.0965615	0.206516	0.223809	0.0962557	0.184811	0.0606502	-0.0603176	-0.0726296	0.0833298	0.0906797	0.212161	0.154569	-0.00415324	0.0344902	-0.123203	0.0957998	0.11219	-0.0978574	0.144818	0.0162405	0.444827	0.340321	-0.145475	0.0303174	0.214515	0.218387	0.0797206	0.299213	0.0190322	-0.124156	0.184867	0.323188	0.139826	0.145887	0.0349577	0.0559122	-0.0909743	0.0836468	-0.037228	0.0761375	0.287273	0.248061	0.238018	qPCR
ARHGAP1	0.136616	0.0488735	0.117538	0.110656	0.0657612	0.103386	-0.0603691	0.0596238	0.0409348	-0.0357312	-0.0229337	0.208133	0.0759654	-0.129846	-0.0624932	-0.181716	0.092673	-0.0371268	-0.14934	0.0619169	0.0675119	0.0389538	0.0514456	-0.0517434	-0.0120744	0.203587	0.0212186	0.0695046	0.0677964	0.0875699	-0.00461564	0.11283	0.0679006	-0.0893455	-0.0583395	0.0377571	0.111994	-0.032243	0.105995	0.0369571	0.0429137	-0.130076	-0.125957	-0.120337	qPCR
ARHGAP25	0.0913667	0.0760603	0.12177	0.120606	0.102533	0.0987301	0.00570373	-0.00554325	-0.0187475	-0.0691761	-0.0299973	0.0600499	0.00938968	0.0188021	0.013105	-0.0570888	0.0516885	0.0704914	-0.0532012	0.102378	0.0782605	0.14463	0.216636	-0.0117569	0.0209793	0.096035	0.146435	0.144618	0.144431	0.138566	-0.0274828	0.112904	0.172296	0.0646729	0.0639947	-0.00129071	0.147414	0.0156484	0.136847	0.147312	0.100653	0.010066	0.0331602	-0.0164238	novel
ARHGEF12	0.107529	0.0373567	0.161709	0.193068	0.149886	0.17297	0.0250421	-0.0236693	-0.0526677	-0.0379316	-0.00883241	0.083131	0.108902	-0.0660426	0.00418815	-0.256193	0.206592	0.067087	-0.198529	0.152657	0.141264	-0.0219775	-0.0144047	-0.0374218	0.0033162	0.152033	0.0215603	0.0806442	0.000394598	0.265831	0.207532	0.0678387	0.0157547	-0.0872654	-0.0860618	-0.0167875	0.249302	0.152023	0.179123	0.113707	0.143819	0.0671265	0.0419921	0.0657392	qPCR
ARID4B	0.043738	0.0401396	0.0369213	0.0579048	0.0289801	0.0159968	-0.00426589	0.00551145	0.00209354	0.116023	0.00570256	-0.00774217	-0.0252497	-0.0156302	-0.0220002	-0.0768662	0.175216	-0.0121423	-0.041233	0.0147592	0.0276656	-0.00630763	-0.000966203	-0.0442458	0.0746016	0.11582	0.0536912	0.0603904	-0.0437483	0.0730672	-0.00407214	-0.0289188	-0.0606468	-0.0404729	-0.0208746	0.0164438	0.0786549	0.0532258	-0.0253587	-0.0373792	-0.038476	-0.0129533	-0.0206799	-0.0251541	novel
ARNT	0.0052722	-0.0229543	-0.0730814	-0.104292	-0.0451845	-0.0841461	-0.0970626	0.0967532	0.0994718	0.0417121	0.0794093	-0.0101434	-0.00583795	-0.01211	-0.0467872	0.0146958	0.0711551	-0.0366717	0.00122796	0.00148089	-0.0555478	-0.124925	-0.10356	-0.0568287	-0.0598725	0.0320482	0.0572371	0.0356241	-0.077508	-0.0281503	-0.00756056	-0.14511	-0.0932357	0.113335	0.0988433	-0.00443854	-0.0406343	0.00747054	-0.0588142	0.0687879	-0.120945	0.00946794	0.0748271	-0.00190953	qPCR
ARSA	0.141537	0.0840851	0.362376	0.396539	0.278011	0.367513	0.161027	-0.158729	-0.18941	0.162867	0.157018	0.345143	0.200171	-0.174681	-0.112175	-0.252794	0.284725	0.00462248	-0.221856	0.13373	0.146237	0.365893	0.374903	-0.0797292	0.0734117	0.323767	0.185152	-0.0344183	0.196252	0.25149	-0.104828	0.144326	0.153316	-0.0102358	0.0655044	0.144454	0.269922	0.0571093	0.203067	0.0700254	0.235481	0.326648	0.274453	0.317383	qPCR
ARSB	0.13757	0.0559698	0.345381	0.375049	0.321454	0.365176	0.149719	-0.148651	-0.181878	0.107191	0.114953	0.345675	0.254403	-0.149697	-0.0277203	-0.382783	0.304576	0.0882916	-0.338103	0.262213	0.229613	0.177077	0.159013	-0.02201	0.0882279	0.296802	0.223231	0.0076257	0.129484	0.333185	0.118861	0.155367	0.137788	-0.063065	-0.0337124	0.034491	0.324384	0.14247	0.242965	0.178822	0.141977	0.105709	0.136056	0.146695	qPCR
ART3	0.273089	0.11887	-0.177842	-0.230899	-0.281046	-0.264856	-0.395655	0.396245	0.388681	0.00718923	-0.0233527	-0.150174	-0.157383	-0.0538938	-0.0319403	-0.0478536	-0.014289	-0.0661678	-0.0703442	-0.00256018	-0.160554	-0.0241143	0.00786436	-0.0503045	0.00560272	0.00124089	0.108934	0.432036	-0.0196279	-0.189866	-0.06902	-0.0154485	-0.0270934	-0.00668584	-0.00292711	0.0213822	-0.182049	-0.100405	-0.121295	-0.0535262	0.0278187	-0.112881	-0.12145	-0.122863	novel
ARTN	0.0854505	0.0293614	0.0303862	0.0332266	-0.000424619	0.0196329	-0.0287947	0.0296591	0.0280906	0.0582834	0.0732172	0.0464526	0.0363804	-0.0612307	-0.0195292	-0.116357	0.095548	0.0210411	-0.0954403	0.0788505	-0.0695981	0.080502	-0.002655	-0.0081073	0.0602156	0.0485797	-0.0113626	0.000684387	0.0510095	0.0658679	-0.0199636	-0.0860737	0.0382115	0.174553	0.174183	0.0447122	0.0738371	0.0083476	0.0433008	-0.0105812	0.00818557	-0.0322952	0.0129705	-0.0348743	qPCR
ASAH2	-0.100967	-0.0816036	0.140943	0.169353	0.17574	0.202352	0.200767	-0.200299	-0.208097	0.10074	0.103564	0.240441	0.279509	-0.0744336	-0.109427	0.0160492	0.0647352	-0.0696023	0.0430185	-0.0672343	0.111485	0.219239	0.152877	0.0402816	0.0608561	-0.030926	0.0751145	-0.107506	-0.0623203	0.0299065	-0.0548495	0.00890664	-0.0160512	-0.0323943	-0.0875134	-0.137006	0.00289958	0.0552543	0.0724814	0.0203816	0.0912663	0.461255	0.36576	0.490046	qPCR
ASGR1	0.0461586	0.00446407	0.424085	0.504388	0.41546	0.491249	0.353864	-0.351768	-0.371941	0.149262	0.165207	0.426095	0.412934	-0.149671	-0.101254	-0.331124	0.453411	0.0737364	-0.237835	0.189606	0.276307	0.294146	0.35721	0.0771034	0.102684	0.312102	0.476942	0.0942895	0.0490756	0.356103	-0.0138459	0.0851453	0.086481	0.00259191	-0.0334954	-0.0719591	0.354187	0.14866	0.28359	0.154037	0.182915	0.3715	0.447207	0.417519	novel
ATF2	0.0422906	0.0347641	-0.0163896	0.00446223	-0.0221023	-0.0332274	-0.0588815	0.0597494	0.0499691	0.000161378	0.00248759	-0.146857	-0.102211	0.129917	0.170856	-0.0134657	-0.0816902	0.114719	0.0231475	0.0492142	-0.0261449	-0.0129786	0.0545725	-0.0546592	-0.0146471	0.0208581	0.0396981	0.0718445	0.0583546	0.00862624	0.0353593	0.0450997	0.0786836	0.0222321	0.0128605	-0.00382383	0.00921388	0.0442665	-0.0748237	-0.0517073	-0.0277911	0.0330932	-0.0404189	-0.00638188	novel
ATG4A	0.192377	0.081524	0.268574	0.295251	0.193594	0.26444	0.0444236	-0.0437384	-0.0752532	0.0955641	0.0841892	0.270991	0.200204	-0.132054	-0.0230564	-0.300581	0.166401	0.0726796	-0.259945	0.202698	0.153357	0.143078	0.117001	-0.0536389	0.0589207	0.313744	0.128558	0.0934902	0.199625	0.25276	0.029647	0.187738	0.22403	-0.0042837	0.0153815	0.024461	0.257821	0.080349	0.206452	0.113088	0.122789	0.0337953	0.0213773	0.0116448	qPCR
ATOX1	-5.5311e-05	-0.0452732	0.213433	0.256196	0.244751	0.272773	0.181241	-0.180579	-0.200055	0.00017519	-0.00509172	0.160178	0.168227	-0.0694652	-0.0051281	-0.224052	0.159466	0.0688544	-0.170554	0.140695	0.206002	0.130528	0.0972357	-0.012776	0.0245517	0.22644	0.131752	-0.0410336	-0.00765257	0.276153	0.181303	0.0647281	0.0237703	-0.0625266	-0.0866954	-0.0588449	0.263801	0.159216	0.215994	0.0226327	0.0965404	0.0630437	0.0406949	0.0284125	novel
ATP5IF1	0.0617473	0.0276835	0.153775	0.181183	0.148911	0.15885	0.0681219	-0.0666183	-0.0896163	-0.00526356	-0.0154871	0.123781	0.141974	-0.107506	-0.100686	-0.149417	0.207819	-0.0213045	-0.119698	0.0602356	0.0976106	0.0108031	0.0229798	-0.0122431	0.0517383	0.172272	0.0881419	0.0319628	0.009572	0.208145	0.18349	0.0872571	0.0256832	-0.0922408	-0.0968088	-0.029261	0.202945	0.121351	0.126804	0.0428119	0.101907	0.123757	0.15592	0.148258	novel
ATP5PO	0.137424	0.097466	0.116476	0.0860161	0.0969609	0.085276	-0.0636895	0.0646914	0.0569051	0.0973521	0.0686967	0.149819	0.12503	-0.0922541	-0.0492584	-0.1079	0.0490651	-0.00946799	-0.0991266	0.0640251	0.0480284	0.0300019	0.0651573	-0.0328058	0.061545	0.168953	0.0292233	0.110406	0.0925327	0.112184	-0.0488269	0.0696224	0.079432	0.016425	0.0313228	0.0471326	0.147094	-0.0297493	0.103748	-0.0132335	-0.0316054	-0.0856565	-0.068719	-0.0755536	novel
ATP6AP2	-0.0452328	0.0215177	0.211289	0.196509	0.230642	0.234942	0.157656	-0.15747	-0.161595	-0.0679616	-0.0417233	0.213365	0.204184	-0.0644514	-0.0457334	-0.080214	0.097291	0.00606352	-0.0490328	0.051602	0.0696263	0.169148	0.106371	-0.0370593	-0.0529108	0.102679	0.110795	-0.0246479	-0.0393836	0.118472	-0.0404012	0.123557	-0.0363098	-0.219488	-0.208323	-0.0470847	0.106384	0.0836615	0.0853964	0.0517621	-0.0346119	0.14373	0.207187	0.192011	qPCR
ATP6V1D	0.0560418	0.0885697	-0.00991141	-0.0312828	-0.0513962	-0.0616563	-0.0792672	0.0787659	0.0765363	-0.0208465	-0.0661849	0.0458867	-0.0144099	0.0630566	0.039111	0.039714	0.0637826	0.0368584	0.0728561	0.00363483	-0.0271365	-0.0605012	0.00677109	-0.0433659	-0.00891334	0.00158102	-0.0178306	0.0102927	-0.0243266	0.0129432	-0.0169937	-0.0643794	-0.0592031	0.0378509	0.0700648	0.079058	0.0354874	-0.0576643	0.0232803	0.003335	0.0252419	-0.00928179	-0.0187699	0.00942122	novel
ATP6V1F	0.11279	0.0308239	0.104908	0.136108	0.0751555	0.107958	0.00956686	-0.00851654	-0.0300649	-0.0780755	-0.026854	0.045098	0.0859558	-0.0771109	-0.0231178	-0.198484	0.127183	0.0715809	-0.160594	0.122449	0.0795812	0.100337	0.124507	-0.0980366	-0.0214539	0.177084	0.143723	0.147945	0.0661153	0.164821	0.00369236	0.00749631	0.0927841	0.111108	0.0754737	-0.037431	0.191779	-0.0002741	0.179845	0.0239153	0.0561497	0.00183936	-0.0157288	-0.0396149	novel
ATXN10	0.111353	0.0200913	0.176828	0.18413	0.160999	0.198647	0.0329319	-0.0319348	-0.0547723	0.000692191	-0.0385708	0.092769	0.104443	-0.155927	-0.0730514	-0.178587	0.0484555	-0.0282528	-0.162691	0.0684426	0.193078	0.105428	0.0608444	0.0358377	0.0951988	0.149894	0.108279	0.10549	0.0248845	0.20793	0.0778133	0.0681668	0.0336783	-0.0718514	-0.0522818	0.00480738	0.209914	0.0689287	0.187336	0.0783869	0.0835435	-0.0231256	-0.0633714	-0.0599474	novel
AXIN1	0.155213	0.0766003	0.202386	0.20732	0.165189	0.192297	-0.00232512	0.00426468	-0.0279191	0.00463191	-0.00222579	0.108887	0.116442	-0.0911116	-0.0247194	-0.24686	0.207549	0.0446249	-0.210873	0.157528	0.130439	0.0245005	0.011841	-0.0494303	0.0285431	0.182944	0.0381614	0.0900892	0.006407	0.267145	0.179867	0.065399	0.0124088	-0.0883264	-0.0747888	0.00289229	0.253526	0.139862	0.18017	0.109194	0.137308	0.140914	0.13743	0.143268	qPCR
AXL	0.0691618	-0.0319851	0.0758617	0.139247	0.0685866	0.103603	0.0218662	-0.0201154	-0.0293132	0.0570179	0.0610578	0.166196	0.0922399	-0.111267	-0.0556722	-0.139225	0.113502	-0.0530775	-0.151004	0.0431101	-0.0254862	0.263519	0.232104	-0.00321729	-0.00471627	0.187178	0.296979	0.0288632	0.0794157	-0.0298807	-0.217765	0.117992	0.0734855	-0.0907964	-0.0749931	0.0333168	-0.00478867	-0.0795081	0.0329008	-0.0464406	0.0728206	0.0577832	0.102303	0.0668753	qPCR
AZU1	0.125866	0.0575059	0.243773	0.294743	0.203998	0.255177	0.150144	-0.149413	-0.16533	0.139104	0.051988	0.24466	0.224693	-0.0989241	-0.0314327	-0.268436	0.248719	0.0815237	-0.220269	0.190104	0.214604	0.222649	0.30975	-0.0241557	0.146929	0.339815	0.281816	0.0487758	0.21859	0.486497	0.0359889	0.183781	0.256092	0.0701427	0.0530348	-0.00874275	0.525275	0.14548	0.362649	0.0069665	0.145004	0.0839216	0.127969	0.0709338	qPCR
B4GALT1	0.0374151	-0.00129607	0.112798	0.162944	0.133704	0.145458	0.0771259	-0.0763427	-0.0803349	0.0926862	0.0518397	0.117118	0.176528	-0.0148819	-0.0313039	-0.0634532	0.198307	0.0368555	-0.03808	0.0449721	0.141881	0.144306	0.123487	-0.0258577	-0.0144948	0.0843428	0.260297	0.103152	-0.0397799	0.149193	0.0241076	0.03856	-0.00527413	-0.0703891	-0.10196	-0.0747138	0.152703	0.0752546	0.0962606	0.0365582	0.0941559	0.195743	0.21857	0.193842	qPCR
B4GAT1	-0.295822	-0.266333	-0.296636	-0.205717	-0.123206	-0.191904	0.0944545	-0.0957211	-0.0594182	-0.0677455	-0.0302278	-0.111061	0.00341484	0.175544	0.0511307	0.251861	-0.101302	0.000636494	0.273118	-0.163438	-0.0781219	-0.0474647	-0.000877807	-0.0273478	-0.191957	-0.178109	-0.0707198	-0.145043	-0.241239	-0.145969	0.130064	-0.222932	-0.187863	0.096151	-0.0223918	-0.181347	-0.128778	-0.0874017	-0.133063	-0.0883692	0.048256	-0.25879	-0.27672	-0.256815	qPCR
BACH1	0.112348	0.0450246	0.15181	0.162648	0.0948151	0.148004	-0.0166656	0.017901	-0.00635617	-0.0140776	-0.00313388	0.11057	0.102685	-0.0474619	0.00907113	-0.21502	0.172183	0.0550499	-0.176202	0.127986	0.163315	0.0496865	0.0638687	-0.037949	0.0273263	0.140718	0.0154082	0.0586575	-0.0255512	0.240875	0.138239	0.0317011	-0.0157447	-0.0760516	-0.064871	-0.0148032	0.224259	0.131027	0.160967	0.107865	0.12665	0.122689	0.124504	0.143256	qPCR
BAG3	0.0638291	-0.0406564	0.0733781	0.131482	0.069162	0.12786	0.0125412	-0.0111565	-0.0277974	0.0655535	0.0919089	0.00207425	0.0167946	0.0265494	0.0309358	-0.0633466	0.0990249	0.0489844	-0.0211649	0.025123	-0.0262301	0.18332	0.131416	0.119278	0.0797317	0.0543565	0.222754	0.0227369	0.0992375	-0.0353125	0.0470846	0.102225	0.132834	0.0191074	-0.0163484	-0.0416374	-0.0256485	-0.0627197	0.0406558	0.0313576	0.0886612	0.067816	0.0255111	0.0800456	novel
BAG6	0.0439766	0.0151169	0.162408	0.197228	0.187057	0.187991	0.0590908	-0.0592805	-0.077034	-0.0303214	0.00364885	0.0801426	0.0976086	-0.0434009	-0.0124449	-0.109588	0.0750494	0.0347134	-0.0902851	0.0771589	0.166287	0.0495984	0.0159635	0.0396167	0.0394376	0.13735	0.0387117	-0.00742273	0.00479621	0.207645	0.116852	0.066129	0.0175278	-0.088487	-0.0881935	-0.013283	0.189603	0.115403	0.173399	0.125384	0.137841	0.0255961	0.0161259	0.0298164	qPCR
BAIAP2	0.218217	0.164894	0.422142	0.42374	0.27729	0.383517	0.0969291	-0.0949847	-0.119	0.124451	0.140593	0.266352	0.167917	-0.164068	-0.0670049	-0.328613	0.285052	0.0675659	-0.29754	0.223575	0.167838	0.466879	0.509686	-0.081052	0.060658	0.230116	0.247758	0.063468	0.278242	0.246697	-0.113882	0.275261	0.276204	-0.0542849	0.00630586	0.0914836	0.231938	0.0958595	0.22206	0.2408	0.170239	0.3708	0.35424	0.351554	novel
BAMBI	-0.151292	-0.064497	0.0114896	0.0488817	0.0629375	0.0361026	0.140266	-0.139739	-0.133182	-0.0180117	-0.0602694	0.165184	0.151847	-0.00985819	-0.0386884	-0.0108044	0.109329	-0.00753846	-0.0417444	0.041004	-0.0405971	0.0401292	0.10793	0.10706	0.0572639	0.0166134	0.25057	-0.00261151	-0.0751089	0.021907	-0.0834284	-0.029979	-0.0723498	-0.0496523	-0.0720549	-0.0324595	0.0271618	-0.0156075	0.0100114	0.0675753	-0.0469177	0.110258	0.190763	0.160331	qPCR
BANK1	0.162457	0.0873122	0.168976	0.171438	0.132489	0.151803	-0.0362309	0.0380553	0.00381667	0.00670365	-0.00163779	0.0833613	0.0885808	-0.0698045	-0.00994363	-0.220785	0.179145	0.0386094	-0.179935	0.137095	0.133623	-0.0133166	-0.021914	-0.0411966	0.0465551	0.137107	0.00257697	0.0850793	0.0204503	0.283893	0.186713	0.101597	0.0215364	-0.131573	-0.107327	0.0122466	0.262079	0.180893	0.182664	0.08156	0.113927	0.107625	0.0985578	0.117527	qPCR
BAX	-0.0130729	-0.0678774	0.149519	0.207782	0.178072	0.20708	0.151643	-0.151168	-0.164322	0.00714686	-0.00975799	0.180402	0.195382	-0.0959304	-0.0430566	-0.217837	0.164447	0.0455362	-0.189666	0.145891	0.180631	0.117645	0.215405	0.0481444	0.0788605	0.204246	0.175681	0.034527	-0.0473781	0.295523	0.080824	0.00835864	-0.0279581	-0.0392127	-0.0579307	-0.0561834	0.275075	0.179876	0.247636	0.0581045	0.119617	0.012112	0.0143395	0.0100463	novel
BCAM	-0.0998605	-0.0379546	-0.0274273	0.00878654	-0.0119384	-0.0193266	0.0666979	-0.0667977	-0.0584274	0.0123169	-0.00915676	0.0622907	0.050772	-0.037347	-0.0945025	0.0753908	0.0282317	-0.082181	0.0480247	-0.076095	-0.100057	0.259091	0.287665	0.0354911	-0.0538433	-0.0232293	0.171445	-0.0938706	-0.0172914	-0.0773423	-0.145003	-0.0542746	0.00736794	0.0956283	0.0443666	-0.061861	-0.0476212	-0.123821	-0.00245092	-0.00683176	0.0477527	0.106969	0.0800218	0.100231	qPCR
BCAN	-0.232696	-0.235839	-0.531437	-0.491757	-0.437637	-0.490395	-0.158204	0.155305	0.203506	-0.22586	-0.18665	-0.412096	-0.371607	0.254429	0.113403	0.337981	-0.19833	-0.0338301	0.318434	-0.218217	-0.265822	-0.114566	0.0578233	-0.0528644	-0.203499	-0.315487	-0.136282	-0.0293572	-0.209159	-0.358271	0.0197555	-0.182777	-0.201728	0.022875	-0.0159114	-0.0796739	-0.343796	-0.182826	-0.308531	-0.107386	-0.0361985	-0.234043	-0.259616	-0.290137	qPCR
BCL2L11	-0.00760636	-0.106298	-0.0210174	0.0507313	-0.0248234	0.0405716	0.0606079	-0.0610612	-0.0617235	0.033656	-0.00142607	0.0473537	0.0589529	-0.101497	-0.0946287	-0.102161	0.113621	-0.0355024	-0.0784038	0.00489096	0.0244677	0.110259	0.186811	0.0724489	0.0215907	0.0109515	0.173211	0.0290667	0.058007	0.10256	0.0733029	-0.0478066	0.0756632	0.160977	0.140095	-0.00370925	0.0998809	0.0274647	0.0901019	0.108721	0.0488568	0.0625888	0.0528907	0.0682225	qPCR
BCR	0.186489	0.0772687	0.19095	0.194126	0.14021	0.18769	-0.0467608	0.0480954	0.0138999	0.037151	0.0320517	0.157712	0.14779	-0.101882	-0.00934344	-0.284062	0.200218	0.0468246	-0.240171	0.168451	0.131458	0.00188521	-0.0360713	-0.0136134	0.0335121	0.182585	0.0110869	0.0855188	0.053969	0.239378	0.165341	0.107489	0.0596234	-0.100423	-0.0741894	0.0195578	0.224929	0.135503	0.151759	0.112776	0.108728	0.0523416	0.034884	0.0760175	qPCR
BGN	-0.0464932	0.00785888	0.065872	0.0869715	0.0868318	0.0600576	0.062397	-0.06174	-0.0616431	-0.0632009	-0.0203069	-0.0386336	-0.00152505	-0.0260836	-0.0692497	0.048502	0.00896501	-0.0993087	0.0337308	-0.062207	-0.120361	0.0133438	0.0148727	-0.030771	-0.0476254	-0.00762953	0.098094	-0.0521234	-0.0541515	-0.12481	-0.0943249	-0.0650912	-0.0501996	0.0421095	0.0262673	-0.0331112	-0.114743	-0.0899537	-0.0328709	-0.0206294	-0.0754002	0.197142	0.216522	0.168013	qPCR
BID	0.0028386	0.0243803	0.225575	0.240752	0.244705	0.241563	0.163293	-0.162047	-0.174692	0.0133579	0.0452827	0.185321	0.177537	-0.0255967	-0.000165296	-0.162918	0.231057	0.0700888	-0.122052	0.125033	0.185216	0.0360075	0.109047	-0.0889177	0.00888547	0.225106	0.022252	-0.029666	-0.0468285	0.287979	0.136352	0.106422	-0.0348728	-0.194985	-0.204002	-0.0531937	0.270686	0.185675	0.159582	0.0390216	0.120541	0.154417	0.179274	0.134663	qPCR
BIN2	0.00842916	0.00930054	0.11389	0.145341	0.149565	0.126303	0.0747624	-0.0728464	-0.0907258	-0.0742676	-0.0825866	-0.0161596	0.0426741	0.0340139	0.0335484	-0.0557588	0.0930638	0.076511	-0.0395853	0.0862063	0.114543	-0.0259947	-0.0528363	-0.0635946	0.00401373	0.0971197	0.0044449	-0.00124519	-0.0695353	0.228555	0.300203	0.0452664	-0.042092	-0.131061	-0.151256	-0.0672334	0.203906	0.164433	0.118006	0.0867417	0.135687	0.12151	0.0978784	0.100073	novel
BIRC2	0.179084	0.0423653	0.216328	0.226325	0.157363	0.224534	0.00536369	-0.00450575	-0.0354827	0.0908249	0.0656752	0.184469	0.155414	-0.091769	-0.0170742	-0.244797	0.167416	0.0608017	-0.219637	0.17977	0.145933	0.0669217	0.0668758	-0.0571445	0.0124795	0.234889	0.0880278	0.0971138	0.0751301	0.25451	0.105751	0.103005	0.0905414	-0.035523	-0.0272401	0.0036138	0.230938	0.158025	0.192689	0.114585	0.136961	0.054769	0.0583908	0.0428023	qPCR
BLMH	0.172862	0.0832636	0.181513	0.19852	0.104195	0.160247	-0.0222616	0.0225182	0.000917559	0.10191	0.0945619	0.064895	0.0270343	-0.000376654	0.0377933	-0.1487	0.145971	0.0999606	-0.147529	0.159954	0.0272693	0.315848	0.172976	-0.13891	-0.0124427	0.212697	0.0799591	-0.0139015	0.159441	0.0309849	-0.0506068	0.0836322	0.135253	0.0345557	0.0892227	0.109253	0.0775922	-0.131865	0.0963762	0.0410093	0.0502093	0.208812	0.172513	0.159351	qPCR
BLVRB	0.326284	0.16803	0.240461	0.250325	0.075264	0.187678	-0.0604092	0.0629481	0.0267248	0.179547	0.159937	0.214475	0.145531	-0.0462703	0.0580612	-0.284971	0.190305	0.138279	-0.243809	0.248425	0.032433	0.304406	0.201267	-0.187152	0.0498853	0.284602	0.183996	0.122518	0.512796	0.122919	-0.114888	0.463217	0.535952	-0.0381049	0.0301804	0.11175	0.129096	0.0111625	0.140176	0.048633	0.0996551	0.314889	0.278331	0.297169	qPCR
BMP4	0.0795495	-0.068025	-0.186189	-0.165612	-0.221101	-0.177536	-0.224923	0.224967	0.240333	0.00446295	-0.03119	0.035745	0.0134776	-0.142061	-0.174908	0.0691699	-0.0558161	-0.231757	0.0280986	-0.175302	-0.211981	0.0108602	0.0456597	0.10863	-0.00795328	0.0032657	0.203786	0.11717	0.057156	-0.0828988	-0.183025	0.0092987	0.0385664	0.0435613	0.0541149	0.0390445	-0.0651153	-0.0921334	-0.0571676	-0.00749022	0.054833	-0.0188834	-0.0271996	0.0485324	qPCR
BMP6	0.0565202	-0.0751572	-0.0874472	-0.028573	-0.12194	-0.0507181	-0.0978601	0.0982379	0.0941031	0.0401401	-0.0318192	0.0626734	0.0202226	-0.140427	-0.115845	-0.0825819	0.0386327	-0.102308	-0.0840794	-0.0410731	-0.0560442	0.114086	0.117135	0.126528	0.0719184	0.00060039	0.181177	0.0448203	0.123996	0.0363937	-0.0340715	-0.00185441	0.113387	0.135178	0.153814	0.0660723	0.0346223	-0.0173273	0.0460911	0.123067	0.0783401	0.0312445	-0.0195925	0.064539	qPCR
BOC	-0.0576893	-0.11209	-0.239858	-0.196202	-0.222314	-0.21731	-0.119339	0.117402	0.136495	-0.0852405	-0.0309149	-0.0761758	-0.0738644	0.0844284	0.0221674	0.140978	-0.103913	-0.0432633	0.126188	-0.0967955	-0.243954	0.0426836	0.102694	0.0983989	0.0173208	-0.135445	-0.0133663	-0.0355626	0.0231305	-0.138906	-0.184238	-0.0235017	0.052369	0.11311	0.067165	-0.0542758	-0.12347	-0.113985	-0.0702278	-0.022243	0.0377191	-0.113719	-0.107302	-0.0992348	qPCR
BPIFB1	-0.410753	-0.366079	-0.299267	-0.19695	-0.0920167	-0.140904	0.21725	-0.219048	-0.164202	-0.142043	-0.110968	-0.224533	-0.149469	0.0356205	-0.184314	0.530899	-0.335534	-0.271883	0.501433	-0.490044	0.0143093	-0.102937	0.0703232	0.0412567	-0.196814	-0.278845	-0.0279555	-0.306338	-0.357079	-0.108981	0.0594886	-0.364864	-0.326426	0.166314	0.0590037	-0.178975	-0.0664014	-0.143478	-0.0375283	-0.121856	-0.0177741	-0.306048	-0.369606	-0.345852	novel
BRK1	-0.0378135	-0.111269	0.0146622	0.0741835	0.104161	0.0921947	0.0700975	-0.0692235	-0.0676873	-0.0814392	-0.0926065	0.0718144	0.10238	-0.00109324	-0.00360668	-0.0408596	0.0864708	0.0395486	-0.0315873	0.0451423	0.203288	-0.0554898	0.00321606	0.0700703	0.0685513	0.0982816	0.17994	-0.0226886	-0.0733017	0.180565	0.151477	-0.0804667	-0.0729122	0.0254533	0.0185188	-0.0150017	0.21686	0.0323187	0.136433	-0.0734767	0.0127216	-0.185349	-0.198414	-0.172999	novel
BSG	0.0977462	0.0401279	0.124487	0.13778	0.0812843	0.118887	0.0262738	-0.0254619	-0.0316928	0.0443993	0.0982301	0.110664	0.0869903	-0.0552901	-0.0695491	-0.0786211	0.142253	-0.042151	-0.0818394	0.0210578	-0.0583413	0.27222	0.379487	0.0172049	0.0456454	0.13165	0.479353	0.179215	0.0622124	-0.0116512	-0.107741	0.027904	0.083921	0.0826554	0.0568354	-0.0280578	0.00874297	-0.0682088	0.0922615	-0.0446599	0.069243	0.127726	0.237186	0.171984	novel
BST1	0.0872235	0.0958267	0.0404301	0.0606664	0.0121541	-0.00814996	-0.0341109	0.0351423	0.0401955	-0.0414306	-0.0361051	-0.0244605	-0.10891	-0.0296274	-0.0385202	-0.00761869	-0.00835935	-0.0718672	-0.00299956	-0.0338021	-0.0514661	0.121032	0.178933	-0.0493371	-0.0208498	0.0782174	0.0434311	-0.0367411	0.0995609	-0.0013292	-0.179871	0.0500097	0.0737473	0.0186254	0.0627903	0.0764615	-0.0132624	0.0364357	0.0465879	-0.0585366	0.122949	0.0794467	0.0511207	0.0444631	qPCR
BST2	-0.0359789	-0.133	0.106248	0.186177	0.0824275	0.174897	0.183455	-0.183134	-0.169164	0.0806454	0.0217693	0.12172	0.0639315	-0.141304	-0.102779	-0.136696	0.135471	-0.0330699	-0.135974	0.0458001	0.10188	0.534767	0.730451	0.00372331	0.0665422	0.144648	0.366074	-0.0275214	0.0674163	0.126205	-0.168611	-0.0251798	0.0688595	0.147538	0.13093	0.000550091	0.148166	-0.0466128	0.173781	0.132807	0.0937517	0.256967	0.269538	0.194426	novel
BTC	-0.0531814	-0.0484028	0.0611298	0.0961239	0.0965328	0.0973912	0.112828	-0.112251	-0.112187	-0.0693556	-0.0650142	0.0390844	0.0931511	-0.0514161	-0.0474729	-0.0822468	0.117153	0.0120475	-0.0667156	0.0503582	0.145533	0.0618226	0.141996	0.0119843	0.0608913	0.122314	0.103497	-0.104004	-0.108719	0.345395	0.223986	-0.058117	-0.0638399	0.0182111	-0.0440147	-0.118106	0.347654	0.155814	0.256318	0.0473149	0.122397	0.00175191	0.00528333	-0.00911466	qPCR
BTN2A1	-0.131768	-0.14348	0.0292341	0.109923	0.154023	0.121881	0.182759	-0.181753	-0.173615	0.025288	0.0621708	0.133798	0.220301	-0.101979	-0.126571	-0.0547022	0.156229	-0.0626925	-0.0584099	-0.0201439	0.00515894	0.111603	0.166562	0.064228	-0.0213059	0.0940181	0.460494	0.076423	-0.144367	0.0704721	0.0146176	-0.0594432	-0.0727555	-0.00599837	-0.113653	-0.191291	0.0714204	0.045669	0.0492492	-0.0313839	0.113626	0.0633389	0.114454	0.0830939	novel
BTN3A2	0.0304724	0.0335452	0.26844	0.315513	0.255855	0.29386	0.164822	-0.164302	-0.18215	0.023673	-0.00851764	0.274746	0.277327	-0.125951	-0.0638232	-0.312974	0.353847	0.048554	-0.272968	0.187975	0.188611	0.17833	0.190064	0.0409663	0.0384385	0.272993	0.46342	0.0529714	-0.00193468	0.311998	0.0225926	0.0619407	0.0190664	-0.0700868	-0.0775641	-0.0445546	0.306587	0.165687	0.189139	0.0723514	0.100238	0.284194	0.389467	0.312043	qPCR
C19orf12	0.20583	0.109546	0.448156	0.483486	0.341648	0.453054	0.228208	-0.226381	-0.258876	0.163448	0.171858	0.284716	0.214896	-0.191587	-0.0867633	-0.292304	0.218149	0.0328518	-0.25939	0.18255	0.0627237	0.757926	0.521176	-0.114916	0.0694921	0.323766	0.400661	0.0306801	0.31368	0.153999	-0.210582	0.176324	0.301009	0.123699	0.182833	0.126663	0.175777	-0.0184332	0.181077	0.0796514	0.0347328	0.428435	0.443037	0.357338	novel
C1QA	-0.072048	0.0216494	0.0332848	0.0420673	0.0171667	0.0216482	0.0152203	-0.0183852	-0.0076827	-0.0325747	-0.0193567	0.106288	0.0169238	0.0685364	0.0563867	0.0113017	0.00295411	0.0338704	-0.0072601	0.0305362	0.100469	0.0913681	0.117591	0.133092	0.0190287	0.0145138	0.150109	-0.0793321	0.0120756	0.00983329	-0.161395	0.0310732	0.00583412	-0.0407346	-0.0245462	0.019095	0.0440033	-0.109562	0.107682	0.0119624	-0.0734372	0.153958	0.211013	0.202764	novel
C1QTNF1	0.00422005	0.0336305	0.201216	0.249341	0.183247	0.209409	0.125304	-0.125808	-0.13062	0.110521	0.105923	0.231392	0.171949	-0.0778509	-0.0894094	-0.118403	0.20427	-0.0286242	-0.0776418	0.0434831	0.12089	0.170757	0.18411	0.0700614	0.0988486	0.128876	0.153211	-0.0677015	0.0368145	0.0904136	-0.0688013	0.0481704	0.0238328	-0.0378649	-0.0168138	0.0325064	0.0660555	0.0693266	0.143196	0.0878299	0.0899806	0.216365	0.209421	0.22612	qPCR
C2	-0.0967012	-0.0679242	0.098958	0.151411	0.162997	0.157216	0.17585	-0.175756	-0.17248	0.102307	0.169604	0.119092	0.144677	0.0367514	0.0439304	-0.0285316	0.0547296	0.0720594	0.0177196	0.0393038	0.217452	0.0235392	0.0427181	0.0224378	-0.0210841	0.115755	0.00567626	-0.149948	-0.0660354	0.0793472	0.111862	0.00723763	-0.0525089	-0.0673151	-0.0968353	-0.0507875	0.0797899	0.0526754	0.0116463	0.0141441	0.08167	-0.04674	-0.151805	-0.031049	qPCR
C2CD2L	-0.0752042	0.00647698	0.0280554	0.0547678	0.0580148	0.0267144	0.101605	-0.101332	-0.0957244	-0.106507	-0.0314854	-0.0270104	-0.0706832	0.102822	0.0699609	-0.0113311	0.0953059	0.106476	0.0345567	0.060886	0.0308446	0.0484642	0.0717007	-0.107154	-0.0732354	0.00685568	-0.00578774	-0.0802876	-0.145997	-0.0342506	0.0277313	-0.0274875	-0.147416	-0.127	-0.138143	-0.0586555	-0.0204924	-0.0278967	-0.0623859	-0.0901456	-0.0684768	0.0705871	0.0831302	0.0561224	novel
C4BPB	-0.133324	-0.0879465	-0.0926912	-0.0499196	-0.00455358	-0.045811	0.0675234	-0.0685148	-0.0498525	0.0235218	0.0771249	-0.0754736	-0.0188332	0.0714228	0.0349427	0.0352141	0.0176421	0.0242296	0.0457576	-0.0287694	0.13909	-0.155365	-0.139641	0.0603365	-0.0731171	-0.0850987	-0.0834254	-0.0634944	-0.0925384	0.00102037	0.0805071	0.0348622	-0.0450751	-0.121536	-0.173572	-0.117856	0.0025001	0.0139341	0.0426259	-0.0425422	0.0103825	-0.259934	-0.364836	-0.251696	novel
CA1	0.406613	0.240341	0.293962	0.290795	0.0828344	0.213117	-0.0916273	0.0928222	0.0482637	0.202185	0.245276	0.237353	0.125637	-0.0571707	0.0958509	-0.376685	0.202914	0.181997	-0.325759	0.329814	0.0178939	0.295703	0.16018	-0.20788	0.134989	0.362765	0.137581	0.207878	0.541435	0.0692329	-0.149544	0.419393	0.549528	0.0532637	0.131207	0.15706	0.0726592	0.0117128	0.06215	0.032247	0.0636518	0.353052	0.344534	0.323774	qPCR
CA11	-0.254499	-0.109606	-0.0687788	-0.0327606	0.033309	-0.0178894	0.148157	-0.149828	-0.109198	-0.0579639	-0.0384782	0.0349277	0.0779922	-0.0596545	-0.149433	0.13412	-0.0323915	-0.145756	0.104273	-0.157506	0.0620564	0.00866133	0.226135	0.202195	0.0440467	-0.101293	0.218807	-0.0913248	-0.144349	0.0417109	-0.0796122	-0.179747	-0.112613	0.177029	0.086858	-0.109157	0.0772136	-0.097708	0.170079	0.000394229	0.0237501	-0.1232	-0.126706	-0.1066	novel
CA12	-0.0294632	-0.063278	-0.0655699	-0.0476057	-0.0208838	-0.0391036	-0.0259113	0.0264144	0.0330606	-0.0570094	-0.0176311	0.155222	0.167814	-0.149657	-0.213767	-0.0237427	0.168143	-0.18425	-0.0373168	-0.0801445	-0.111352	-0.0469956	0.0275015	0.0653862	-0.0115945	0.0245353	0.231548	0.0330929	-0.140984	-0.00757042	-0.0167797	-0.00778836	-0.0876675	-0.090369	-0.169594	-0.170675	-0.0166153	0.0104518	0.0213639	-0.00667459	0.0686571	0.0952316	0.0778054	0.151852	qPCR
CA13	0.0306568	-0.0392121	0.109858	0.145112	0.125222	0.152876	0.0828125	-0.0820817	-0.102527	0.000711998	-0.012191	0.112213	0.144582	-0.0768485	-0.0411756	-0.167317	0.141362	0.010811	-0.131281	0.0795305	0.153055	0.0335104	0.0178869	0.0139334	0.0464898	0.138472	0.0690949	-0.0188493	-0.0180418	0.25935	0.207594	0.05672	0.0088887	-0.0825269	-0.0953759	-0.0513406	0.250055	0.144768	0.195227	0.0368898	0.117098	0.0562223	0.0458739	0.0523319	qPCR
CA14	0.0984293	0.0606236	-0.400484	-0.500457	-0.398928	-0.481176	-0.44444	0.443094	0.462107	-0.211968	-0.22875	-0.345229	-0.341606	0.198817	0.102505	0.254692	-0.181741	-0.0157058	0.245184	-0.166846	-0.282766	-0.181403	-0.0622466	-0.0744859	-0.0904812	-0.214315	-0.165151	0.327364	-0.0636492	-0.280265	-0.00321151	-0.0579815	-0.0737809	-0.0116311	-0.0133989	-7.1863e-05	-0.264084	-0.149309	-0.194707	-0.165481	-0.132354	-0.433869	-0.427399	-0.441934	qPCR
CA2	0.316368	0.151296	0.36914	0.404232	0.228631	0.347436	0.0498326	-0.0471545	-0.0916717	0.183963	0.169219	0.30039	0.242586	-0.11751	0.0131334	-0.367233	0.237876	0.140764	-0.312039	0.302252	0.136555	0.290878	0.173313	-0.15338	0.0973093	0.415212	0.166314	0.114193	0.370525	0.25951	0.00299405	0.306936	0.410349	0.0486698	0.0733332	0.0405068	0.257071	0.107934	0.207788	0.0824025	0.164709	0.286931	0.253453	0.247719	qPCR
CA3	0.266092	0.218384	0.326417	0.32119	0.221353	0.261942	0.00200784	-0.00048963	-0.0359177	0.204155	0.229552	0.226735	0.198044	-0.128895	-0.0195742	-0.30761	0.212922	0.0567842	-0.288893	0.212895	-0.0109522	0.23959	0.148787	-0.0494855	0.201679	0.274401	0.180097	0.186155	0.362075	0.00716722	-0.185266	0.363153	0.387372	-0.0614588	-0.0165552	0.0637068	0.0236042	-0.0543503	0.0663946	0.0480285	0.0277712	0.208653	0.199551	0.220598	qPCR
CA4	-0.0626586	-0.0870588	0.0213216	0.0685681	0.107424	0.081465	0.139322	-0.13872	-0.137942	-0.0719905	0.0111543	0.0141425	0.131405	-0.0527694	-0.088966	-0.0115155	0.0908724	-0.016098	0.0456094	-0.0573539	0.0233025	0.062544	0.100049	-0.015709	-0.0750022	0.0813058	0.219366	0.0485834	-0.0811777	0.141088	0.159714	-0.0661782	0.00855456	0.123379	-0.0012768	-0.205045	0.176884	0.00507296	0.142428	-0.100002	0.0424321	-0.131457	-0.0651913	-0.126216	qPCR
CA5A	0.134271	0.0250473	0.366646	0.400689	0.254251	0.400551	0.243721	-0.24328	-0.26112	0.153833	0.142016	0.213579	0.227553	-0.130051	-0.0530552	-0.254919	0.246676	0.0611102	-0.210128	0.158869	0.0633324	0.657873	0.540386	-0.0759445	0.0599408	0.267521	0.404441	0.107933	0.183345	0.121522	-0.192435	0.12732	0.19162	0.0707267	0.0855357	0.0318836	0.132405	-0.00466943	0.194352	0.0720425	0.0170339	0.387537	0.427053	0.328281	qPCR
CA6	0.273993	0.288937	-0.0427591	-0.180318	-0.179522	-0.197978	-0.350698	0.353076	0.326493	-0.0402	-0.0663677	-0.172482	-0.183703	0.229062	0.176819	0.194603	-0.113199	0.105732	0.222819	-0.0593893	-0.150169	-0.0549822	-0.069477	-0.198881	-0.104251	0.0129549	-0.199946	0.270005	0.147493	-0.164552	-0.104792	0.129193	0.128505	-0.031667	0.0185683	0.0926691	-0.172663	-0.0429833	-0.14933	-0.0737679	-0.0256608	-0.081708	-0.1621	-0.0717773	qPCR
CA9	-0.21861	-0.286849	-0.236917	-0.135799	-0.141434	-0.104197	0.0802452	-0.0809938	-0.0348034	-0.028623	-0.0416299	-0.0325731	0.0572394	0.00031194	-0.11658	0.214956	-0.0230057	-0.131353	0.188891	-0.211042	-0.0636805	0.0661152	0.134188	0.0402268	-0.0275533	-0.100016	0.089457	-0.155285	-0.182265	-0.0435109	-0.0846856	-0.166621	-0.126092	0.0993197	-0.00269922	-0.185485	-0.0340456	-0.0422306	0.0150107	-0.0172146	0.0784885	0.00253445	-0.0147404	0.0073596	qPCR
CALB1	-0.080997	-0.0552258	-0.258076	-0.216536	-0.18977	-0.257783	-0.114375	0.113769	0.136953	-0.065826	-0.102378	-0.0681354	0.00486884	0.0474164	-0.0128334	0.0520697	0.0769869	-0.0354214	0.0655239	-0.0888758	-0.138802	-0.152026	0.00462213	0.0460877	-0.124153	-0.232532	0.103088	0.0461792	0.0304212	0.0066555	0.0610045	-0.154814	0.0297091	0.247437	0.216424	0.0429425	0.0558128	-0.100238	-0.0304471	-0.0265754	-0.0361315	-0.404582	-0.37403	-0.341419	novel
CALB2	-0.264556	-0.224007	0.263641	0.376769	0.50277	0.440576	0.545991	-0.544212	-0.547775	-0.0174828	-0.0086785	0.22741	0.343528	-0.0743616	-0.0814712	-0.0846401	0.181686	0.0128493	-0.0780928	0.0776653	0.213064	0.226992	0.166378	0.0635734	0.0806175	0.174695	0.317693	-0.131115	-0.139185	0.201147	0.146476	-0.0748757	-0.0422403	0.0682973	-0.0669623	-0.252833	0.165278	0.14452	0.257631	0.0861233	0.121044	0.192905	0.262981	0.186637	novel
CALCA	0.374287	0.189543	0.340738	0.336296	0.152227	0.279458	-0.0301593	0.0335862	-0.00136637	0.274135	0.237938	0.254518	0.135775	-0.217053	-0.0880085	-0.407206	0.367121	0.0413131	-0.398769	0.276738	0.126307	0.333171	0.352001	0.00123713	0.202368	0.457537	0.380084	0.308925	0.243215	0.21165	-0.137285	0.224229	0.199668	-0.0610199	0.0336829	0.167161	0.205697	0.0741132	0.248465	0.0984055	0.162559	0.352813	0.411975	0.319218	qPCR
CALCOCO1	0.0859665	0.0236338	0.090583	0.0981447	0.076796	0.091017	-0.0243386	0.0256994	0.00912349	-0.0494861	-0.0310113	-0.0684402	-0.04223	0.0434454	0.088369	-0.163583	0.140005	0.129694	-0.155238	0.182342	0.0817299	-0.0745041	-0.0920917	-0.0694757	0.00224834	0.067536	-0.0773357	0.0436868	-0.059547	0.210535	0.247124	0.0506602	-0.0543149	-0.161545	-0.1426	-0.0141237	0.1823	0.162896	0.0941581	0.10496	0.0651022	0.153693	0.156502	0.14951	novel
CAMKK1	0.0141147	0.0109729	0.0789814	0.108325	0.0597942	0.0848615	-0.024989	0.0259793	0.011192	0.0117412	-0.00286193	0.134608	0.117913	-0.0516787	-0.0407478	-0.0968323	0.13518	0.00911535	-0.065914	0.0305728	0.154644	0.0465866	0.0648536	0.047181	0.0719117	0.175258	0.153223	0.0541493	-0.05531	0.17536	0.0389105	0.00717498	-0.0328767	-0.0526615	-0.0775504	-0.0526557	0.182616	0.0373937	0.125204	0.131656	0.0498516	-0.0397307	0.00207423	-0.0328159	qPCR
CANT1	-0.190108	-0.131259	0.0750593	0.151267	0.197713	0.162125	0.255756	-0.256647	-0.249757	0.0308608	0.0713569	0.166536	0.232102	-0.0233888	-0.0572028	-0.0358094	0.164478	0.0204159	-0.0110891	0.0222709	0.157167	0.149616	0.135468	0.0210213	-0.0527237	0.0971354	0.248128	-0.120422	-0.119187	0.142343	0.0657121	-0.0446489	-0.0597338	-0.0144068	-0.104786	-0.162494	0.11832	0.103816	0.144938	0.0577256	0.176887	0.137958	0.151531	0.132794	qPCR
CAPG	0.0159278	-0.0390115	0.112631	0.145317	0.135127	0.16204	0.0654023	-0.0643163	-0.0594279	0.0851122	0.03844	0.163893	0.263606	-0.0262156	0.0843677	-0.280484	0.169571	0.152088	-0.248016	0.259528	0.127211	0.194508	0.177339	0.123591	0.149019	0.0865639	0.338317	0.213816	0.0572872	0.201634	0.0157576	-0.0370431	0.0799348	0.16553	0.126059	-0.028066	0.199243	0.089549	0.206018	0.0241645	0.0325943	-0.0863997	0.0121149	-0.0802227	qPCR
CARHSP1	0.243016	0.114771	0.197197	0.22086	0.0682233	0.162977	-0.0179802	0.0191856	-0.00543088	0.0923448	0.139345	0.254191	0.161081	-0.00167602	0.0714376	-0.260176	0.248429	0.181248	-0.216523	0.262348	0.0812759	0.278197	0.276356	-0.074415	0.12024	0.294391	0.239206	0.131879	0.300581	0.182094	-0.104738	0.216861	0.292626	0.0642945	0.125283	0.114186	0.233417	-0.048755	0.154366	0.0277041	0.0557137	0.0902599	0.133232	0.0884104	novel
CASC4	-0.137747	-0.154007	0.284935	0.391266	0.346762	0.411195	0.398534	-0.398592	-0.403706	0.196129	0.160113	0.295043	0.300177	-0.10979	-0.10331	-0.140298	0.233116	0.0246933	-0.137317	0.118493	0.262952	0.299459	0.284168	0.102231	0.146156	0.151254	0.212985	-0.212823	0.0198817	0.266508	0.0385188	0.0396311	0.0542149	-0.000161632	-0.0344217	-0.065295	0.24892	0.133412	0.27375	0.137261	0.110297	0.35122	0.396044	0.353648	novel
CASP1	0.0725658	-0.0396643	0.156037	0.21033	0.12674	0.204171	0.0926649	-0.0920617	-0.101485	-0.0234814	0.0170214	0.194529	0.186666	-0.0522743	-0.0359295	-0.133634	0.16188	0.0656942	-0.114319	0.120215	0.167753	0.285513	0.296493	0.00945698	0.095418	0.304871	0.318179	0.0624887	0.0561865	0.258238	-0.0546977	0.0142748	0.100424	0.115559	0.0682418	-0.0765235	0.254853	0.100939	0.271981	0.0668412	0.0889974	0.0930419	0.161132	0.0837522	novel
CASP10	0.0645937	-0.0344317	0.182449	0.237987	0.193487	0.233035	0.128718	-0.127117	-0.151209	0.0208136	0.0500753	0.14985	0.140496	-0.0637578	0.00650101	-0.233933	0.161331	0.0801154	-0.201023	0.164831	0.155262	0.0514716	0.0903975	-0.0206128	0.0460343	0.240563	0.081894	0.0163097	0.00315307	0.304216	0.158631	0.0793834	0.0297637	-0.0682723	-0.078812	-0.0461104	0.285447	0.176263	0.249797	0.0887491	0.166856	0.00524145	-0.0286765	-0.0202842	novel
CASP2	0.093508	0.0547054	0.23844	0.253247	0.224888	0.24405	0.0751663	-0.0733107	-0.0973285	0.0590562	0.0367994	0.175319	0.214861	-0.151234	-0.0747604	-0.261709	0.204157	0.00326234	-0.236328	0.135692	0.234152	0.035883	0.00634436	0.00761459	0.0376052	0.180774	0.0795858	0.0490956	0.00822099	0.331553	0.162714	0.0454625	0.0201078	-0.0558986	-0.05095	-0.00678127	0.313435	0.19285	0.201099	0.101561	0.152581	0.125905	0.119748	0.131759	novel
CASP3	0.0825374	-0.0102996	0.202196	0.236291	0.19751	0.237294	0.0938508	-0.0934173	-0.117391	0.0396131	0.0390554	0.161809	0.163354	-0.125807	-0.0607271	-0.219398	0.144222	0.0111057	-0.191747	0.121183	0.165339	0.0533805	0.0493078	0.00540684	0.0473503	0.210418	0.062564	0.026947	0.0145513	0.269304	0.152048	0.0697346	0.0349859	-0.0627184	-0.0619619	-0.0251829	0.260877	0.132102	0.205372	0.0960073	0.125526	0.0331511	0.0312367	0.0259262	qPCR
CASP8	0.174839	0.0712931	0.266424	0.282082	0.210281	0.269474	0.0383625	-0.0373928	-0.0731871	0.0699166	0.0587211	0.213595	0.202057	-0.17032	-0.0900682	-0.289712	0.210349	0.0160702	-0.270257	0.170807	0.199967	0.111148	0.0778223	0.0162885	0.0843187	0.303656	0.186046	0.126926	0.0640815	0.307369	0.085531	0.111842	0.0952714	-0.0500277	-0.054461	-0.0300954	0.293025	0.158881	0.246943	0.110522	0.134424	0.116433	0.0938349	0.115069	qPCR
CBLIF	-0.0973594	-0.034916	0.058307	0.123554	0.138099	0.107468	0.15425	-0.152902	-0.159813	-0.203561	-0.143069	0.0674153	0.202914	-0.0228942	-0.084329	0.0180882	0.0708877	-0.0492091	0.0859455	-0.106074	-0.0295516	-0.0514006	-0.117284	-0.104553	-0.139095	-0.0131868	0.0586443	-0.103127	-0.0127444	0.0528722	0.161996	0.0570925	0.0571578	-0.0362429	-0.100659	-0.145901	0.0326793	0.116475	-0.0594943	-0.005149	0.0739976	0.0994181	0.0231597	0.108662	novel
CBLN4	0.140487	-0.0168547	-0.0263047	-0.00783651	-0.0530585	-0.0080178	-0.0941099	0.094863	0.100828	0.0610943	0.0404556	0.0512849	0.0137681	0.0352214	-0.00573562	0.0831286	0.00514724	-0.0491428	0.0903752	-0.0861063	-0.167183	0.131317	0.102154	-0.164155	-0.0426522	0.0589601	-0.0213913	0.198439	0.185586	-0.142394	-0.130871	0.104009	0.131449	-0.0165505	0.0780417	0.167084	-0.167556	-0.0197119	-0.095046	0.028569	0.130711	0.0466314	0.0135152	0.0557065	novel
CC2D1A	0.107086	0.0214953	0.222729	0.272549	0.195531	0.245243	0.0881001	-0.0863212	-0.11265	0.015808	0.0326883	0.143362	0.154471	-0.0791497	-0.0111372	-0.263308	0.240439	0.0754993	-0.224992	0.188201	0.152683	0.138711	0.103329	-0.0310399	0.0343345	0.226513	0.130654	0.0449778	0.0531597	0.287744	0.169358	0.11148	0.0698255	-0.0822312	-0.0741693	-0.0077479	0.27229	0.152666	0.210297	0.111897	0.148232	0.208553	0.176323	0.190497	novel
CCDC80	-0.140344	-0.246473	-0.103898	0.0014103	-0.0127501	0.0206719	0.109321	-0.11009	-0.0922886	-0.014985	-0.0197643	-0.0111277	0.0880075	-0.072187	-0.154266	0.0546752	0.104099	-0.130784	0.0294605	-0.105847	-0.0548151	0.0842866	0.205745	0.0426848	-0.117225	-0.0214859	0.295598	-0.00527465	-0.160124	0.0603588	0.0553084	-0.141919	-0.0938071	0.122748	0.000384923	-0.19744	0.0410824	0.0955618	0.0475836	-0.0260596	0.113745	0.015024	0.0639901	0.0291452	qPCR
CCL11	-0.0409892	-0.171576	-0.0901446	-0.0192764	-0.0566802	-0.00129252	0.0514923	-0.0505815	-0.0469605	0.045444	0.0780136	0.142171	0.192477	-0.14016	-0.187177	0.0327005	0.0539681	-0.163715	0.0262027	-0.144872	-0.0789662	-0.072657	0.010568	0.0805554	-0.0146218	0.115039	0.226081	0.00797009	-0.131497	0.0483326	-0.0486456	-0.162279	-0.0699322	0.169683	0.0546544	-0.164256	0.0938516	-0.059837	0.118523	-0.133406	0.0403314	-0.131698	-0.0948749	-0.114378	qPCR
CCL13	-0.0652553	-0.0705192	0.183544	0.248074	0.250127	0.262906	0.209855	-0.209054	-0.225519	0.0188714	0.0606053	0.276553	0.323255	-0.0801546	-0.0364422	-0.178801	0.146671	0.0554048	-0.157524	0.136478	0.150993	-0.0117184	-0.0573767	0.0690536	0.0576768	0.132141	0.122117	-0.0450799	-0.116428	0.145861	0.177815	-0.00795918	-0.0422586	-0.0426855	-0.12437	-0.17969	0.161226	0.0517202	0.114031	-0.0274881	0.0525041	-0.0150852	0.0323165	0.0429467	qPCR
CCL14	-0.121394	-0.0644837	0.137138	0.200354	0.198233	0.193625	0.244073	-0.244849	-0.238823	0.111926	0.0561761	0.197942	0.222872	-0.0706456	-0.070002	-0.109232	0.239351	0.0297513	-0.114183	0.10266	0.198358	0.121281	0.151549	0.0933317	0.113285	0.168399	0.350592	0.0056163	-0.129107	0.180892	-0.0124417	-0.01077	-0.105587	-0.112317	-0.158231	-0.0920504	0.164554	0.133282	0.134233	0.0447681	0.0491383	0.0469425	0.172282	0.0706195	qPCR
CCL15	-0.0523346	-0.15808	0.0755076	0.110325	0.132698	0.174162	0.15043	-0.151923	-0.139704	0.0607555	0.0986492	0.223321	0.28585	-0.159728	-0.163215	-0.0481351	0.124645	-0.120677	-0.0642163	-0.0267167	0.0590522	0.162261	0.155817	0.17586	0.12658	0.112881	0.299671	-0.0116301	0.0297816	0.0965459	-0.0829433	-0.0560844	0.066436	0.181027	0.0980321	-0.0781653	0.13646	-0.0649138	0.147878	-0.0274764	-0.138844	0.0926626	0.157933	0.107899	qPCR
CCL16	0.116126	0.0631146	0.298993	0.365845	0.229985	0.312742	0.198967	-0.197475	-0.216962	0.141137	0.208504	0.289036	0.231906	0.0207076	0.0265676	-0.153092	0.297229	0.131572	-0.0406018	0.104731	0.12807	0.225942	0.200638	-0.0936938	0.0133437	0.215669	0.310046	0.0858033	0.193285	0.195791	0.0672773	0.0919928	0.161698	0.0735441	0.125596	0.130897	0.17839	0.0996174	0.218366	0.130492	0.110883	0.179099	0.197443	0.191884	qPCR
CCL17	-0.0374743	-0.0419497	0.0799886	0.127961	0.151425	0.109452	0.111717	-0.111021	-0.119261	-0.0213174	-0.0313291	0.125562	0.21796	-0.0113884	-0.00255551	-0.129594	0.177215	0.0792659	-0.10421	0.129341	0.111011	0.0183834	0.0456817	-0.0195547	0.0845976	0.133736	0.0267448	-0.0734548	-0.0545172	0.26429	0.285465	-0.095961	0.00760829	0.150206	0.0687736	-0.131557	0.252018	0.135528	0.142807	0.163171	0.135202	0.0985127	0.172002	0.105425	qPCR
CCL18	0.0767183	0.0666511	0.250906	0.285927	0.283771	0.263298	0.160656	-0.159272	-0.188281	0.0456185	0.0174652	0.178025	0.16987	0.0085462	0.0621122	-0.199496	0.230415	0.154652	-0.174815	0.225408	0.158388	0.14118	-0.0176755	-0.0364925	0.0522736	0.250847	0.170795	0.0556234	0.0690251	0.202725	0.197109	0.145725	0.0823207	-0.120598	-0.115485	-0.0106884	0.203771	0.115189	0.13226	-0.0559042	0.0965446	0.129496	0.156303	0.121469	qPCR
CCL19	-0.036697	-0.0266082	0.201874	0.262402	0.217291	0.223624	0.23705	-0.236421	-0.245019	0.0227138	-0.0362097	0.125644	0.132222	-0.116476	-0.0981497	-0.125007	0.111032	-0.0247604	-0.149287	0.0672631	0.120565	0.305463	0.424776	-0.0501052	0.0152385	0.105595	0.257971	-0.0360341	0.134403	0.222786	-0.00345519	0.0619163	0.133806	0.0787623	0.0856558	0.041798	0.211726	0.10999	0.195745	0.0816751	0.0906364	0.279686	0.317872	0.240513	qPCR
CCL2	0.0668545	-0.01588	0.160791	0.186292	0.141531	0.198474	0.0707683	-0.0708703	-0.0687009	0.218552	0.210388	0.248384	0.223854	-0.153529	-0.171776	-0.0716955	0.146338	-0.0699327	-0.0723294	0.0103986	0.111191	0.151769	0.2199	0.102222	0.0394043	0.170698	0.428627	0.0876309	-0.00964864	0.104183	-0.0899844	-0.0940052	-0.00369168	0.165367	0.127846	-0.0222547	0.146922	-0.0655459	0.0998543	0.0258744	-0.00588014	0.185277	0.287418	0.21898	qPCR
CCL20	-0.156059	-0.158207	0.0697656	0.164233	0.1246	0.163683	0.213998	-0.212116	-0.203597	-0.0544452	-0.0474293	0.138336	0.169316	-0.012379	0.0098345	-0.0949573	0.104882	0.0698935	-0.0597031	0.0667548	0.0948736	0.216769	0.243841	0.0273838	-0.00614275	0.0620856	0.191765	-0.0910195	-0.0658146	0.1894	0.00101368	-0.098006	-0.0613631	0.0935669	0.0650573	-0.0437088	0.209291	0.0480957	0.120149	0.0196457	0.0849879	0.224833	0.233277	0.207156	qPCR
CCL21	-0.010637	-0.0416241	0.139983	0.20128	0.140933	0.185727	0.163045	-0.161597	-0.160676	0.108832	0.110491	0.225123	0.207	-0.167323	-0.147727	-0.143678	0.173192	-0.0812241	-0.14955	0.0284784	0.0210426	0.224052	0.32925	0.0739225	0.0257183	0.105168	0.401737	9.10255e-05	0.103983	0.0835339	-0.185165	0.0280863	0.122327	0.131187	0.0977714	-0.0175495	0.0816069	0.0185367	0.12915	0.0552032	0.0586462	0.197605	0.270118	0.179159	qPCR
CCL22	-0.26827	-0.140359	0.133976	0.225831	0.284806	0.227153	0.380867	-0.380002	-0.374114	-0.0144027	-0.0139322	0.148222	0.243193	-0.0278298	-0.0898496	-0.013837	0.184475	-0.00207894	0.00578547	-0.00175366	0.112081	0.110955	0.184465	0.0139563	0.0343444	0.0246991	0.170975	-0.229909	-0.131482	0.237871	0.219191	-0.0722824	-0.0759356	0.0306421	-0.0575443	-0.157711	0.212523	0.166613	0.163517	0.10356	0.130468	0.254944	0.284864	0.249954	novel
CCL23	0.101135	0.135607	0.184057	0.19996	0.167231	0.141729	0.0462115	-0.044109	-0.0597821	0.0864802	0.0237059	0.143359	0.175186	-0.00699991	0.0143083	-0.199085	0.334675	0.113888	-0.164125	0.187554	0.150776	0.0252742	0.0949356	0.0141587	0.16316	0.235429	0.202969	0.152429	-0.0205236	0.281883	0.0951085	0.0760994	-0.0220799	-0.141891	-0.117585	0.00449248	0.287128	0.137249	0.197974	0.0637859	0.154743	0.12754	0.241247	0.167607	qPCR
CCL24	0.159274	0.0859473	0.0018353	0.0219247	-0.0699348	-0.0321456	-0.133628	0.132474	0.127209	0.0321994	0.0842864	0.121554	0.0397114	0.0619691	0.0630862	0.0346314	-0.0408413	0.0568521	-0.00218435	0.0413471	0.00211684	0.0138829	-0.00122383	-0.0529518	0.0292349	0.200489	0.0757757	0.0497859	0.134213	-0.0118363	-0.137004	0.0796769	0.119975	0.0342385	0.0839346	0.103351	0.022012	-0.06812	0.0567082	-0.126543	0.0532086	-0.0780326	-0.0757124	-0.0550637	qPCR
CCL25	0.00601638	-0.0612386	0.0158898	0.04567	0.00127039	0.045613	0.0683798	-0.068549	-0.05976	-0.0456745	-0.0348492	0.122587	0.0543383	0.0183632	-0.0674791	0.101143	0.142574	-0.00750381	0.0894727	-0.0286757	-0.0564907	0.167081	0.309832	-0.153621	-0.0257864	0.225036	0.184572	0.00714482	0.0301472	0.0391261	-0.0486743	0.0747402	0.0550852	-0.00164596	-0.039221	-0.0675413	0.0499685	0.000740249	-0.0422981	0.0276248	0.151688	0.087375	0.146188	0.0999692	qPCR
CCL26	0.181921	0.156923	0.234796	0.252833	0.143702	0.170579	-0.022444	0.0242623	-0.00702557	0.0810254	0.0606421	0.158009	0.10691	-0.0687785	-0.0101446	-0.193278	0.143326	0.0423653	-0.154415	0.0958864	0.0925259	0.0227136	0.0413309	-0.0712181	-0.0239485	0.161231	0.0279338	0.0540457	0.205097	0.0523142	-0.00749219	0.169817	0.160669	-0.0574324	0.0113365	0.14928	0.036301	0.0191387	0.0127865	0.170544	0.0894445	0.10622	0.089416	0.118485	novel
CCL27	-0.185039	-0.172645	-0.231434	-0.17299	-0.144495	-0.17991	0.0310284	-0.0313636	0.00189416	-0.0772502	-0.0679765	-0.0303097	0.0756681	0.0733998	-0.0869563	0.134336	0.250685	-0.0409744	0.149462	-0.101337	-0.0557039	-0.0764326	0.0687556	-0.000115058	-0.0515918	-0.105394	0.236791	0.000844356	-0.280901	0.0838038	0.233073	-0.273609	-0.238722	0.138438	0.0265033	-0.172377	0.0838964	0.0778951	0.0594749	-0.111313	0.0551659	-0.140892	-0.0545566	-0.090168	novel
CCL28	-0.260042	-0.328943	-0.200118	-0.114174	-0.093529	-0.056147	0.152837	-0.152851	-0.126083	-0.110384	-0.152149	-0.0370451	0.0945018	0.00308415	-0.0592313	0.0809213	0.0233175	-0.0480604	0.0594572	-0.0692686	-0.0727127	-0.0552749	0.0572536	-0.0601053	-0.0865759	-0.0940273	0.0339646	-0.164947	-0.243238	0.103204	0.121486	-0.169137	-0.132993	0.0933483	-0.0744815	-0.308121	0.137945	-0.00322829	0.0620326	-0.0943695	-0.0178317	-0.0581778	-0.0587947	-0.0633074	qPCR
CCL3	0.0685659	-0.0594233	0.309637	0.365343	0.264796	0.393667	0.231265	-0.229801	-0.245396	0.19602	0.224555	0.301911	0.294301	-0.124916	-0.0409867	-0.294359	0.333377	0.0804555	-0.227049	0.167585	0.142678	0.359062	0.340134	0.0647505	0.124199	0.360177	0.481407	0.0690839	0.089179	0.222106	-0.0829337	0.0553995	0.0898164	0.0478346	0.0475107	0.0253056	0.256067	0.0230219	0.193137	-0.0180195	-0.0246578	0.415545	0.495729	0.398157	qPCR
CCL4	-0.0118352	-0.0721647	0.14645	0.210127	0.175878	0.216917	0.189799	-0.189909	-0.187824	0.0143507	0.139353	0.165686	0.18365	0.0334228	0.0759476	-0.14902	0.218161	0.144856	-0.073228	0.120742	0.0892994	0.10036	0.148175	0.0317599	0.0655378	0.193145	0.22618	-0.045006	0.0330937	0.154154	0.0648821	0.041485	0.0320384	-0.00553451	-0.00146056	0.0223301	0.197555	-0.00906562	0.0965506	-0.0588533	0.0117535	0.203487	0.253048	0.204275	qPCR
CCL5	-0.203149	-0.145351	0.0230839	0.0839896	0.168816	0.110487	0.217821	-0.219212	-0.221482	-0.0657886	-0.0437879	0.0894601	0.19294	0.129786	0.111949	-0.0515649	0.13251	0.169012	-0.0136578	0.118506	0.132922	-0.0747651	-0.0833134	0.0319362	0.0443463	-0.00637462	0.0163992	-0.185376	-0.162848	0.2951	0.397068	-0.0369782	-0.0868196	-0.0568919	-0.152874	-0.210848	0.262786	0.216972	0.191035	0.0764987	0.051216	0.0162671	0.0365234	0.0365721	qPCR
CCL7	-0.0051111	-0.00363572	0.249972	0.307505	0.271403	0.304829	0.227934	-0.226588	-0.241787	0.147334	0.200362	0.229116	0.278459	-0.137356	-0.0522079	-0.244835	0.175909	0.0732561	-0.218415	0.170437	0.163205	0.214901	0.1901	0.160528	0.11518	0.204257	0.405602	-0.0812121	0.0405755	0.137127	-0.116988	-0.0400556	0.0181269	0.102344	0.122333	0.0652891	0.16367	-0.017445	0.14722	0.0785856	0.0348279	0.280718	0.295977	0.242501	qPCR
CCL8	-0.0305838	-0.0091571	0.121997	0.13187	0.197542	0.161735	0.0797159	-0.0783166	-0.0903963	-0.00785685	0.060742	0.271384	0.271329	-0.0120906	0.000836352	-0.136336	0.220658	0.0853482	-0.113856	0.130787	0.201153	-0.0657616	0.000415033	0.125034	0.0964052	0.0922256	0.229512	-0.0162362	-0.0603702	0.148125	0.141633	-0.00406479	-0.0546715	-0.0559416	-0.0543539	-0.0192855	0.159019	0.0370924	0.091745	0.0468966	0.107284	-0.163985	-0.0983377	-0.0689155	qPCR
CCN1	0.147778	0.0410453	0.303655	0.334147	0.234667	0.321794	0.11649	-0.114495	-0.134953	0.187079	0.244199	0.375737	0.330525	0.0171725	0.0988933	-0.441087	0.645634	0.281095	-0.378056	0.442934	0.0776935	0.227226	0.225615	-0.00502472	0.155543	0.366346	0.270057	0.0638954	0.137374	0.237818	-0.0234537	0.113205	0.113639	-0.00635329	0.0337282	0.0855122	0.229891	0.128478	0.178106	0.0815243	0.0756854	0.192742	0.327543	0.255466	novel
CCN2	-0.090086	-0.0532791	0.123763	0.183052	0.192263	0.175263	0.198504	-0.197465	-0.206009	0.000830228	-0.0150944	0.112716	0.181597	0.111601	0.0909197	-0.0695768	0.201374	0.193185	-0.0373286	0.163375	0.123585	-0.00173634	0.0181609	0.0245524	0.107605	0.123651	0.136502	-0.0488263	-0.0767436	0.283857	0.291194	0.0104065	-0.0146492	-0.0364152	-0.104608	-0.148364	0.259841	0.20975	0.17472	0.0485988	0.163818	0.11704	0.125908	0.130058	novel
CCN3	-0.119488	-0.146123	0.12309	0.190337	0.199856	0.231878	0.237891	-0.237879	-0.235485	0.176004	0.180939	0.0943583	0.208377	0.0532316	0.0375181	-0.0429689	0.163127	0.0709415	-0.051332	0.0853973	0.0805779	0.0370299	0.0949929	0.0958581	0.0969745	0.113627	0.288594	-0.058511	-0.0858218	0.0596468	0.104115	-0.0240828	-0.0269663	0.0132406	-0.0765321	-0.156759	0.0362457	0.122471	0.00279616	-0.017148	0.0011635	0.183849	0.288009	0.225322	novel
CCS	0.193407	0.030879	0.177512	0.20947	0.060452	0.184849	-0.0204874	0.0208722	-0.00356639	0.0873446	0.0802856	0.225097	0.105754	-0.0280305	0.030186	-0.210133	0.184478	0.0905375	-0.174478	0.176046	0.152022	0.185512	0.147465	-0.0341853	0.0826207	0.230745	0.113728	0.0238604	0.184691	0.18926	-0.0043644	0.237312	0.178913	-0.142178	-0.0615876	0.0862077	0.189738	0.0434204	0.179613	0.13186	0.135449	0.172409	0.152382	0.160621	novel
CCT5	0.194076	0.249526	0.25186	0.204656	0.169397	0.155678	-0.0743812	0.076168	0.0390258	0.063805	0.0302202	0.0903279	0.053597	-0.0432436	0.00767588	-0.147704	0.0595655	0.045666	-0.127606	0.104978	0.0971152	0.0849563	0.0469905	-0.0437845	0.0686566	0.188411	0.0732714	0.106769	0.139709	0.195251	0.0447286	0.172359	0.161788	-0.0459142	-0.0418478	0.00604145	0.178013	0.116122	0.15864	0.108491	0.101179	0.0267603	0.00507789	0.00972557	novel
CD109	0.0102263	-0.0815501	0.0148968	0.0266166	-0.0031197	0.0536325	0.00931148	-0.00726578	-0.0194416	-0.0540879	0.017796	-0.0357693	-0.036594	-0.0112367	-0.00815809	-0.00063559	-0.0295606	-0.0554726	0.00117063	-0.0440828	-0.038042	0.240775	0.166485	-0.0528802	-0.0344846	-0.031375	0.0535706	-0.0496536	0.0770801	-0.106866	0.0574841	0.0987997	0.0906196	-0.0403932	-0.041793	-0.0128243	-0.114494	-0.0476698	-0.0249129	-0.0290154	0.0411945	0.12399	0.0670317	0.122216	qPCR
CD14	-0.283086	-0.140637	-0.0341985	0.0476247	0.099283	0.0335764	0.229473	-0.229212	-0.211607	0.0345196	0.0673271	0.105639	0.188448	-0.0105415	-0.0837703	0.0808793	0.0326429	-0.0394858	0.0835841	-0.0701439	0.233774	-0.02506	0.0590719	0.164954	0.0774348	0.00725106	0.250521	-0.189874	-0.27302	0.106813	0.0612865	-0.217592	-0.207321	0.0816929	-0.0523298	-0.23243	0.143122	-0.0257758	0.119916	-0.0814814	0.0575437	-0.0931818	-0.0561168	-0.0806884	novel
CD160	0.0380745	-0.0155354	0.144684	0.163405	0.159208	0.177479	0.0968014	-0.0938748	-0.110188	-0.0120238	-0.00746146	0.151914	0.148889	-0.0926401	-0.0712473	-0.0971118	0.174569	-0.0182064	-0.136296	0.0712496	0.0444642	0.194185	0.12197	0.0983048	0.113508	0.24715	0.520137	0.112043	0.0515128	0.12267	-0.0932624	0.0970483	0.0518705	-0.084215	-0.0744435	0.0103192	0.11879	0.0616871	0.096077	0.0244918	0.0336626	0.345041	0.415577	0.338093	qPCR
CD163	-0.104312	-0.175194	0.218897	0.357394	0.247516	0.342807	0.320712	-0.319231	-0.321911	0.173839	0.208903	0.31885	0.260086	-0.130884	-0.0525964	-0.206431	0.171598	0.0123478	-0.192989	0.110779	0.12298	0.400408	0.370476	0.0459137	0.0966592	0.197471	0.347145	-0.231408	0.0686319	0.207246	-0.138451	0.0191321	0.0713929	0.068769	0.0635288	0.0129429	0.188494	0.111605	0.221834	0.0947373	0.110022	0.362321	0.334662	0.32832	qPCR
CD164	0.0484753	0.086794	0.107536	0.119909	0.0885449	0.0720706	0.0261361	-0.0244739	-0.0397043	0.0638907	0.0742389	0.0889745	0.0666298	0.039924	0.0580853	-0.0832135	0.0880067	0.0754749	-0.0541237	0.0823732	0.0542517	0.111456	0.0955862	-0.0562351	0.00865189	0.114073	0.0667918	0.0859822	0.0289199	0.0811621	0.0028551	0.0668986	0.0244503	-0.0598735	-0.0426743	0.0175181	0.0767634	0.0379527	0.0286758	0.0787185	0.115685	0.107974	0.0468759	0.102094	qPCR
CD177	-0.0299929	-0.0759225	-0.00704287	0.0297133	0.0258097	0.019603	0.0538273	-0.0533316	-0.0465244	-0.0832671	0.0277672	0.0592004	0.0595597	0.0268065	-0.0241426	0.0537896	0.0799193	-0.0454814	0.0282193	-0.0463716	0.0934352	-0.0590264	0.0504501	0.0165963	-0.000831379	0.188941	0.141247	-0.0819165	-0.0129433	-0.0291459	0.0610702	0.00740702	0.0201158	0.000783227	-0.0349489	-0.0648024	-0.0100627	-0.0703643	-0.019357	-0.00980069	0.0819564	-0.0995674	0.0132536	-0.0585896	qPCR
CD1C	-0.230745	-0.165378	-0.198166	-0.150034	-0.0794695	-0.129854	0.0457587	-0.044805	-0.0151793	-0.102759	-0.11941	-0.0887593	-0.0367806	0.0402145	-0.0820975	0.233832	-0.057584	-0.145587	0.195629	-0.224624	-0.0761742	-0.0838568	0.0122712	-0.0519158	-0.197174	-0.188661	0.0673989	-0.154395	-0.242983	-0.0343414	0.0123707	-0.120738	-0.205647	-0.0738877	-0.143931	-0.156189	-0.0728187	0.0730974	-0.0581928	0.0168605	0.111533	-0.0625789	-0.0563937	-0.0168479	qPCR
CD200	-0.27047	-0.20153	-0.274248	-0.235027	-0.103136	-0.195966	0.0620397	-0.0621967	-0.0296381	-0.15963	-0.107739	-0.121159	-0.0198647	0.0923542	-0.0445446	0.225843	-0.0354944	-0.0806168	0.205288	-0.180406	-0.12465	-0.0782256	0.0170994	0.0122425	-0.180182	-0.16095	0.0918745	-0.0633641	-0.248655	-0.178405	0.104443	-0.200939	-0.184184	0.0660821	-0.0587798	-0.207847	-0.179575	-0.0718531	-0.130172	-0.0589439	0.148536	-0.170621	-0.124949	-0.133977	qPCR
CD200R1	-0.0557198	-0.120857	0.0840644	0.194149	0.107235	0.159407	0.193543	-0.190657	-0.194395	0.0101639	0.0413414	0.146228	0.0862627	-0.0827924	-0.123042	0.000937039	0.129254	-0.0964878	-0.0171229	-0.0436997	-0.0166334	0.201165	0.291599	0.0423087	0.0783784	0.140933	0.208588	-0.0808598	0.0366812	0.0512613	-0.158247	-0.00240956	0.0105471	0.0408779	0.0581128	0.0546724	0.010855	0.109271	0.12248	0.0364065	0.177144	0.161545	0.183134	0.199391	qPCR
CD207	-0.0752513	-0.0793105	-0.0361849	-0.0128255	0.0516031	0.00477544	0.0465309	-0.0447383	-0.0276427	-0.0489551	0.0447906	0.143534	0.151913	0.0199248	-0.0406539	-0.0176297	0.248719	0.00795612	-0.00246628	0.0203262	-0.049953	-0.00510341	0.162862	-0.0693864	-0.073635	0.0162258	0.269087	0.0321616	-0.0593518	0.132292	0.0617368	0.00743008	-0.0450529	-0.0451858	-0.0837432	-0.0611294	0.0935711	0.164708	0.0373741	0.0174216	0.146534	-0.0990435	-0.0144149	-0.0404818	qPCR
CD209	-0.196937	-0.136985	-0.0908661	-0.0864475	0.07107	-0.0255778	0.111087	-0.112732	-0.0806689	0.0886607	0.0595601	-0.0608243	0.0602804	0.164688	0.0538956	0.262916	-0.0526943	0.0343994	0.258902	-0.115445	0.061218	-0.0887251	-0.0793058	0.0932778	0.0689765	-0.0579142	0.0349339	-0.0540413	-0.217426	0.00041822	0.228225	-0.197108	-0.173299	0.073965	-0.0355446	-0.1563	0.0285512	-0.0505039	0.0297148	-0.113106	-0.0477047	-0.227807	-0.155359	-0.211627	qPCR
CD22	-0.239302	-0.110165	0.179148	0.259796	0.295587	0.262631	0.381918	-0.380326	-0.389651	-0.00248386	-0.064807	0.209729	0.231824	0.00337235	0.033074	-0.0850827	0.101265	0.058682	-0.0812915	0.0812862	0.156142	0.222083	0.167119	0.110811	0.129898	-0.0237116	0.324313	-0.145184	-0.0202758	0.228235	-0.0770688	0.0214289	0.00461971	-0.0656322	-0.0873379	-0.0587184	0.164111	0.238231	0.179226	0.111012	0.148445	0.377978	0.411885	0.418432	novel
CD244	-0.0359755	-0.0368084	0.104999	0.162347	0.136026	0.13587	0.158913	-0.156513	-0.171267	-0.0431809	-0.00895469	0.104144	0.00370834	-0.0140258	-0.0276519	-0.0480029	0.113503	-0.0175684	-0.0288725	0.00976218	0.0346325	0.159066	0.154017	-0.0176197	0.00346127	0.194593	0.26331	-0.0881241	0.0351556	0.167023	0.0841977	0.144463	0.0495914	-0.162601	-0.153605	-0.0148074	0.125785	0.182772	0.0697969	0.0546572	0.144353	0.268127	0.249706	0.267476	qPCR
CD27	-0.121783	-0.127631	0.0307472	0.0991437	0.118224	0.108762	0.147481	-0.145808	-0.143264	-0.0130258	0.0303992	0.149269	0.228263	-0.207011	-0.220883	-0.0412345	0.0949701	-0.171181	-0.073981	-0.078548	0.0802174	0.0398118	0.16311	0.11317	0.0525406	0.0728286	0.455156	-0.0294894	-0.175547	0.136556	-0.0507996	-0.112423	-0.110453	0.0581845	-0.0587804	-0.193523	0.153884	0.0216017	0.163348	-0.0343801	0.0941457	-0.0553489	-0.00558689	-0.0196364	qPCR
CD274	0.062995	-0.0305595	0.162553	0.217214	0.123061	0.198776	0.0909192	-0.0893537	-0.0988093	-0.0108901	-0.0722009	0.196851	0.15121	-0.124977	-0.0736741	-0.232425	0.26431	-0.00842479	-0.227346	0.131975	0.171292	0.21672	0.290712	0.0320554	0.0877816	0.23884	0.444308	0.0724676	0.0473595	0.29	0.0122622	0.0861978	0.0646989	-0.0410239	-0.0538671	-0.0245833	0.294699	0.0961677	0.279199	0.0677603	0.116878	0.271323	0.341354	0.291705	qPCR
CD276	-0.119276	-0.152765	-0.1227	-0.0755549	-0.0266383	-0.051941	0.00548634	-0.00482591	0.0138877	0.00480591	-0.00378254	-0.034112	0.0248061	-0.0471292	-0.133315	0.157484	-0.0641226	-0.152103	0.115665	-0.168335	-0.00540781	-0.000753021	0.0648934	0.119133	-0.0333122	-0.125395	0.234704	0.00951288	-0.112401	-0.0183347	-0.0176365	-0.0920428	-0.0639419	0.047295	-0.0324239	-0.128054	-0.0255559	0.028337	-0.00451352	-0.0272593	0.0813668	-0.00870271	-0.0208922	-0.0136783	novel
CD28	-0.0607886	-0.105052	0.101337	0.184127	0.0874573	0.164914	0.188017	-0.186805	-0.18896	0.0183746	0.0469468	0.22915	0.165212	-0.0720287	-0.031	-0.122695	0.129752	0.0206842	-0.160148	0.111701	0.0369386	0.2443	0.280074	0.0653295	0.0817512	0.170024	0.407286	-0.0398085	0.0245019	0.0940137	-0.140884	-0.0138099	0.0474259	0.0808787	0.0526941	-0.0406287	0.0538116	0.11384	0.180462	0.0577772	0.0895737	0.156671	0.213952	0.182593	qPCR
CD2AP	0.159993	0.0782435	0.244433	0.270287	0.189575	0.239077	0.0553916	-0.0546252	-0.0847829	0.0713949	0.0654028	0.181214	0.174306	-0.0433245	0.0150867	-0.250614	0.263879	0.0984368	-0.193674	0.187235	0.152847	0.0726084	0.0418081	-0.0872996	0.0315293	0.227208	0.078978	0.0738898	0.0682397	0.238137	0.120869	0.124319	0.0879761	-0.0804712	-0.0782209	-0.00510199	0.240196	0.111189	0.158047	0.0712907	0.0754072	0.165125	0.163694	0.182312	qPCR
CD300C	0.0603145	0.00299002	0.232835	0.289129	0.225303	0.262019	0.133174	-0.131272	-0.150509	0.0400738	0.0427551	0.204077	0.188834	-0.138114	-0.0883783	-0.210507	0.214989	0.0066282	-0.188873	0.11797	0.184388	0.269902	0.245989	0.0171658	0.0398605	0.268373	0.477017	0.0849973	0.116386	0.270036	-0.0219211	0.0804459	0.139569	0.0442878	0.0245494	-0.0100992	0.267307	0.103267	0.239451	0.120753	0.140755	0.235353	0.278266	0.214432	qPCR
CD300E	-0.229252	-0.163405	0.16721	0.22418	0.306572	0.289461	0.341741	-0.341289	-0.336609	-0.0680121	-0.0391078	0.171438	0.293664	-0.0347238	-0.0387302	-0.0685163	0.171717	0.0173263	-0.0839997	0.0568499	0.326488	0.0614485	0.102551	0.235689	0.134343	0.149635	0.547544	-0.0812494	-0.067551	0.251588	0.000481312	-0.0060235	0.0121518	0.0245473	-0.077344	-0.181702	0.275604	0.0359676	0.326796	0.0107549	0.103759	0.14866	0.192989	0.182854	novel
CD300LF	-0.0955047	-0.0753999	0.0048825	0.0241474	0.0684031	0.042419	0.0966942	-0.0956019	-0.0923137	0.007827	0.0308044	0.143609	0.114078	-0.0408843	-0.0742274	0.00566873	0.106637	-0.0343453	-0.0172557	-0.0115422	0.16128	-0.0348388	0.128738	0.0786618	0.130973	0.10963	0.352457	0.0126649	-0.153421	0.200618	0.0332185	-0.0959083	-0.117433	0.0196433	-0.0549307	-0.119274	0.192635	0.098647	0.195114	0.0512965	0.129012	0.0323084	0.10858	0.0926747	qPCR
CD300LG	-0.32882	-0.227712	-0.279499	-0.252346	-0.079966	-0.195216	0.0908094	-0.0910109	-0.0584066	-0.189187	-0.195299	-0.233227	-0.150825	0.211355	-0.0241174	0.533818	-0.263379	-0.129566	0.511338	-0.381332	-0.0279503	-0.109246	-0.00661761	0.108724	-0.123024	-0.272287	0.0396653	-0.0770048	-0.349223	-0.219444	0.152095	-0.20904	-0.283039	-0.0292996	-0.162197	-0.258492	-0.203784	-0.122149	-0.152777	-0.143621	-0.00157542	-0.179542	-0.245595	-0.13257	qPCR
CD302	0.0427879	0.0737009	0.152718	0.168472	0.107351	0.127277	0.0632264	-0.0628272	-0.0600409	0.0307386	0.0793226	0.222582	0.193184	-0.116601	-0.109288	-0.200646	0.330928	-0.0126751	-0.192915	0.102519	0.0560122	0.10787	0.308611	0.0306765	0.0456847	0.219748	0.473193	0.14029	0.0462032	0.0996708	-0.193578	0.0710585	0.0683008	0.0187474	-0.0211097	-0.0480266	0.125406	-0.0304676	0.0998736	0.0505981	0.0548881	0.104765	0.224958	0.14552	novel
CD33	-0.112077	-0.145893	0.066699	0.105009	0.13332	0.163669	0.0826534	-0.0816672	-0.0765905	0.021988	0.0576124	0.108125	0.124249	-0.0023342	-0.0734456	0.104089	0.0485788	-0.0437427	0.0839779	-0.0629387	0.105979	0.0403327	0.072232	0.0114228	-0.15549	0.0238955	0.193444	-0.043121	-0.0672845	-0.115301	-0.146707	-0.0305659	-0.0252405	0.0297842	-0.0302194	-0.107897	-0.103988	-0.0731889	-0.137973	-0.0203831	-0.033358	-0.0625793	-0.0517332	-0.0573325	novel
CD34	-0.0745287	-0.0941004	-0.256151	-0.24339	-0.198136	-0.230983	-0.13347	0.135168	0.142266	-0.110986	-0.0668405	-0.207194	-0.153063	0.196826	0.0910423	0.213962	-0.0716013	0.00847473	0.221942	-0.134432	-0.130976	-0.106274	-0.0185633	-0.0401303	-0.129728	-0.14446	0.00210885	0.0507165	-0.0786008	-0.119002	0.159701	-0.045998	-0.0520442	0.000579256	-0.0389134	-0.0856653	-0.132544	-0.00188068	-0.108093	-0.120632	0.117713	-0.0908653	-0.10298	-0.0905247	novel
CD38	0.530702	0.298425	0.240588	0.178659	-0.0325567	0.112035	-0.289117	0.291695	0.248608	0.17267	0.102751	0.263175	0.137018	-0.275185	-0.115679	-0.420471	0.286183	-0.0197512	-0.413023	0.222791	-0.0257915	0.309472	0.296049	-0.0920754	0.134296	0.37838	0.427231	0.53882	0.35757	0.0778418	-0.239287	0.274095	0.307549	-0.0183265	0.0889401	0.216573	0.086704	-0.021629	0.118272	0.0880769	0.10733	0.277189	0.33802	0.295762	qPCR
CD4	0.0740401	0.015697	0.23585	0.273388	0.214182	0.257473	0.135665	-0.133735	-0.152343	0.167499	0.142335	0.29932	0.256042	-0.214002	-0.172493	-0.285243	0.418416	-0.0520949	-0.267279	0.149859	0.123257	0.185826	0.228938	0.116972	0.123471	0.309891	0.513532	0.0624122	0.0843657	0.248214	-0.0635099	-0.000404729	0.0847471	0.118431	0.109166	0.0194085	0.246412	0.100621	0.17404	0.120211	0.0398313	0.26726	0.396927	0.287447	qPCR
CD40	0.00350793	-0.0187566	0.15359	0.203237	0.157493	0.181989	0.109603	-0.107719	-0.12229	0.0254372	0.010906	0.150968	0.164228	-0.10769	-0.129131	-0.110961	0.246541	-0.0307253	-0.0838899	0.0295247	0.15419	0.0565105	0.13433	0.00240747	0.0586164	0.168767	0.218798	0.0211841	-0.0592249	0.238544	0.172415	0.0491826	-0.0287746	-0.101183	-0.136577	-0.077675	0.219927	0.156969	0.167397	0.0707127	0.130207	0.116849	0.150885	0.166228	qPCR
CD40LG	0.0098112	-0.0615553	0.179921	0.213353	0.192608	0.239975	0.14705	-0.146875	-0.17012	0.0347361	0.0482723	0.179597	0.19524	-0.0847899	-0.0268419	-0.222463	0.191936	0.0540732	-0.207948	0.163957	0.184036	0.0070857	0.0563262	0.0530766	0.0844692	0.195933	0.0847482	-0.0434945	-0.0148996	0.294334	0.176715	0.0579904	0.02044	-0.0630436	-0.0853349	-0.0688234	0.275516	0.182635	0.2214	0.0639925	0.0786061	0.0809897	0.0951532	0.087283	qPCR
CD46	-0.116136	-0.165484	0.06387	0.159655	0.178724	0.170972	0.19558	-0.194885	-0.196312	-0.0262278	-0.00270757	0.0977653	0.185585	-0.0616346	-0.0594487	-0.100305	0.126985	-0.021141	-0.0812307	0.0204784	0.124893	0.07337	0.111473	0.05305	-0.0377019	0.106028	0.310252	-0.0218627	-0.141313	0.163665	0.173081	-0.00425067	-0.0542529	-0.0678909	-0.179586	-0.224091	0.157556	0.101632	0.122494	0.00552655	0.171485	-0.00247828	-0.0120684	-0.00622621	qPCR
CD48	-0.0645129	-0.132126	0.0992392	0.185781	0.125391	0.179075	0.161566	-0.160757	-0.157239	0.0482762	0.0258705	0.247583	0.207759	-0.252349	-0.215415	-0.154138	0.154652	-0.16288	-0.170274	-0.0184864	0.0547314	0.287787	0.282593	0.0880178	0.0569874	0.139308	0.308491	-0.0764325	-0.0508077	0.132724	-0.112829	-0.0655844	-0.0394376	0.0390227	0.0118416	-0.0367196	0.10958	0.0889234	0.132481	0.107099	0.137246	0.290889	0.30644	0.28389	qPCR
CD5	-0.216788	-0.102379	0.0999502	0.168692	0.246321	0.175695	0.279553	-0.276676	-0.277191	-0.0320527	-0.0477435	0.143998	0.220146	-0.0912765	-0.0950191	-0.0658886	0.164738	-0.0335261	-0.0741429	0.0211779	0.0955165	0.0273641	0.0799417	0.0868504	0.0439164	0.0656868	0.419847	-0.0419948	-0.145583	0.242368	0.0917916	-0.0496299	-0.0910119	-0.0522998	-0.140578	-0.163546	0.175174	0.258129	0.155103	0.145993	0.214081	0.178618	0.26698	0.198742	qPCR
CD55	-0.0241083	-0.0840668	-0.0211642	0.0428293	0.0372587	0.0335712	0.0394279	-0.0383379	-0.0383305	0.0029619	0.0654652	0.00972465	0.0263383	0.0358026	0.0268354	-0.0317936	0.0730507	0.0247125	-0.0234496	0.0244912	-0.0312033	0.0813102	0.12866	0.0809237	-0.0183505	0.0468331	0.255397	0.0666844	-0.0261537	0.0127309	0.0256715	-0.0194776	-0.00138202	0.0394094	0.00195777	-0.0577112	0.0178328	-0.0151141	0.0993033	-0.0191899	0.169131	-0.0440787	-0.0288424	-0.0357684	novel
CD58	-0.0344661	-0.0730503	-0.0802386	-0.0286639	-0.0471297	-0.0450648	0.00426349	-0.00376721	0.00149339	0.0124286	0.0574384	-0.0376791	-0.0643303	0.0554217	0.00311914	0.107601	-0.0607553	-0.059889	0.116953	-0.121023	-0.120709	0.0759156	0.131839	-0.00433826	-0.0710427	-0.0284443	0.108616	0.0426581	-0.0282541	-0.101397	-0.0140352	0.0216543	-0.00431752	-0.043728	-0.0669511	-0.0490493	-0.126691	0.0202587	-0.0825841	-0.0135077	0.132943	0.0194956	-0.0650756	0.0145329	qPCR
CD59	0.161699	0.0290462	0.334433	0.392476	0.300365	0.384569	0.166221	-0.164636	-0.19905	0.177069	0.196902	0.213283	0.272506	-0.179565	-0.0921121	-0.314065	0.254151	0.0177953	-0.270355	0.16146	0.148753	0.267907	0.236624	0.0620809	0.147015	0.353719	0.485353	0.273361	0.140257	0.169221	-0.0939247	0.115952	0.170086	0.0402383	0.0227905	-0.0139546	0.172324	0.0730456	0.157778	0.0406181	0.0632625	0.267209	0.289468	0.227696	qPCR
CD6	0.0259833	-0.0506216	0.0188446	0.0567838	-0.0217401	0.0402606	-0.0247376	0.0251006	0.0239978	0.0304781	0.0648206	0.0812051	0.0317168	0.0714089	0.133253	-0.152015	0.106391	0.140023	-0.178469	0.180745	-0.0019813	0.079421	0.0674387	0.0688451	0.0688989	0.217164	0.328361	0.0320391	0.040578	0.0745598	-0.017358	0.0530187	0.0695352	0.0108683	-0.0240873	-0.0610697	0.0332623	0.154343	0.0619825	-0.00729514	0.0135841	0.0602283	0.17983	0.09108	qPCR
CD63	0.022222	-0.0252784	0.157667	0.214473	0.156017	0.195604	0.135334	-0.134711	-0.156183	0.034491	0.00339697	0.229892	0.293358	-0.0386225	0.0615299	-0.30735	0.257059	0.164391	-0.278776	0.281257	0.173815	0.11534	0.0611359	0.0900653	0.142293	0.152081	0.159736	-0.0454058	0.0273266	0.340959	0.238105	0.0547398	0.0516221	-0.0207005	-0.0294295	-0.0340592	0.328105	0.177173	0.262327	0.090445	0.0630466	0.24839	0.278435	0.274194	novel
CD69	0.018639	-0.0033618	0.186571	0.227761	0.21851	0.216492	0.12174	-0.120808	-0.143186	0.000242982	0.00166159	0.130782	0.168435	-0.102128	-0.0695735	-0.178558	0.171272	0.0026015	-0.142461	0.0830785	0.164509	0.0144432	0.0159538	-0.0050604	0.0157229	0.155558	0.0802576	-0.0324186	-0.0485637	0.295685	0.260673	0.0247294	-0.01513	-0.060551	-0.0907291	-0.0733352	0.281722	0.169135	0.185914	0.102298	0.112367	0.072655	0.0763232	0.0772305	qPCR
CD70	-0.268968	-0.154376	-0.0618626	-0.0141159	0.0660892	0.0136987	0.191628	-0.193476	-0.172449	-0.0445685	0.0157421	0.0487271	0.116343	0.163528	0.0625022	0.182545	0.00129513	0.0395767	0.194446	-0.0977542	0.0526058	-0.0338634	-0.00515789	0.185978	0.0508457	-0.145868	0.189294	-0.223534	-0.192774	0.0140214	0.154589	-0.111526	-0.139845	0.00368242	-0.102182	-0.184196	0.0307114	-0.0194706	0.00438886	-0.0580176	-0.00644543	-0.0440113	-0.0215453	0.0361139	qPCR
CD74	-0.0170525	0.00756903	0.216271	0.267329	0.207929	0.246466	0.176091	-0.175435	-0.181678	0.0464627	0.0614193	0.201093	0.178056	-0.123159	-0.0944717	-0.149782	0.195834	-0.0222945	-0.139961	0.061185	0.128461	0.271438	0.308073	0.0384985	0.0424842	0.186403	0.478378	0.00902355	0.0394656	0.215267	-0.110586	0.116226	0.0615432	-0.0768573	-0.0857739	-0.0406313	0.239607	0.0367846	0.194123	0.0253409	0.103322	0.333597	0.381978	0.316241	qPCR
CD79B	-0.0224586	-0.04819	0.0774667	0.135897	0.120987	0.124027	0.130421	-0.128302	-0.137893	-0.0085701	-0.0544824	0.135475	0.135885	-0.182686	-0.148186	-0.124372	0.117189	-0.120571	-0.128485	-0.020611	0.095881	0.141843	0.209006	0.082245	0.0858422	0.105662	0.432999	0.0722997	-0.053828	0.115239	-0.0494055	-0.0248896	-0.0420821	-0.0225747	-0.0467051	-0.0394843	0.118306	0.0389131	0.128718	0.00260308	0.143405	0.0974111	0.149142	0.149185	qPCR
CD83	-0.22197	-0.217905	0.0721478	0.172829	0.205694	0.205199	0.321096	-0.320126	-0.306186	-0.0158725	0.0110865	0.204627	0.281387	-0.0926874	-0.104265	-0.0670286	0.156527	-0.0456879	-0.0653029	-0.00580826	0.102102	0.215907	0.268989	0.0660756	-0.0176858	0.0354909	0.525336	-0.0942474	-0.0842757	0.214033	-0.0105585	0.0131801	0.00520252	-0.0024014	-0.112873	-0.220218	0.195225	0.121323	0.238373	0.0544224	0.140964	0.124677	0.159249	0.14665	qPCR
CD84	0.0438424	0.0435935	0.143856	0.144575	0.16318	0.138064	0.062802	-0.060244	-0.0841372	-0.0602838	-0.0904891	0.112078	0.102117	-0.11669	-0.0943573	-0.135288	0.131622	-0.0399595	-0.115749	0.0451777	0.0892287	0.0402562	0.0204187	-0.00132332	0.0354125	0.139851	0.0607748	-0.0308746	-0.0024431	0.259691	0.25194	0.101901	0.0171794	-0.146027	-0.153616	-0.0395302	0.23671	0.172103	0.118052	0.080621	0.145951	0.138835	0.120436	0.142939	qPCR
CD8A	0.125697	0.169279	0.282598	0.267055	0.228848	0.220673	0.0724432	-0.070796	-0.102283	0.0748278	0.0510287	0.194151	0.0491978	-0.201432	-0.0980318	-0.246011	0.156166	-0.039665	-0.290399	0.144189	0.152838	0.266505	0.243607	-0.0244187	0.12873	0.321151	0.249098	0.0527361	0.105915	0.117909	-0.210614	0.135445	0.0437997	-0.164235	-0.0646394	0.17192	0.0874805	0.0845081	0.0716246	0.191611	0.0823538	0.229044	0.278706	0.197934	qPCR
CD93	-0.0681712	-0.100671	-0.0794175	-0.0438409	-0.00918344	-0.0256442	0.0152311	-0.0151824	-0.00712387	0.0406277	0.0545002	-0.0718763	-0.0288814	-0.0129573	-0.0497846	0.0733767	-0.0299932	-0.0859259	0.0644939	-0.113546	-0.0134636	0.0446407	0.0729383	0.110668	-0.0537888	-0.0428066	0.21436	0.00615164	-0.118592	-0.0723396	0.00640764	-0.0322574	-0.0642264	-0.0387334	-0.119681	-0.151077	-0.0563239	-0.0471982	-0.0306328	-0.102444	0.0750675	-0.122014	-0.119162	-0.115196	qPCR
CD97	0.0109134	-0.0502084	0.173832	0.257048	0.136068	0.216018	0.158267	-0.157775	-0.165151	0.116524	0.139417	0.192239	0.0772297	-0.104309	-0.0559306	-0.118244	0.0790172	-0.0381007	-0.115217	0.0283748	0.0602024	0.408292	0.340569	-0.0130189	0.0454488	0.170255	0.302295	-0.0726679	0.125156	0.042502	-0.20047	0.104929	0.111661	-0.0161023	0.0120534	0.0624327	0.0290726	0.00989071	0.0945016	0.113073	0.11514	0.366251	0.3486	0.341486	novel
CD99	0.387658	0.208775	0.273142	0.269695	0.134983	0.215888	-0.123878	0.127115	0.0774049	0.18648	0.17134	0.125816	0.0792114	-0.109688	-0.0509178	-0.194989	0.154332	0.00124407	-0.167738	0.0926516	0.0514152	0.190637	0.134026	-0.0812147	0.0632034	0.316959	0.233248	0.315235	0.246314	0.111014	0.0240291	0.252493	0.269462	-0.047522	-0.0312745	0.0380697	0.0973433	0.074376	0.102678	0.0594236	0.156521	0.141315	0.122366	0.117958	novel
CD99L2	-0.135781	-0.156937	0.167063	0.265821	0.268359	0.287803	0.284811	-0.284116	-0.284097	0.0683897	0.0830744	0.164166	0.192238	0.0506615	0.019811	-0.0207226	0.137011	0.0570335	0.0563614	-0.00483388	0.196401	0.0659582	0.153222	0.057254	-0.0118106	0.131857	0.231543	-0.0769059	-0.0813741	0.178997	0.177248	0.00394896	-0.00279942	-0.000318565	-0.105249	-0.18708	0.163099	0.116112	0.166479	0.0325344	0.144129	0.0179855	-0.01059	0.025204	qPCR
CDC27	0.0947983	0.0962615	0.02114	0.012084	-0.0487585	-0.0257837	-0.121929	0.122398	0.111614	-0.0688427	-0.0439052	-0.0511291	-0.0989479	0.0686053	0.127901	-0.117934	8.238e-05	0.153144	-0.104447	0.17271	0.0700455	0.00383251	0.0191186	-0.0579003	-0.0464315	0.0565964	-0.0639417	-0.0103011	0.102437	0.0518654	-0.0606914	0.113395	0.0640234	-0.0772769	-0.00976095	0.12172	0.0447476	0.0378094	-0.017952	0.0481296	0.169102	-0.0953163	-0.134124	-0.129544	novel
CDC37	0.0473865	0.0196315	0.183315	0.22745	0.189258	0.200538	0.1115	-0.110432	-0.131596	0.00691704	-0.0123367	0.174098	0.185745	-0.0870345	-0.0382039	-0.202582	0.184732	0.0385649	-0.171394	0.126759	0.153762	0.042947	0.0440207	-0.00539356	0.0716536	0.203038	0.0699953	-0.0129749	-0.0140832	0.30021	0.200491	0.0471768	0.00234884	-0.0658007	-0.0701499	-0.0269479	0.295776	0.146429	0.215813	0.0861755	0.138748	0.0664608	0.0829788	0.0682033	novel
CDCP1	-0.0676568	-0.159559	0.26286	0.398788	0.261477	0.383817	0.343323	-0.340971	-0.33877	0.106058	0.0857787	0.374383	0.343935	-0.270513	-0.212588	-0.244143	0.241535	-0.0737029	-0.226162	0.0762027	0.17901	0.564297	0.471808	0.0598594	0.0841641	0.174637	0.429212	-0.152613	0.0905002	0.284551	-0.15647	-0.00601639	0.0909494	0.135352	0.130903	0.0152404	0.285042	0.0837141	0.305035	0.138625	0.111991	0.403243	0.367002	0.385147	qPCR
CDH1	-0.00556116	-0.040508	0.057152	0.111615	0.110261	0.0911383	0.0983552	-0.0973691	-0.0993755	0.0471293	0.0527965	0.182624	0.174884	-0.0684179	-0.0784781	-0.081983	0.221951	-0.0177061	-0.063771	0.0317223	0.0240134	0.160077	0.133714	-0.0105454	0.0624437	0.203568	0.254698	0.0483345	-0.00464939	0.0795758	0.0195179	0.0359117	0.0336092	-0.0105866	-0.0546307	-0.0803818	0.0911541	0.0103623	0.0718129	0.00348149	0.106839	0.0556647	0.133173	0.0837137	qPCR
CDH15	0.375276	0.167001	0.300795	0.297152	0.0800122	0.254171	-0.0435568	0.0436444	0.00660639	0.24392	0.223258	0.201324	0.089429	-0.224629	-0.107571	-0.336131	0.219171	-0.0221046	-0.327162	0.195254	0.0524974	0.454509	0.373522	-0.0869853	0.180242	0.288344	0.12975	0.0850979	0.378869	0.0582713	-0.250483	0.261279	0.360462	0.0730362	0.140237	0.152755	0.0358844	0.0347931	0.133107	0.102925	0.077575	0.295934	0.232738	0.248336	novel
CDH17	-0.121551	-0.0941247	-0.0964027	-0.0667314	-0.0357063	-0.0615715	0.065627	-0.0644306	-0.0506871	-0.0574647	-0.0410987	0.163175	0.142359	-0.168921	-0.220579	0.0677352	0.0419258	-0.190077	0.0429498	-0.151772	-0.0850403	0.176715	0.263502	0.011368	0.0678577	0.0562228	0.095353	-0.068746	-0.0396733	0.076744	-0.0924626	-0.0607748	-0.0195872	0.0901652	0.0288418	-0.0672436	0.108494	-0.0683503	0.0537385	0.0891852	0.125658	-0.0138067	0.0198891	0.0197574	novel
CDH2	0.114474	0.0349831	0.287092	0.352347	0.234006	0.319396	0.146518	-0.145078	-0.173124	0.178177	0.158438	0.269834	0.233153	-0.185164	-0.143353	-0.206567	0.231717	-0.0469336	-0.196169	0.0949705	0.137909	0.374695	0.299225	0.0432645	0.0670595	0.257588	0.349855	0.0349347	0.203396	0.113513	-0.176817	0.128864	0.203064	0.0487522	0.07579	0.0655542	0.0984702	0.0634732	0.133853	0.109585	0.153105	0.409856	0.383304	0.409085	qPCR
CDH3	-0.0990235	0.0407943	0.0515006	0.0445726	0.0905608	0.0266309	0.10226	-0.102875	-0.0969022	-0.0433459	-0.0200886	0.00341789	-0.0503586	-0.0423078	-0.051094	-0.0250121	0.0889827	-0.0340822	-0.0643019	0.0237666	-0.00688897	0.0990063	0.160051	0.0612303	-0.0243824	0.0611615	0.284781	0.0245938	-0.0923269	-0.0919869	-0.179269	0.0361421	-0.0833135	-0.16261	-0.167476	-0.0542091	-0.0639063	-0.142867	-0.0210795	0.0297675	0.0567002	0.177422	0.237322	0.171116	qPCR
CDH5	0.098537	0.12829	0.0830047	0.0744007	0.0376548	0.0326174	-0.0558608	0.0564239	0.0342609	0.0805701	0.108685	0.000936519	-0.0090344	0.00199856	-0.00311121	0.00740133	0.0141853	-0.0257963	0.0278006	-0.0577221	-0.0472522	0.180421	0.128287	0.0100676	0.0671849	0.118892	0.185841	0.0938834	0.146373	-0.102349	-0.00352423	0.187561	0.164409	-0.0863468	-0.081131	0.00595305	-0.0856583	-0.082608	-0.0596901	-0.0677343	0.105267	0.171151	0.113226	0.16382	qPCR
CDH6	-0.13341	-0.159534	-0.00523291	0.0687624	0.0325035	0.0737634	0.145922	-0.145639	-0.128546	0.0185886	0.0721592	0.0201678	0.0479738	-0.0612278	-0.131384	0.116787	-0.0142688	-0.141901	0.067453	-0.122318	-0.0273883	0.266303	0.256999	0.0620431	-0.0442886	0.0321387	0.246465	-0.080717	-0.0169622	-0.119999	-0.188638	-0.0232937	0.0164893	0.054444	-0.00194832	-0.0771411	-0.135526	-0.0589182	-0.0152801	0.027885	0.105726	0.199454	0.202933	0.182503	qPCR
CDHR1	-0.134346	-0.179385	-0.0577255	-0.00723904	0.0968055	0.0400068	0.145562	-0.144234	-0.144577	-0.0255663	-0.0225569	-0.0884902	-0.00607795	0.193938	0.115016	0.172076	-0.0265117	0.054909	0.154289	-0.0414483	0.0903802	0.0160024	-0.0234613	0.0150983	0.00122851	0.0503026	-0.0274486	-0.0758396	-0.0338147	0.0296013	0.0304185	0.012251	0.00732112	-0.0122293	-0.0598482	-0.0986376	-0.026974	0.125561	0.0769128	0.0652483	0.134557	0.0713995	0.0612801	0.0626938	novel
CDHR2	0.445121	0.295702	0.548417	0.530774	0.320927	0.465854	0.0322111	-0.0291944	-0.0803248	0.232988	0.182675	0.376269	0.245602	-0.225991	-0.0937011	-0.425384	0.333743	0.0580448	-0.369172	0.258753	0.15643	0.570877	0.557983	-0.104919	0.126312	0.450899	0.354703	0.249487	0.483542	0.268059	-0.217954	0.310877	0.436313	0.0845585	0.206313	0.252468	0.24898	0.15089	0.18116	0.158523	0.0999249	0.522088	0.512971	0.499027	novel
CDHR5	0.132572	0.184136	0.3731	0.36925	0.349027	0.340358	0.125673	-0.124221	-0.165608	0.178742	0.227494	0.280963	0.239402	-0.0961858	0.0481198	-0.410455	0.249713	0.139414	-0.364577	0.306168	0.143343	0.0911688	-0.063209	-0.0855316	0.0164149	0.203338	-0.0270758	0.0375391	0.130225	0.0477045	-0.0305158	0.231663	0.11846	-0.227639	-0.174387	0.0719315	0.021013	0.0943167	-0.00776061	0.0416459	0.087704	0.246004	0.179915	0.2688	qPCR
CDKN1A	0.12997	0.00259577	0.257014	0.28545	0.208987	0.297071	0.0777623	-0.0766798	-0.102442	0.0849297	0.0612489	0.276085	0.259702	-0.145271	-0.0745372	-0.306067	0.325539	0.0422454	-0.278365	0.202436	0.189388	0.123519	0.112759	0.0299183	0.108345	0.259242	0.180468	0.0461833	0.0246571	0.312265	0.15528	0.0854347	0.0302496	-0.0898507	-0.0712367	0.00864357	0.289981	0.168391	0.247525	0.145916	0.165952	0.183824	0.201843	0.205062	qPCR
CDKN2D	0.0903312	0.00885969	0.181932	0.211146	0.17396	0.20812	0.0663323	-0.0660276	-0.0896866	0.0331274	0.0264157	0.173813	0.170934	-0.110143	-0.0363153	-0.237434	0.173073	0.0260111	-0.214039	0.146218	0.16021	0.00657168	0.00740009	-0.00821629	0.0462175	0.179404	0.0374875	0.0145481	0.0179936	0.287793	0.182866	0.0913514	0.0306453	-0.105557	-0.0916571	-0.00914928	0.270609	0.162879	0.226357	0.0927684	0.106547	0.0285608	0.0206734	0.0362754	novel
CDNF	0.210059	0.219753	0.08662	0.0146117	0.0410171	-0.0173069	-0.170586	0.172439	0.149494	-0.0833897	-0.10615	0.00727136	0.0728104	-0.0401072	-0.0143899	-0.121944	0.150698	0.0244417	-0.0892704	0.0446805	-0.0223512	-0.0136067	0.0195221	-0.105276	-0.0111733	0.146944	0.205502	0.384346	0.081194	0.193497	0.0976582	0.11715	0.0710699	-0.0839806	-0.0675455	0.0500481	0.180422	0.139193	0.0951693	0.0240045	0.0711407	-0.026079	-0.00628148	-0.0187256	qPCR
CDON	-0.12273	-0.173394	-0.0106939	0.0493885	0.0761459	0.0918363	0.147839	-0.148515	-0.141845	0.0667446	0.111016	0.0271081	0.0648107	0.112526	0.0477149	0.110982	-0.0207858	0.0282362	0.149295	-0.0758895	-0.154084	0.133011	0.102917	0.031367	-0.0148368	-0.00139402	0.0545148	-0.138311	-0.0130544	-0.047292	0.0355333	0.0406403	0.048893	-0.00246044	-0.0777891	-0.131898	-0.0600808	0.0137815	-0.0127113	-0.0214684	0.0905824	0.0108021	-0.0105009	0.00661801	qPCR
CDSN	-0.238276	-0.20437	-0.0918699	-0.067128	0.0740192	0.0194847	0.15393	-0.154699	-0.13087	-0.17947	-0.0671926	-0.0372389	0.0944217	0.0312615	-0.0375788	0.121579	-0.0326154	-0.0377905	0.0857582	-0.0856193	0.00232097	-0.0195872	0.0440468	0.133495	-0.0166856	-0.0574174	0.23168	0.0437058	-0.244199	-0.0555301	-0.00182267	-0.17461	-0.174384	0.0648514	-0.0585762	-0.223548	-0.0722617	0.0273179	-0.0223529	-0.0554371	-0.00127892	-0.114707	-0.109262	-0.0822765	qPCR
CEACAM1	0.00784379	-0.0277628	0.118911	0.188624	0.103011	0.149834	0.136139	-0.134503	-0.131084	0.0846246	0.058683	0.0658567	0.0392261	0.000820389	-0.0314166	-0.0363272	0.130579	0.0446487	-0.0171819	0.0426596	0.0484419	0.412104	0.523063	-0.0458641	-0.00552085	0.085975	0.183503	-0.0556057	0.0853036	0.102843	-0.0418044	0.0284907	0.0881054	0.0951461	0.0901018	0.00541138	0.110695	0.00424381	0.131023	0.0446285	0.112904	0.34235	0.305914	0.288066	qPCR
CEACAM21	0.110037	0.106581	0.187218	0.182234	0.178332	0.170461	0.00933381	-0.00522702	-0.0204963	0.105769	0.136515	0.208629	0.239993	-0.252399	-0.187772	-0.22999	0.230295	-0.0374099	-0.23045	0.120393	0.104155	0.10254	0.205446	0.0106219	0.053408	0.166171	0.238431	0.183118	0.122102	0.289414	-0.153991	0.0432338	0.0823814	0.0552224	0.104586	0.116868	0.315635	0.0418025	0.339596	0.0695003	0.147249	0.0669474	0.137162	0.0526973	novel
CEACAM3	0.0960725	0.0530077	0.0417289	0.0187199	-0.0116281	0.0126289	-0.0433067	0.0443195	0.0452738	-0.0127096	0.0328082	0.0627294	-0.0641317	0.0426046	0.0905644	-0.0957242	0.0624331	0.109082	-0.096417	0.139112	-0.00423629	0.170671	0.251397	-0.0423935	-0.0218858	0.0483159	0.04107	0.0872235	0.131542	-0.0339768	-0.0304614	0.0978435	0.0797866	-0.0136201	0.0496344	0.132961	-0.0150764	-0.0774023	-0.0237122	0.031399	0.0131369	0.0928399	0.0562889	0.121112	novel
CEACAM5	-0.0947557	-0.0713415	0.0489138	0.102198	0.0491474	0.0820397	0.169699	-0.169423	-0.159754	0.0280097	0.069606	0.131076	0.089706	-0.00624909	-0.0572635	0.054133	0.0836344	-0.0240451	0.0349818	-0.0472766	-0.0547752	0.0682218	0.222457	0.0202711	-0.0355558	0.0679602	0.216222	-0.0754691	-0.0628427	0.0858536	-0.0881567	-0.137957	-0.0605716	0.167694	0.134611	-0.0257386	0.119233	-0.0771011	0.220784	0.0331096	0.119953	-0.049449	0.0123638	0.0132873	qPCR
CEACAM8	0.107224	0.0999899	0.219755	0.271983	0.148309	0.202913	0.0745202	-0.0725746	-0.0834981	0.0190823	-0.0439232	0.210281	0.160488	-0.139033	-0.0910773	-0.22028	0.225648	0.0098236	-0.159995	0.0932782	0.228084	0.224811	0.274601	0.108455	0.203974	0.19325	0.39179	0.0889362	0.102628	0.457353	0.0503718	0.132529	0.103105	-0.0562686	-0.0385604	0.023355	0.497749	0.104071	0.302968	0.140411	0.194315	0.0994169	0.119975	0.100763	qPCR
CEBPB	0.0519126	-0.0630957	-0.0247043	-0.00128256	-0.0162093	0.0123057	-0.0485383	0.0475174	0.0515356	-0.0628411	-0.0354854	0.0260054	0.0740684	-0.0690349	-0.0346666	-0.0760359	-0.0028817	-0.0195055	-0.0602571	0.0238153	0.0622244	0.0117536	0.0557317	0.0863049	0.0802379	0.101332	0.0857884	0.123185	0.0109407	0.164487	-0.117434	-0.00965229	0.0436531	0.076041	0.0328062	-0.0579186	0.203311	0.00587218	0.127722	-0.042446	0.077677	-0.120335	-0.113851	-0.126901	novel
CELA3A	-0.200865	-0.123733	-0.139523	-0.0801502	-0.0279968	-0.087256	0.141162	-0.143533	-0.109199	-0.00907409	-0.00575697	-0.0436175	-0.00873366	0.0575985	-0.0355468	0.096334	0.0848973	-0.00508548	0.138199	-0.0638896	-0.106351	-0.0436994	0.110628	-0.045965	-0.102206	-0.165615	0.0183534	-0.0616337	-0.188718	-0.0531477	0.0837116	-0.284988	-0.17677	0.216107	0.159034	-0.0729881	-0.0182418	-0.0940938	-0.0216042	-0.0704245	0.0255429	-0.0977732	-0.0311681	-0.116245	novel
CEP164	-0.105083	-0.0307446	-0.0773306	-0.0901226	-0.0758436	-0.0774993	0.0164225	-0.0167865	-0.00627162	0.0726404	0.105601	-0.114389	-0.0961176	0.213295	0.205063	0.0161813	-0.0105728	0.215132	0.0210014	0.138581	-0.0369554	0.0531734	0.134952	0.0298507	-0.0572219	-0.103882	0.0860214	-0.0873943	-0.0363706	-0.0397912	-0.00621304	-0.0767683	-0.024436	0.102797	0.0844059	-0.0334182	-0.0160909	-0.0626029	-0.0276678	-0.0542756	-0.105931	-0.0352678	-0.00813624	-0.0609008	novel
CEP85	0.142711	0.151615	0.177585	0.165944	0.109903	0.116796	-0.041385	0.0431518	0.0149981	0.0125029	-0.0076776	0.00481789	-0.0200436	0.0925293	0.148639	-0.192108	0.178092	0.207724	-0.175743	0.264629	0.142031	-0.00550869	0.0144924	-0.0651096	0.0492991	0.123983	0.0109619	0.0622095	0.0673844	0.209899	0.120353	0.10848	0.0727807	-0.0681162	-0.038315	0.0270461	0.198796	0.116242	0.136654	0.086248	0.112274	0.104767	0.110272	0.100786	novel
CERT	0.156982	0.0633278	0.230854	0.253713	0.194751	0.226663	0.0638578	-0.0627076	-0.0964967	0.0451061	0.0478438	0.129876	0.0827081	-0.0692475	0.00433287	-0.260573	0.210609	0.0971368	-0.216335	0.191366	0.172784	0.220372	0.141141	-0.0347095	0.0559957	0.294951	0.158504	0.0778351	0.120008	0.300618	0.0853658	0.10303	0.114568	-0.0140438	0.0224079	0.0594756	0.301904	0.125477	0.216562	0.0840557	0.121367	0.139597	0.154448	0.112472	novel
CES1	0.00503808	-0.057428	0.45627	0.534292	0.43997	0.558397	0.416168	-0.415345	-0.43598	0.218344	0.280995	0.321068	0.32435	-0.0418458	0.00605062	-0.253527	0.334965	0.129271	-0.177387	0.204082	0.186455	0.425908	0.439403	-0.0173839	0.0606924	0.288066	0.245413	-0.080613	0.17891	0.252657	0.0141391	0.0719723	0.204214	0.169377	0.153172	-0.000238903	0.233201	0.149509	0.258065	0.0717602	0.120103	0.496516	0.49325	0.478561	qPCR
CES2	0.1829	0.107014	0.333244	0.332653	0.257025	0.321774	0.111628	-0.10997	-0.13648	0.0524205	0.0851198	0.400352	0.343441	-0.0432204	0.00448478	-0.22656	0.348309	0.122091	-0.19483	0.219234	0.0425179	0.311689	0.2749	-0.110829	0.113691	0.347259	0.260357	0.0754072	0.208103	0.12451	-0.114039	0.191711	0.184502	-0.0382785	0.0041201	0.103128	0.126358	0.0298485	0.126111	0.0822989	-0.0297097	0.323544	0.38927	0.356788	qPCR
CES3	0.152223	0.106579	0.262369	0.233802	0.220354	0.253296	0.0550925	-0.0547785	-0.0796016	0.158998	0.216664	0.217511	0.165194	0.0301833	0.114701	-0.267666	0.254958	0.219451	-0.233202	0.30355	0.0628461	0.174067	0.112003	-0.0149303	0.00166076	0.187826	0.135734	-0.00141206	0.231781	0.141722	-0.0214886	0.0916228	0.195859	0.114237	0.179339	0.148677	0.128604	0.0647909	0.137379	0.0907462	0.0363722	0.236464	0.305519	0.257621	novel
CETN2	0.0823457	0.0108911	0.123582	0.176018	0.137967	0.139098	0.0477968	-0.0473551	-0.060569	0.00851952	0.0524677	0.186864	0.110117	-0.135196	-0.062021	-0.245803	0.213335	0.030913	-0.223902	0.150575	0.0886229	0.0674587	0.0568501	-0.0111764	0.0431622	0.244692	0.145171	0.0343891	0.0128674	0.19315	0.0632432	0.0667163	0.0202368	-0.0917668	-0.078841	-0.00778427	0.181564	0.0823602	0.117812	0.19787	0.16071	-0.136737	-0.0356615	-0.129878	novel
CFC1	0.0394757	-0.0868197	0.148138	0.209308	0.106257	0.207987	0.169562	-0.169802	-0.172702	0.0411192	-0.00762093	0.16834	0.159699	-0.244432	-0.235978	-0.15587	0.209341	-0.170094	-0.194049	0.0159697	0.101577	0.218236	0.278758	0.0703916	0.122754	0.184394	0.290123	0.0506644	0.0372385	0.155923	-0.125548	0.0450223	0.0695499	0.0267148	0.0038304	-0.0500213	0.162832	0.0130095	0.240725	0.123275	0.033519	0.354694	0.310984	0.344154	qPCR
CGA	-0.824419	-0.594014	-0.3707	-0.248683	0.0233159	-0.113488	0.488405	-0.491298	-0.421797	-0.221473	-0.183704	-0.115165	0.111256	0.215538	0.00590053	0.497886	-0.247179	-0.059797	0.472996	-0.311149	0.0398326	-0.201311	-0.0685334	0.204693	-0.14323	-0.423849	-0.0513699	-0.537529	-0.559687	-0.0543073	0.194345	-0.452435	-0.480478	0.0815296	-0.109758	-0.34215	-0.0511776	-0.0247315	-0.0873639	-0.0189586	-0.0778839	-0.259132	-0.240331	-0.234466	qPCR
CGREF1	-0.123959	-0.0698315	0.0341462	0.0854432	0.0944089	0.0841693	0.158804	-0.160059	-0.153061	0.0164825	0.049185	0.216876	0.301348	-0.17572	-0.210713	-0.0280522	0.148133	-0.121494	0.0026737	-0.105174	-0.0065057	0.0915701	0.153044	0.115628	0.000873217	0.0358071	0.311214	0.0193817	-0.125989	0.102214	-0.00397151	-0.118294	-0.0740627	0.100462	-0.00577447	-0.164503	0.132515	-0.0126642	0.0689615	-0.0294568	0.0215298	0.10943	0.181258	0.165503	novel
CHAC2	0.0426278	0.0357846	0.182099	0.194233	0.149414	0.18726	0.0593993	-0.059008	-0.0758191	0.162065	0.167546	0.120128	0.111881	-0.00838955	0.100408	-0.276157	0.125106	0.17742	-0.254956	0.271175	0.138921	0.109635	0.13412	0.057531	0.0732603	0.139881	0.160885	-0.0483898	0.0672107	0.156725	0.0178341	0.0624247	0.0823379	0.0164544	0.0287982	4.26894e-05	0.180828	0.0225606	0.125704	0.00751843	0.0265565	0.0397997	0.0573037	0.0100314	novel
CHEK2	-0.058465	-0.0186734	-0.0783168	-0.0682456	-0.101357	-0.0863848	-0.0229981	0.021405	0.0412944	-0.0350446	-0.0315214	0.017154	0.0196048	0.0147568	-0.0226826	0.0485107	-0.00476313	-0.0276824	0.0603592	-0.0641927	-0.0152348	0.0907746	0.163493	0.0579238	0.0429272	-0.105374	0.0534517	-0.081466	-0.00999207	-0.00971419	-0.126699	-0.0605103	-0.0188513	0.0982671	0.0814749	-0.00262654	0.0165507	-0.0680019	0.0332442	-0.0119212	0.0521405	0.00830338	0.0618851	0.0380804	novel
CHGB	-0.196209	-0.294735	-0.447452	-0.367947	-0.339192	-0.356188	-0.0785056	0.0778193	0.125562	-0.106918	-0.152297	-0.2103	-0.0963001	0.022746	-0.116194	0.304778	-0.180002	-0.165476	0.301119	-0.2983	-0.0888873	-0.0391898	0.112162	0.117627	-0.0296609	-0.238135	0.168158	0.0900662	-0.241882	0.020049	0.13856	-0.272776	-0.186788	0.184788	0.0712911	-0.188762	0.0722289	-0.0830238	0.0324801	-0.128961	0.0121527	-0.293224	-0.296289	-0.328413	novel
CHI3L1	-0.0494625	-0.0695138	0.230173	0.329696	0.249407	0.304679	0.245876	-0.24243	-0.239712	0.1539	0.19097	0.212524	0.231066	-0.142237	-0.173184	-0.0629948	0.244822	-0.0703644	-0.0251885	-0.0180532	0.180945	0.301108	0.413025	0.127915	0.137823	0.159273	0.40974	-0.18519	-0.00830593	0.267632	-0.0815592	-0.108975	0.0158053	0.231351	0.184235	-0.0530108	0.301801	0.0133142	0.288527	0.0701645	0.203052	0.22974	0.251031	0.216264	qPCR
CHIT1	0.104326	0.0684308	0.160156	0.167569	0.0872005	0.145757	0.0524113	-0.0547673	-0.0820487	-0.0791365	-0.0695437	0.137311	0.0807295	-0.0590164	0.0683072	-0.283082	0.108111	0.0729066	-0.259343	0.189177	0.0355401	0.021602	-0.193389	-0.00965878	0.0762355	0.177628	-0.0324761	0.120144	0.148823	-0.00455337	-0.0120799	0.210369	0.152631	-0.167625	-0.135106	0.040316	-0.0638626	0.120441	0.0266638	0.0668603	-0.0108307	0.0959139	0.132885	0.112857	qPCR
CHL1	-0.156362	-0.192912	-0.331185	-0.310766	-0.242319	-0.277291	-0.114829	0.113085	0.148593	-0.09954	-0.038297	-0.148102	-0.160675	0.189205	0.0579578	0.285789	-0.120989	-0.0159118	0.255143	-0.151723	-0.146919	-0.0611174	0.000855071	-0.0166159	-0.0411872	-0.229626	-0.0715031	-0.105953	-0.0916889	-0.148642	0.0495754	-0.155281	-0.101179	0.101676	0.0816665	-0.00807155	-0.154265	-0.0484304	-0.108104	-0.0548846	0.0730811	-0.156322	-0.186474	-0.119303	qPCR
CHMP1A	0.121585	0.0177605	0.215187	0.247215	0.198841	0.240772	0.0635941	-0.0627271	-0.0927589	0.0527748	0.0137746	0.239856	0.209732	-0.153001	-0.0844919	-0.2384	0.180138	-0.00424772	-0.200443	0.114401	0.155331	0.0878207	0.0594459	0.00104354	0.0764427	0.237636	0.0954886	0.047867	0.0426375	0.302726	0.169169	0.0804978	0.0554137	-0.0567921	-0.0453264	1.75641e-05	0.292305	0.148331	0.219175	0.112321	0.153249	0.054632	0.0428923	0.0515345	novel
CHRDL1	-0.164045	-0.210824	-0.0687225	0.0269608	0.0458202	0.0508256	0.162541	-0.162109	-0.145265	0.0280981	0.00048286	0.0297614	0.152909	-0.0862334	-0.179373	0.0724578	0.105149	-0.15972	0.069416	-0.142256	0.00830051	0.076455	0.153711	0.117145	-0.00884283	-0.0049178	0.338617	0.0446552	-0.125156	0.0251661	0.0263433	-0.136369	-0.0731543	0.119826	0.0238049	-0.152654	-0.0151148	0.116134	0.0700313	-0.00499522	0.129568	0.116407	0.135438	0.124094	novel
CHRDL2	0.118993	-0.0171257	0.068259	0.102607	0.0101658	0.0851338	-0.0356076	0.0362727	0.0271393	0.208583	0.148936	0.11047	0.00671831	-0.0896309	-0.055316	-0.146731	0.147853	-0.0427207	-0.142824	0.0366354	-0.174846	0.210044	0.186154	-0.00367039	0.0398962	0.0858088	0.071994	0.0142165	0.11197	-0.0389452	-0.115949	0.100559	0.103508	-0.0252281	0.00574696	0.0564881	-0.0453797	0.00518833	0.00962596	-0.00563408	0.0470336	0.118086	0.0562406	0.150033	qPCR
CIAPIN1	0.0668276	0.0219586	0.226306	0.267484	0.23314	0.25109	0.121193	-0.11983	-0.147209	0.0281024	0.0107941	0.170752	0.183514	-0.097602	-0.0438306	-0.214276	0.174651	0.0376377	-0.179089	0.135299	0.191798	0.0765716	0.0584754	-0.00830066	0.0543185	0.225359	0.100221	0.0345656	0.0104834	0.297273	0.179724	0.0899683	0.0399885	-0.087847	-0.0964974	-0.0448988	0.286707	0.161155	0.205414	0.0877162	0.140266	0.0766888	0.070129	0.0650981	novel
CKAP4	-0.148497	-0.0658558	0.0482559	0.0801491	0.134697	0.0974868	0.179511	-0.179388	-0.16319	-0.152721	-0.0963985	0.132887	0.216847	-0.055476	-0.126379	0.0214524	0.137693	-0.0692318	-0.0037518	-0.0320002	0.124464	0.101538	0.212659	0.147356	0.0182137	-0.0124219	0.500719	0.0393418	-0.161134	0.0531187	-0.0519046	-0.112406	-0.090536	0.0737252	-0.0399598	-0.203336	0.103339	-0.102943	0.151531	-0.056373	0.0475448	0.0229352	0.13523	0.0658052	qPCR
CKMT1A_CKMT1B	0.0337355	-0.103585	0.00943555	0.0357166	0.00509525	0.066928	-0.00822189	0.00883339	0.0104489	0.0786227	0.0496075	0.0503435	0.0616608	-0.0905136	-0.147875	0.0590275	0.0238926	-0.158398	0.0492796	-0.136055	0.00341678	0.00251098	0.105635	0.0267694	0.0687147	0.0401504	-0.0777194	-0.0443324	0.0991496	0.082883	0.044475	0.061123	0.0751631	0.00830174	0.0370208	0.0880511	0.0717001	0.0228791	0.17599	0.0728361	0.0682722	0.0742313	-0.0165719	0.0622605	novel
CLC	0.010187	0.023734	0.127344	0.150956	0.115272	0.134088	0.05921	-0.0588995	-0.0673792	-0.00509792	0.0409445	0.0379578	0.0307054	-0.136455	-0.107585	-0.0298173	-0.0479698	-0.0810154	-0.0628359	-0.0168327	0.0545661	0.178767	0.188238	0.0131787	-0.0182757	0.0737487	0.130611	0.0607357	0.107353	0.100946	-0.0909629	0.0701207	0.0795098	-0.00102183	0.0513839	0.0942473	0.0134205	0.117276	0.0114078	0.579771	0.190705	0.221974	0.237828	0.184813	novel
CLEC10A	-0.13283	-0.196478	-0.0598807	0.0410883	0.0353114	0.0490933	0.116565	-0.115144	-0.0963239	-0.054662	-0.0276109	0.0801302	0.139505	0.0450281	-0.0451217	0.122736	0.0347666	-0.0373591	0.195425	-0.164989	0.0943152	0.0380047	0.120927	0.0905741	0.0153826	0.0158798	0.319944	-0.106284	-0.0430296	0.16884	0.0967397	-0.110402	0.0135275	0.192023	0.0957467	-0.122311	0.191711	0.00368317	0.17141	0.0137766	0.100334	-0.130483	-0.144763	-0.116512	qPCR
CLEC11A	0.0562324	0.0585763	0.167763	0.222678	0.101216	0.154547	0.0871265	-0.0871906	-0.104428	0.00490297	0.0136396	0.0490958	0.046448	-0.0394597	0.028316	-0.183547	0.125521	0.0586644	-0.147724	0.120173	0.142791	0.246881	0.186047	0.119162	0.0986612	0.108698	0.19993	-0.00889326	0.0936157	0.245803	0.0896178	0.166228	0.100842	-0.134803	-0.111692	0.0129183	0.236922	0.123876	0.159109	0.137362	0.111647	0.259707	0.237626	0.210313	qPCR
CLEC14A	0.0795315	0.0331556	-0.00148427	0.00758262	-0.0277102	-0.00501757	-0.0946569	0.0948218	0.0870309	0.0517665	0.0560073	0.0121102	0.0316323	-0.115962	-0.131188	-0.0239633	0.036675	-0.120661	-0.0238251	-0.0866308	-0.0717971	0.144421	0.161735	0.130384	-0.00406338	0.09104	0.29555	0.155052	0.00508972	-0.0134591	-0.061354	0.0122158	0.0467816	0.0522546	-0.00828418	-0.0882424	0.0268078	-0.0792774	-0.000957729	-0.0989031	0.0930724	-0.13891	-0.139278	-0.109358	qPCR
CLEC1A	-0.00519818	0.0116112	-0.0675075	-0.0540681	-0.0349531	-0.0762202	-0.0309283	0.02997	0.0361654	-0.0384118	-0.0163916	-0.000691907	0.0373651	-0.0170123	-0.0620225	0.0236202	0.063669	-0.0518861	0.0252078	-0.0353814	0.0704797	0.0655395	0.0557989	0.149121	0.0848841	0.136797	0.278987	0.125347	-0.113609	-0.0637118	-0.0471665	-0.103196	-0.0758619	0.0763872	-0.00469886	-0.117394	-0.0289471	-0.103062	0.00353073	-0.0893996	0.0470196	-0.12209	-0.0513619	-0.0858562	qPCR
CLEC1B	-0.0162618	-0.0157962	0.160319	0.218367	0.189767	0.197324	0.151562	-0.150088	-0.172711	-0.0206761	-0.0167929	0.0605379	0.102366	0.0258784	0.0391256	-0.121481	0.151843	0.0967441	-0.0636211	0.106029	0.154942	0.0111963	0.0245083	-0.00816991	0.0459424	0.142442	0.040406	-0.0674493	-0.0181766	0.271348	0.291004	0.0690912	0.0127316	-0.0922922	-0.109736	-0.0603608	0.248108	0.180679	0.182873	0.0892996	0.100792	0.090458	0.0921776	0.0728686	qPCR
CLEC4A	-0.187279	-0.160137	-0.316375	-0.303181	-0.169097	-0.26255	-0.075209	0.0760027	0.103479	-0.197365	-0.204284	-0.201798	-0.0729611	0.103023	-0.068935	0.380882	-0.196874	-0.165784	0.44671	-0.408302	-0.0381403	-0.273156	-0.203554	0.153115	-0.0202621	-0.241701	-0.0960355	-0.00743746	-0.240014	0.0683104	0.266258	-0.166676	-0.20633	-0.0215393	-0.112661	-0.150947	0.0832931	0.026003	-0.00746843	-0.0671362	0.0654162	-0.413954	-0.511854	-0.397	qPCR
CLEC4C	-0.148812	-0.150903	0.0109153	0.025169	0.117262	0.110885	0.138669	-0.139402	-0.120697	0.0322391	0.062138	0.0588393	0.147058	0.0233299	-0.0217711	0.0965834	-0.0326817	-0.0411107	0.105665	-0.102447	0.153259	-0.129258	0.0102239	0.18877	0.12553	0.00481724	0.207953	0.0338777	-0.124842	0.0732792	0.0579248	-0.0347934	-0.0526677	-0.0054228	-0.114334	-0.195052	0.0546292	0.050029	0.153894	0.0268667	0.0751967	-0.254354	-0.239752	-0.177913	qPCR
CLEC4D	0.118988	0.0764889	0.241351	0.275622	0.235037	0.257159	0.110738	-0.108561	-0.122329	0.0677041	0.0544737	0.200314	0.232859	-0.0464838	0.0195322	-0.267017	0.319196	0.132954	-0.228238	0.238428	0.218827	0.106647	0.181674	0.0914714	0.151726	0.282857	0.435944	0.157124	0.192803	0.447433	0.0822008	0.205467	0.223213	-0.0195709	-0.0253213	-0.00679188	0.472135	0.164239	0.327531	0.0174898	0.14001	0.206724	0.266533	0.21246	qPCR
CLEC4G	0.126222	0.0285612	0.224749	0.252946	0.208775	0.254272	0.124195	-0.122247	-0.14005	0.186312	0.0661367	0.281518	0.234925	-0.0911747	-0.0638964	-0.230206	0.38532	0.062121	-0.157991	0.160862	0.204408	0.106945	0.0941641	0.0226345	0.186028	0.313095	0.155666	0.0780214	0.109264	0.264478	0.11826	0.172198	0.0981938	-0.15181	-0.123523	0.055319	0.250751	0.161341	0.14879	0.0724998	0.0745229	0.130593	0.121757	0.164662	qPCR
CLEC5A	-0.310325	-0.265236	-0.203118	-0.0892717	-0.00230316	-0.0843997	0.157231	-0.157565	-0.125137	-0.0951051	-0.0846446	0.0333355	0.185058	-0.0639629	-0.148213	0.120712	0.0247196	-0.152545	0.129406	-0.194302	0.117269	-0.0686498	0.0270409	0.184063	0.028612	-0.0651271	0.279729	-0.156746	-0.21597	0.32664	0.230556	-0.156851	-0.157959	0.0310984	-0.075411	-0.185896	0.302576	0.226971	0.198858	1.44255e-05	0.254883	-0.0272628	0.00966061	0.00589528	qPCR
CLEC6A	0.0184519	0.0727233	0.169692	0.195424	0.136822	0.156116	0.0926457	-0.0927039	-0.0922466	0.05417	-0.0276866	0.217899	0.217087	-0.106504	-0.0271236	-0.237417	0.169475	0.0527554	-0.255663	0.185118	0.272967	0.188275	0.184905	0.185078	0.241478	0.123952	0.474829	-0.0133034	0.133502	0.320312	-0.0481392	0.108303	0.158479	0.0349276	0.0307592	8.5572e-05	0.350862	0.0563057	0.381872	-0.00185215	0.10227	0.10671	0.174476	0.13807	qPCR
CLEC7A	-0.0134479	0.0072023	0.178659	0.223988	0.184811	0.210483	0.137986	-0.136914	-0.132348	0.121699	0.0678882	0.261593	0.265302	-0.132261	-0.0943768	-0.163938	0.199861	-0.00692271	-0.166309	0.09409	0.140055	0.146309	0.210673	0.0849304	0.103313	0.132875	0.432439	0.015238	0.0625948	0.24131	-0.0274416	0.0791646	0.093249	0.00725955	-0.00914269	-0.0399758	0.247068	0.0638319	0.263404	0.0847401	0.172126	0.159653	0.180391	0.193764	qPCR
CLIP2	0.160729	0.0754412	0.215971	0.226192	0.178227	0.211373	-0.00168165	0.00277457	-0.0311348	0.0169673	0.0274371	0.125163	0.127125	-0.0975076	-0.00748588	-0.28309	0.208388	0.0661684	-0.257003	0.190302	0.123102	0.0213219	-0.0215624	-0.0100916	0.0719859	0.244095	0.0456996	0.0872821	0.0447091	0.250451	0.166046	0.0974051	0.0348286	-0.114758	-0.0758309	0.0517765	0.243548	0.12022	0.168649	0.111813	0.0876403	0.107858	0.09347	0.112535	novel
CLMP	-0.445479	-0.334687	0.0533736	0.186849	0.328923	0.261348	0.538541	-0.538588	-0.513462	-0.138734	-0.062258	0.073579	0.261814	-0.00195816	-0.118642	0.132153	0.11254	-0.090597	0.149441	-0.158792	0.062354	0.0374633	0.11137	0.10158	-0.0689167	-0.0143869	0.358893	-0.128153	-0.318963	0.0678886	0.147941	-0.168568	-0.226052	-0.00739198	-0.175564	-0.30894	0.0491356	0.072716	0.0827562	0.0288876	0.105037	0.0127087	0.0661509	0.0552434	qPCR
CLPP	0.167988	0.0399132	0.282938	0.335162	0.206071	0.304094	0.101356	-0.100933	-0.13553	0.0330681	-0.0276784	0.163849	0.153139	-0.263357	-0.108335	-0.39553	0.171574	-0.0278993	-0.370823	0.193359	0.162148	0.18711	0.115292	0.0311714	0.126853	0.27521	0.17254	0.0758863	0.0879077	0.319561	0.122551	0.132414	0.0920094	-0.0779187	-0.0561247	0.0160984	0.28871	0.207741	0.213645	0.138536	0.106715	0.276546	0.244434	0.227632	novel
CLPS	0.054456	-0.0299388	-0.169	-0.187922	-0.195171	-0.182782	-0.146457	0.144197	0.165741	-0.0250065	-0.0228057	-0.00326083	0.0175644	-0.068569	-0.0695868	0.0019616	0.00989283	-0.0914421	-0.042332	-0.014691	-0.173382	-0.0987308	-0.0922268	0.0257972	-0.0247706	-0.0809869	-0.0400419	0.129718	-0.048707	-0.0281411	0.0243608	-0.110637	-0.0389779	0.102466	0.079651	-0.0227352	-0.0276251	0.0158723	-0.078398	-0.0458142	-0.029275	-0.0495204	0.0480619	-0.0273472	novel
CLSPN	-0.0340566	0.0050573	-0.0443025	-0.0521363	0.0125	-0.0548699	-0.000111381	-0.000163854	-0.00146393	-0.103424	-0.141595	-0.081067	-0.0858591	0.0916102	0.0926736	0.00051866	-0.0426998	0.104142	-0.0369512	0.106276	-0.027738	0.0156567	0.0444684	-0.0229898	-9.63741e-05	-0.0180239	-0.0533499	-0.0490515	-0.019997	0.0586929	-0.0342623	-0.0420939	-0.0172721	0.0385096	0.0458757	-0.0216372	0.0583711	0.0258345	0.0360788	-0.00938848	-0.0641305	-0.0380652	0.0271327	-0.0525088	qPCR
CLSTN1	-0.059672	-0.0821764	-0.0712038	-0.0199133	-0.0114204	-0.0338998	0.034434	-0.0337457	-0.0326787	-0.0555182	-0.0587005	-0.112757	-0.0870675	0.0652488	0.0235251	0.0670774	-0.0145775	0.0118316	0.0658422	0.00675229	-0.059324	-0.00613608	0.0768574	-0.0118064	0.0119571	-0.0517242	-0.0928295	-0.0804668	0.0234253	-0.0245274	0.0712948	-0.0280442	0.0248113	0.0606137	0.0782093	0.0241005	-0.0492363	0.0154828	-0.0186956	0.131956	0.0825263	-0.0693998	-0.0583375	-0.0921238	novel
CLSTN2	-0.0467987	-0.121724	-0.00755714	0.0388546	-0.0145267	0.0480948	0.0246951	-0.024627	-0.00923375	-0.00215526	-0.0398864	-0.0289697	-0.0625055	0.0154846	-0.0437871	0.127481	-0.0829198	-0.0697909	0.110184	-0.116166	-0.0937059	0.323294	0.39815	-0.00710655	-0.0154315	-0.0308714	0.0897433	-0.118542	0.13615	-0.0703562	-0.173727	-0.0276518	0.117689	0.194165	0.221139	0.0755639	-0.0925924	-0.0606958	0.00214485	0.212378	0.134711	0.280377	0.213748	0.202972	qPCR
CLTA	0.0652333	0.0797142	0.0681818	0.0674115	0.0309946	0.0373533	-0.078873	0.078567	0.0660167	0.126782	0.155541	0.0578062	0.0388026	0.00931896	0.0409851	-0.128708	0.0940251	0.106875	-0.100222	0.133422	0.0575722	0.0769542	0.165813	-0.00379338	0.0219446	0.11918	0.153829	0.0175699	0.0248797	0.0723282	-0.105781	-0.0487064	0.0222189	0.120668	0.125999	0.0387516	0.126031	-0.0897694	0.0568612	-0.0236107	-0.0148784	-0.118484	-0.0731642	-0.132678	novel
CLUL1	-0.329595	-0.270734	-0.46042	-0.405882	-0.328446	-0.386626	-0.0471655	0.0432731	0.0954796	-0.138218	-0.135464	-0.362604	-0.228575	0.166012	-0.0212063	0.513529	-0.395221	-0.176808	0.468446	-0.408615	-0.16366	-0.0670222	-0.0217404	0.146394	-0.118465	-0.389228	-0.136854	-0.238936	-0.247312	-0.252617	0.0129211	-0.265804	-0.212027	0.13222	0.0384656	-0.151167	-0.247316	-0.130934	-0.0957156	-0.139577	-0.0305674	-0.20504	-0.298718	-0.224172	qPCR
CNDP1	-0.124187	-0.0527661	-0.0200194	-0.00623786	0.102131	0.031523	0.0926456	-0.0946588	-0.091175	0.0320009	0.134624	0.00949737	0.101585	0.212034	0.155487	0.130385	0.00261086	0.175969	0.188812	0.00590551	0.0211089	-0.245971	-0.296446	0.0129129	-0.0618341	0.00167616	-0.258542	-0.167599	-0.145391	0.0378084	0.28431	-0.0225467	-0.135495	-0.137115	-0.155398	-0.0718353	-0.00320084	0.140481	-0.0526941	0.0267966	0.107594	-0.0968964	-0.110879	-0.059435	qPCR
CNPY2	-0.0702957	-0.0530168	-0.0350318	-0.0232033	-0.0103502	-0.0150531	0.0293784	-0.0302403	-0.0170309	-0.0350395	-0.0623636	-0.0280611	-0.00136335	-0.049078	-0.0847402	0.0693159	-0.0569295	-0.0817755	0.0645828	-0.112969	-0.00852132	-0.0409055	0.0388251	0.0501256	-0.0217277	-0.102498	0.0152006	-0.0399877	-0.0615019	0.119586	-0.0772752	-0.127729	-0.0671781	0.100752	0.117219	0.0151392	0.118317	0.0513369	0.0721976	0.0281447	0.00180945	0.00117403	0.107784	0.0628765	novel
CNPY4	0.0706978	0.0211051	0.21509	0.248243	0.226509	0.237319	0.107336	-0.106464	-0.133671	0.00185906	0.0218535	0.203284	0.195348	-0.141054	-0.0651025	-0.256924	0.18702	0.0131246	-0.23395	0.153825	0.163677	0.076011	0.0625392	0.0199488	0.0644651	0.234222	0.144291	0.021709	0.0239129	0.293074	0.16493	0.0760603	0.0398014	-0.0631887	-0.0618165	-0.0164122	0.280698	0.155494	0.21201	0.0981943	0.142965	0.073405	0.0999562	0.0733052	novel
CNST	0.136877	0.0941979	0.194042	0.212837	0.154906	0.170656	0.0261347	-0.0249524	-0.0549162	-0.0135381	-0.0148677	0.0964208	0.0947163	-0.0730259	-0.0429072	-0.193939	0.242902	0.0218874	-0.140801	0.105321	0.122859	-0.00094535	0.00935254	-0.0603828	0.0198109	0.147941	0.0741549	0.0752266	0.0153194	0.229481	0.200747	0.0741778	0.0265309	-0.0831723	-0.0808951	-0.00564121	0.226975	0.127795	0.108604	0.0778276	0.0831835	0.143018	0.152698	0.173049	novel
CNTN1	-0.340765	-0.341014	-0.354144	-0.264824	-0.181888	-0.219851	0.0947205	-0.0973278	-0.0528685	-0.0672886	-0.032021	-0.178728	-0.0865008	0.125172	-0.0256947	0.353604	-0.174852	-0.116081	0.321394	-0.277364	-0.154512	0.00626418	0.0691003	0.0409489	-0.101503	-0.204791	-0.126987	-0.202776	-0.228681	-0.195999	0.015309	-0.197896	-0.19686	0.0392596	-0.0366227	-0.13701	-0.200723	-0.0837768	-0.144392	-0.040765	0.0421134	0.0139004	-0.0499477	0.0110655	qPCR
CNTN2	-0.20671	-0.185659	-0.323274	-0.27614	-0.227299	-0.282034	-0.0417596	0.03771	0.0836243	-0.148691	-0.101853	-0.0906257	-0.0603629	0.0958237	-0.0243133	0.270346	-0.143229	-0.101058	0.218737	-0.202116	-0.17248	-0.15122	0.0150637	-0.00320785	-0.0675588	-0.191013	-0.0539097	-0.149402	-0.159922	-0.160494	-0.131415	-0.205385	-0.139325	0.150027	0.0716566	-0.0979256	-0.143667	-0.131953	-0.0585158	-0.00881228	0.0173878	-0.201274	-0.133522	-0.164107	qPCR
CNTN3	0.339411	0.208469	0.502134	0.535979	0.355068	0.47647	0.129584	-0.126711	-0.174077	0.255809	0.201703	0.326856	0.220141	-0.119522	0.00424756	-0.38486	0.349225	0.117007	-0.311522	0.261963	0.106515	0.376401	0.248177	-0.175867	0.0414471	0.375522	0.154346	0.114951	0.385975	0.174389	-0.0561526	0.340509	0.354285	-0.089136	0.0198966	0.195037	0.144459	0.108217	0.205068	0.171513	0.162265	0.519748	0.446088	0.492659	novel
CNTN4	-0.217933	-0.239993	-0.15549	-0.0671808	-0.0572482	-0.046013	0.119534	-0.119746	-0.0946202	-0.019235	0.00360862	0.0352861	0.0669842	0.00715157	-0.0956286	0.198236	-0.0456449	-0.12704	0.161984	-0.176049	-0.11893	0.162941	0.197683	0.02703	-0.0123578	-0.0794851	0.0942936	-0.17489	-0.0484048	-0.0684353	-0.0753263	0.0014991	-0.0242627	-0.0461267	-0.0716009	-0.0681971	-0.0770983	-0.0365445	-0.00696249	0.0329965	0.11827	0.193053	0.162208	0.183642	qPCR
CNTN5	-0.27792	-0.236441	-0.306337	-0.269942	-0.15289	-0.228063	0.0125193	-0.0122188	0.0172706	-0.154719	-0.200344	-0.109877	-0.0611689	0.127921	-0.0184074	0.323597	-0.116589	-0.136759	0.287457	-0.272492	-0.144788	-0.064731	0.014137	0.0580295	-0.0666239	-0.268324	-0.141244	-0.198374	-0.250467	-0.146343	0.0868661	-0.256501	-0.26478	0.046531	0.00732543	-0.0494559	-0.11833	-0.129716	-0.0898889	-0.0739223	0.0395645	-0.144458	-0.143707	-0.133509	qPCR
CNTNAP2	-0.286515	-0.222617	-0.334875	-0.270518	-0.221797	-0.271368	0.012854	-0.0149584	0.027721	-0.159029	-0.197371	-0.129182	-0.071371	0.122377	0.0435189	0.151772	-0.0632045	-0.0217854	0.123165	-0.0750022	-0.0681816	0.0260339	0.186439	0.0686349	-0.0164703	-0.233107	0.0879623	-0.0998701	-0.181599	-0.0860318	-9.99183e-05	-0.220252	-0.190443	0.0970879	0.0722396	-0.0352706	-0.0937833	-0.0145186	-0.106637	0.00590585	0.0126226	-0.170829	-0.116732	-0.160975	qPCR
COL18A1	-0.0064742	-0.0352913	0.239035	0.311637	0.26385	0.295901	0.257559	-0.256697	-0.264753	0.130997	0.0971123	0.201677	0.240931	-0.119334	-0.122079	-0.168755	0.327383	-0.00747675	-0.143451	0.0988761	0.157821	0.17514	0.176062	0.0483083	0.0771443	0.204804	0.374445	0.0773686	-0.0190388	0.238112	0.0609075	0.032156	0.00457505	-0.0403791	-0.0749947	-0.0599611	0.223121	0.152471	0.16358	0.0711562	0.0994361	0.246348	0.338872	0.247908	qPCR
COL1A1	-0.154901	-0.10008	-0.184564	-0.204836	-0.078461	-0.153164	-0.0683593	0.0679687	0.080177	-0.0877907	-0.129574	-0.271833	-0.0755324	0.0663367	-0.0442987	0.24524	-0.146723	-0.128328	0.203398	-0.202192	-0.178357	0.0113483	-0.0393841	0.0747762	-0.057485	-0.280636	-0.0113533	-0.122334	-0.162871	-0.10181	0.120147	-0.15006	-0.136764	0.0511506	-0.0180966	-0.108171	-0.12195	0.011352	-0.11486	-0.0382532	-0.0515997	0.103603	0.097453	0.0826625	qPCR
COL4A1	0.0381977	-0.0258753	-0.17179	-0.16158	-0.237294	-0.201024	-0.202661	0.201414	0.219702	-0.0683171	-0.103672	-0.0777717	-0.134141	-0.164647	-0.234359	0.136313	-0.0939902	-0.294698	0.0771403	-0.248247	-0.0947191	0.18159	0.243702	0.031618	-0.0286471	-0.124889	0.066125	0.0422449	-0.0550218	-0.162814	-0.263017	-0.0979073	-0.0801052	0.0563932	0.0678459	0.0320253	-0.15618	-0.119279	-0.0711613	0.0234625	0.00511407	0.0912752	0.0911735	0.0824607	qPCR
COL6A3	-0.0455317	-0.0709541	0.317344	0.389453	0.372644	0.41244	0.329621	-0.328002	-0.342993	0.0990221	0.101213	0.237822	0.328534	-0.114291	-0.101674	-0.160626	0.260812	-0.0061304	-0.137181	0.0792937	0.0943233	0.24818	0.248622	0.0799617	0.0655589	0.230538	0.491234	0.111596	-0.0289023	0.143555	-0.0252855	0.0418725	0.0387806	-0.00242301	-0.0858831	-0.162185	0.13092	0.102004	0.130805	0.0510749	0.0630207	0.321592	0.415589	0.341324	novel
COL9A1	-0.0603169	0.0206799	0.0862269	0.0902962	0.143119	0.105379	0.0396154	-0.0402389	-0.0505564	0.0828661	0.0390155	0.0702476	0.0630515	0.0837021	0.0268026	0.00476502	0.109479	0.0506807	0.043657	0.0106872	0.114496	-0.0375585	-0.0464772	0.0859215	0.104369	0.0109306	-0.108217	-0.110974	0.00783379	-0.0620836	0.0680981	0.0311505	-0.0351576	-0.0938791	-0.0382192	0.0928148	-0.0860776	0.019098	-0.0699449	0.0395287	-0.0973207	-0.0542626	-0.0081833	-0.0415615	novel
COLEC12	-0.173677	-0.207601	0.17921	0.293592	0.323558	0.334785	0.356687	-0.355627	-0.352459	0.0398297	0.0492652	0.224807	0.350171	-0.146823	-0.151812	-0.133861	0.208431	-0.0543643	-0.103763	0.0241569	0.171664	0.103576	0.112259	0.1574	0.059891	0.177993	0.483356	0.0509096	-0.110069	0.23273	0.101911	-0.0759167	-0.0248284	0.0824641	-0.0511504	-0.213687	0.207613	0.185431	0.179844	0.0275015	0.137645	0.124359	0.21481	0.131976	qPCR
COMP	-0.100711	-0.103681	-0.0629715	-0.020148	-0.0106118	-0.0114883	0.0323439	-0.033597	-0.0287678	0.0152936	0.0496317	-0.15174	-0.0900149	0.142577	0.0972315	0.118587	-0.104604	0.0206481	0.121327	-0.0538463	-0.084974	0.0833275	-0.0144509	-0.0436332	-0.148335	-0.0855366	-0.134777	-0.164291	-0.0474213	-0.159174	0.0411135	-0.0350968	-0.0401934	-0.00172956	-0.0248899	-0.0296318	-0.194802	0.025524	-0.130263	-0.0205964	0.0182381	0.0593016	0.00491098	0.0501998	qPCR
COMT	0.10876	0.0342614	0.292384	0.335194	0.259337	0.320695	0.138854	-0.137662	-0.16318	0.046425	0.0391485	0.249112	0.238255	-0.178182	-0.106097	-0.265461	0.213656	0.00478276	-0.220052	0.130989	0.186981	0.168879	0.17713	0.0279442	0.0775004	0.272237	0.215396	0.0606131	0.0486084	0.348274	0.0584675	0.0727143	0.0647588	-0.0274182	-0.01866	-0.00566971	0.339105	0.169423	0.265225	0.128117	0.123958	0.0911717	0.093824	0.0720917	qPCR
COPE	-0.109656	-0.0312242	-0.0330138	-0.038185	0.00842283	-0.0306468	0.0664663	-0.066696	-0.0537163	-0.0914848	-0.0622514	-0.196507	-0.142537	0.141487	0.018462	0.248017	-0.120587	0.0247446	0.218313	-0.0787659	0.0161357	0.0446344	0.11478	-0.0523801	-0.0944713	-0.0651329	0.0192586	-0.0463995	-0.0607826	-0.0329523	-0.00952616	-0.150994	-0.0515219	0.177456	0.146249	-0.0439308	-0.0256592	-0.0720006	-0.0152124	0.0749044	0.00179789	0.256619	0.260993	0.18296	novel
CORO1A	-0.0257805	0.00264609	0.102003	0.123207	0.148363	0.117977	0.079261	-0.0778466	-0.0926565	-0.060812	-0.041838	-0.035709	0.0519489	0.050298	0.0486514	-0.0620032	0.087503	0.0834608	-0.0597479	0.104837	0.127137	-0.0245614	-0.0418218	-0.0579073	0.00915579	0.0950725	-0.0193935	-0.0612826	-0.0985631	0.249802	0.291992	0.0428659	-0.0637554	-0.143035	-0.175366	-0.099231	0.230122	0.181098	0.132392	0.00834307	0.0976548	0.132759	0.13085	0.112004	novel
COX5B	0.123391	0.126923	0.227189	0.23429	0.163962	0.188904	0.0391756	-0.038229	-0.0636636	0.0386781	0.0368727	0.158433	0.159552	-0.16809	-0.0985538	-0.225128	0.143263	-0.00966364	-0.180793	0.089882	0.127331	0.180929	0.166106	0.0220873	0.027513	0.155164	0.17023	0.0992271	0.0233959	0.215843	0.0400698	0.0191294	0.0453799	0.0350206	0.0212992	-0.0197288	0.22816	0.0516437	0.142791	0.0908965	0.0743829	0.16456	0.141849	0.150835	novel
CPA1	-0.0486354	0.0403534	0.0494722	0.083419	0.0951063	0.043731	0.13605	-0.136115	-0.129548	-0.0507557	-0.0350369	0.0494203	0.0678477	-0.021094	-0.0882478	0.047241	0.111426	-0.0386804	0.0936146	-0.0583281	-0.0595467	-0.00999894	0.143325	-0.0630162	-0.0291232	0.0610896	0.127485	0.0511294	-0.0948083	0.00512722	-0.0499924	-0.213314	-0.0922246	0.219556	0.184583	-0.0212179	0.0301485	-0.0560394	0.0705916	-0.0185658	0.0470565	-0.119583	0.00611382	-0.12457	qPCR
CPA2	0.0364096	0.0620008	0.106535	0.128449	0.112592	0.0958348	0.0764642	-0.0742679	-0.088312	0.0074168	-0.0202802	0.147353	0.225423	-0.202174	-0.199828	-0.111312	0.151853	-0.114511	-0.061474	-0.046407	-0.0372311	0.0242929	0.0335115	-0.0181301	-0.0143636	0.0779725	0.173282	0.0377472	-0.0502282	0.136631	0.0220302	-0.1075	0.00108453	0.167442	0.0868027	-0.118322	0.135917	0.0554339	0.140653	0.0499695	0.046145	-0.0795896	-0.00230903	-0.090996	qPCR
CPB1	0.00694168	0.0571864	0.0266648	0.0635106	0.0286986	0.00389836	0.0809107	-0.0809013	-0.0715999	-0.0568923	-0.0449643	0.0871471	0.0750385	-0.0676272	-0.102806	-0.037933	0.163781	-0.0386396	0.00367517	-0.00575733	-0.0683818	0.0317393	0.197958	-0.0509178	0.00449759	0.0713004	0.17658	0.068811	-0.0367339	0.0195825	-0.0782135	-0.173169	-0.0403688	0.231808	0.206921	0.0107489	0.0592902	-0.0841274	0.0918997	-0.0325135	0.0450541	-0.113659	0.00368368	-0.104493	qPCR
CPE	0.0561899	-0.0044281	-0.203242	-0.194075	-0.240701	-0.228555	-0.219662	0.217656	0.234374	-0.0562014	-0.0444133	-0.200884	-0.207173	0.0652073	0.00315148	0.150542	-0.167298	-0.0715929	0.130391	-0.126306	-0.160448	0.035199	0.0356876	-0.0648646	-0.0969834	-0.0988065	-0.0569815	0.0997843	0.0305165	-0.213414	-0.0627472	-0.0967261	0.020503	0.165012	0.175913	0.0488171	-0.200728	-0.140834	-0.110844	-0.00973917	-0.0112259	-0.0568354	-0.0779029	-0.0716241	qPCR
CPM	0.124234	0.0670597	0.484033	0.58507	0.418311	0.526148	0.339575	-0.337703	-0.376735	0.276488	0.299815	0.442415	0.344102	-0.191937	-0.0738694	-0.409782	0.391713	0.0845407	-0.342971	0.26065	0.0486896	0.375824	0.323505	-0.0626605	0.043329	0.378688	0.2667	-0.0105758	0.225996	0.150446	-0.185328	0.149559	0.203276	0.0379323	0.098889	0.112788	0.140827	0.0699397	0.143975	0.157991	0.139744	0.509387	0.51605	0.496788	qPCR
CPPED1	0.140944	0.0353529	0.277824	0.33578	0.261732	0.302813	0.133488	-0.130703	-0.171068	0.0925962	0.128097	0.202466	0.180769	-0.143382	-0.057861	-0.311233	0.25539	0.0458152	-0.280644	0.191501	0.203466	0.249252	0.16873	-0.104312	0.0462957	0.268105	0.191925	-0.0403106	0.124937	0.246234	0.0898772	0.12009	0.142566	-0.00398534	0.00731075	0.00614335	0.24239	0.102381	0.207516	0.102223	0.136143	0.207207	0.193213	0.156818	novel
CPVL	-0.115927	-0.192072	-0.0969602	-0.0382174	-0.0419018	-0.0216014	0.0756585	-0.0766408	-0.0476881	-0.0726093	-0.0573455	0.00906941	-0.100554	-0.0219721	-0.0769398	0.0983776	0.00848423	-0.11355	0.0461686	-0.0851206	-0.042679	0.149782	0.240191	0.029885	0.0365965	0.0398537	0.0557956	-0.17926	-0.0269117	-0.0814253	-0.150824	-0.101767	-0.0712067	0.0810101	0.109246	0.0734689	-0.0833153	-0.0786283	-0.0260287	0.0860345	0.114035	0.145783	0.150397	0.15554	novel
CPXM1	-0.190039	-0.182234	0.0966764	0.193865	0.201172	0.216141	0.285544	-0.286027	-0.285711	0.0122402	0.00306592	0.146776	0.25298	0.0402323	0.0214618	-0.037632	0.129196	0.100604	-0.0513451	0.103218	0.195585	0.0132317	0.0643151	0.0838158	0.0723733	0.0576482	0.0831291	-0.191857	-0.144383	0.326263	0.24327	-0.0433307	-0.0800093	-0.0335627	-0.112931	-0.169811	0.277233	0.246312	0.254894	0.164402	0.116611	0.194315	0.228914	0.194952	qPCR
CR2	0.1823	0.095204	0.183739	0.156529	0.0978462	0.15977	-0.015281	0.0161172	-0.00702313	0.135689	0.0861325	0.207868	0.0908421	-0.0963577	-0.00459533	-0.21379	0.131989	0.0324486	-0.259968	0.201476	0.102062	0.308731	0.206386	0.0759378	0.174009	0.226541	0.235927	0.127319	0.315504	-0.00486456	-0.282889	0.226154	0.273741	-0.0271057	0.0673129	0.185002	-0.0523017	0.0478791	0.0778487	0.144784	0.0717218	0.304365	0.268288	0.268716	qPCR
CRACR2A	0.00739256	0.0101418	0.0168169	0.0186982	0.0397051	0.00745628	-0.0122844	0.013826	0.00220022	-0.0996284	-0.0951017	-0.145128	-0.07681	0.0536853	0.0497586	-0.0215571	0.0393112	0.0599299	-0.0270875	0.0616375	0.03414	-0.047093	-0.0304017	-0.0556384	0.00236017	-0.0139624	-0.059561	0.00386361	-0.122966	0.161204	0.213437	-0.022517	-0.113648	-0.116026	-0.123316	-0.0442297	0.144649	0.118458	0.0598729	0.0603625	0.107909	0.147219	0.116269	0.126647	novel
CRADD	0.0825361	0.00780896	0.177504	0.205958	0.181303	0.203141	0.0695468	-0.0687846	-0.0924442	0.0314435	0.00364966	0.16642	0.177811	-0.10671	-0.0432361	-0.2202	0.16298	0.0322447	-0.184156	0.132705	0.160145	0.0515488	0.0422074	-0.00823018	0.0274428	0.199255	0.0525728	0.0279932	0.0266387	0.290305	0.182598	0.0884361	0.0500149	-0.0753279	-0.0757404	-0.0301492	0.275967	0.157011	0.205161	0.0973423	0.130551	0.0533173	0.0264378	0.0408508	novel
CREG1	0.167837	0.117465	0.291802	0.320716	0.193414	0.269383	0.0761947	-0.0746472	-0.096036	0.142157	0.16207	0.211722	0.108978	-0.0166602	0.0171624	-0.161133	0.203871	0.0637567	-0.105246	0.115408	0.124362	0.379185	0.390606	-0.0866722	-0.0294999	0.251835	0.262924	0.0287481	0.224927	0.135981	-0.155455	0.091461	0.209615	0.146532	0.196336	0.099422	0.171347	-0.0555761	0.209658	0.00187882	0.140631	0.340677	0.304887	0.310758	novel
CRELD2	-0.0699492	-0.14481	0.211338	0.308979	0.274032	0.323565	0.260654	-0.26002	-0.26985	0.0694067	0.0771196	0.23233	0.280085	-0.0872497	-0.0677948	-0.164762	0.228317	0.0251096	-0.140278	0.102743	0.154502	0.0730303	0.0497973	0.114319	0.0513466	0.177531	0.214316	-0.0568604	-0.0837792	0.27142	0.187988	0.0106107	-0.0248401	-0.0483141	-0.117379	-0.140217	0.247217	0.1788	0.218491	0.0657051	0.198143	0.131403	0.186703	0.17786	qPCR
CRH	-0.0553386	-0.00822929	-0.196492	-0.263826	-0.154221	-0.210248	-0.17231	0.172661	0.178565	-0.104466	-0.126349	-0.175523	-0.113379	0.194543	0.0973726	0.218826	-0.0841875	0.0658268	0.236619	-0.0993288	0.0141269	-0.219055	-0.242779	-0.0427878	-0.109477	-0.166561	-0.0730685	0.0456657	-0.116622	-0.0750744	0.217295	-0.000162542	-0.104702	-0.152551	-0.161212	-0.0506471	-0.0722885	-0.0266404	-0.11079	-0.0487859	-0.117579	-0.140103	-0.185858	-0.131215	qPCR
CRHBP	0.111574	0.0590844	0.331514	0.395249	0.311964	0.367753	0.200796	-0.197961	-0.219471	0.199796	0.23155	0.243692	0.295037	-0.0785051	0.00778545	-0.311843	0.320735	0.112133	-0.275142	0.256921	0.165772	0.16878	0.0805184	0.0256324	0.109128	0.306892	0.268526	0.0951853	0.0537569	0.22969	0.0952939	0.0727347	0.0717304	-0.0250867	-0.03158	-0.0189206	0.18267	0.232322	0.188436	0.040494	0.214236	0.325688	0.389906	0.325445	qPCR
CRHR1	-0.0382197	0.0411129	-0.024001	-0.0318093	-0.032224	-0.0555904	-0.0287314	0.0274692	0.0344928	-0.110118	-0.090897	-0.018031	-0.0220856	0.00544667	-0.0312127	0.0662138	-0.0384269	-0.0240282	0.076322	-0.0636623	-0.0282875	0.109362	0.147795	-0.0101054	0.00489579	-0.015163	0.0394627	0.0163989	-0.0339201	0.0124182	-0.110699	-0.074608	-0.018102	0.109769	0.0798388	-0.0470452	0.0360386	-0.0519512	0.00305263	0.0361716	-0.00607929	-0.0957489	-0.00653734	-0.0766674	novel
CRIM1	-0.0321799	-0.127667	-0.0204636	0.0558331	0.0124011	0.0390872	0.0304486	-0.0300804	-0.021497	0.0658051	0.038802	0.0721992	0.0419334	-0.157586	-0.192682	0.0378526	-0.00427405	-0.189441	0.00985416	-0.150517	-0.01867	0.198099	0.238045	0.0860297	0.0330111	0.0835378	0.238358	0.00558974	-0.0442185	-0.023891	-0.149629	-0.0184408	-0.0113666	0.0180839	-0.0376658	-0.082986	0.00255719	-0.0859036	0.0179861	0.00463827	0.12665	0.00535714	-0.0295562	-0.0338616	qPCR
CRIP2	0.166826	0.0601191	0.208113	0.222252	0.135687	0.212498	-0.00918761	0.0102148	-0.00283009	0.16352	0.140095	0.21798	0.225597	-0.0797862	-0.0329024	-0.298353	0.416748	0.0667419	-0.301807	0.245909	0.0570755	0.147197	0.143949	-0.0157417	0.0561131	0.233361	0.341898	0.11027	0.0728175	0.169224	-0.0404144	0.0567769	0.0705512	0.0191844	0.0287633	0.0311779	0.149211	0.131034	0.166254	0.0414707	0.033328	0.241343	0.321515	0.280926	novel
CRISP2	0.397219	0.388819	0.165452	0.116064	-0.0547269	-0.0176462	-0.265498	0.265443	0.236849	0.14227	0.101148	-0.025615	-0.119574	-0.133801	-0.064973	-0.204295	0.0485931	-0.00870905	-0.210671	0.130549	-0.0753775	0.0216671	-0.0408921	-0.0597945	0.0765664	0.0531587	-0.0113206	0.187698	0.214687	0.00969279	-0.0604808	0.266591	0.200064	-0.153926	-0.0581021	0.101335	-0.000201358	0.0275386	-0.0136788	0.0494572	0.0520946	0.199441	0.155199	0.213814	qPCR
CRKL	0.112526	0.0329741	0.225497	0.254021	0.211396	0.246806	0.0757507	-0.0749039	-0.101725	0.0563318	0.0430223	0.190024	0.192806	-0.134435	-0.0646018	-0.253718	0.194196	0.0198803	-0.219406	0.144985	0.175255	0.0500767	0.033253	0.00303371	0.0612865	0.235858	0.0833063	0.0611029	0.0297848	0.283648	0.162959	0.0927718	0.0508913	-0.0819841	-0.0794476	-0.0220869	0.268776	0.158935	0.21198	0.0931205	0.132672	0.0642576	0.0639215	0.0648482	qPCR
CRLF1	0.232143	0.0949919	0.205965	0.247024	0.105331	0.187222	-0.00832469	0.00974335	-0.0141491	0.208291	0.160064	0.236821	0.0917364	-0.068901	4.79724e-05	-0.229124	0.204336	0.0912822	-0.212901	0.207177	0.105834	0.252019	0.215024	-0.000771674	0.113159	0.298845	0.198962	0.167844	0.211059	0.165911	-0.132921	0.134669	0.186075	0.0291418	0.0789478	0.121459	0.138375	0.137999	0.0967593	0.0892237	0.166232	0.253983	0.229838	0.276499	novel
CRNN	-0.178697	-0.132201	-0.021779	0.00629262	0.0751156	0.0375632	0.127115	-0.128216	-0.106805	0.0503919	0.100165	0.0527824	0.027554	0.103662	0.0113996	0.163157	0.0294445	-0.0285827	0.132213	-0.0780892	-0.0683581	-0.0904017	0.0460954	0.0279177	-0.0637003	-0.125779	0.00630715	-0.172761	-0.184282	-0.171589	-0.00241341	-0.121688	-0.169511	-0.0243333	-0.0572229	-0.0892732	-0.162127	-0.122666	-0.149147	0.0633733	-0.0409897	0.179606	0.261437	0.225211	qPCR
CRTAC1	-0.220951	-0.229465	-0.139316	-0.0716087	-0.0378657	-0.0287258	0.095465	-0.0978506	-0.0879631	-0.0424751	-0.0311425	-0.168468	-0.0326663	0.108697	0.0120001	0.259419	-0.231381	-0.0661887	0.256039	-0.20947	-0.0147783	-0.0832059	-0.160653	0.076394	-0.0408358	-0.195384	-0.324971	-0.294246	-0.158628	-0.0323056	0.20929	-0.0721153	-0.123307	-0.0614776	-0.121056	-0.124387	-0.0907158	0.115551	-0.0446595	0.0559171	0.0539767	0.00378986	-0.0563633	-0.0324461	qPCR
CRTAM	-0.0560928	-0.0844075	0.00355067	0.0371964	0.0439297	0.042663	0.010386	-0.00969382	-0.00159757	-0.0926919	-0.0901624	0.0612731	-0.0175814	0.0405511	0.106929	-0.121119	0.0821139	0.0976073	-0.140436	0.121677	-0.00767044	0.0633069	0.0424183	0.0703148	-0.0451982	0.0619393	0.280658	0.00838045	0.0191572	0.0497968	-0.169566	0.119425	-0.00117308	-0.202139	-0.148881	0.044698	0.0349515	0.0273841	0.00335504	0.136371	0.0860967	0.210867	0.25875	0.195003	qPCR
CRX	-0.0774199	-0.130335	-0.0985375	-0.0803052	-0.0261589	-0.0310543	0.0346777	-0.0348828	-0.0286491	-0.0700487	-0.0331775	-0.0953272	-0.0141794	0.114908	0.0964586	0.0306561	0.0076309	0.0629548	0.0374704	0.0319247	0.0604718	-0.0531524	-0.0973139	0.103747	0.0771339	-0.113792	0.03352	-0.00119061	-0.0233057	0.0693709	0.0362945	-0.0148932	-0.029132	-0.0190636	-0.0176258	0.00124255	0.0863808	0.00281926	0.083541	-0.0387607	0.0282094	-0.13756	-0.135118	-0.139223	qPCR
CSF1	-0.115109	-0.116868	0.238034	0.357162	0.319208	0.349415	0.312883	-0.311532	-0.309007	0.129474	0.156823	0.247583	0.334026	-0.13092	-0.077764	-0.204713	0.182973	0.0292707	-0.18655	0.12327	0.334037	0.258859	0.229829	0.15171	0.0756893	0.165865	0.484672	-0.0480079	-0.0184501	0.303264	-0.0175621	0.0196255	0.0542454	0.0390832	-0.0496374	-0.153349	0.327756	0.0834507	0.296428	0.0371756	0.168446	0.194456	0.173182	0.170332	qPCR
CSF2RA	0.0562269	0.00341055	0.107318	0.139956	0.123759	0.131476	0.0460867	-0.0446268	-0.0421173	-0.0481445	-0.0597051	0.0936415	0.160588	-0.0891447	-0.0861272	-0.0547562	0.0647839	-0.0822059	-0.0349284	-0.0422291	0.0390985	0.0846056	0.134027	0.000715729	-0.039536	0.0406886	0.21456	0.018604	0.0381001	0.0781702	0.0608916	0.0527121	0.0571015	-0.000482413	-0.0131955	-0.0235765	0.0828786	-0.0309235	0.115094	0.102501	0.228637	0.203907	0.170898	0.221716	qPCR
CSF3	-0.154507	-0.24332	0.203373	0.308249	0.296361	0.36337	0.370471	-0.368777	-0.367754	0.0402287	0.00204813	0.266823	0.304421	-0.11037	-0.0528673	-0.179274	0.175639	0.0356724	-0.148247	0.108099	0.393581	0.154657	0.111616	0.111737	0.000156995	0.129832	0.345849	-0.102642	-0.0383271	0.462426	0.0222885	-0.0448494	0.00632576	0.074902	0.00879962	-0.105138	0.515855	0.116943	0.357922	-0.00169047	0.0872864	0.105215	0.115922	0.105549	qPCR
CST3	0.0338311	0.00693544	0.201495	0.247306	0.220123	0.234136	0.146622	-0.144687	-0.157372	0.0976221	0.138023	0.194506	0.25908	-0.0828307	-0.065234	-0.196237	0.306184	0.0320109	-0.159524	0.120027	0.15245	0.143201	0.169014	0.125273	0.0915107	0.23218	0.68067	0.176317	0.0273578	0.231708	-0.00751965	0.0676781	0.0878448	0.01155	-0.0586854	-0.125736	0.241871	0.0985313	0.205086	-0.0228489	0.0686155	0.127089	0.212396	0.133519	qPCR
CST5	-0.0630181	-0.120226	-0.233248	-0.200905	-0.183376	-0.204733	-0.08501	0.0859264	0.10562	-0.0667621	-0.118354	-0.0695059	-0.04044	0.0409229	-0.00485226	0.0515715	0.101369	-0.0193529	0.0513824	-0.0546203	-0.132458	-0.0174582	0.0413893	-0.0129072	-0.0045367	-0.0476532	0.19773	0.132456	-0.201835	0.0456268	-0.0170171	-0.0590847	-0.158042	-0.110771	-0.179348	-0.164009	0.0722894	-0.000108828	0.000437383	-0.101336	0.0718238	-0.103016	-0.0943086	-0.0842329	qPCR
CST6	0.00500148	-0.0257893	-0.0462042	-0.0610155	-0.0629762	-0.0451399	-0.0347435	0.0325422	0.0467842	-0.053031	0.0144925	-0.0575259	-0.0217703	-0.0119665	0.00649549	-0.0724009	0.0321244	0.0256918	-0.102762	0.0902437	-0.115551	0.0871166	0.0791308	0.0790143	0.00487448	0.114079	0.179989	0.0742892	0.00708878	-0.10186	-0.0947707	0.0546383	0.0124695	-0.062961	-0.0576024	-0.0155509	-0.122699	0.00752386	-0.080375	-0.0429722	-0.0819715	0.29037	0.243803	0.244932	qPCR
CST7	-0.00356374	-0.0343627	0.203568	0.252645	0.202998	0.261932	0.157688	-0.156216	-0.163234	0.00717785	-0.00236389	0.284538	0.292911	-0.0979639	-0.045635	-0.237659	0.301451	0.101151	-0.244023	0.224713	0.343199	0.136153	0.129666	0.124476	0.175688	0.191321	0.374709	0.0500116	0.0822336	0.468177	0.0957707	0.0978666	0.0774313	-0.0456053	-0.0231775	0.0363609	0.456382	0.222357	0.370673	0.182088	0.0931633	0.274073	0.315076	0.326205	novel
CSTB	-0.0349999	-0.0657566	0.383753	0.472369	0.455483	0.49339	0.403229	-0.401636	-0.422982	0.0826383	0.090844	0.280672	0.344564	-0.13225	-0.0661462	-0.30016	0.2873	0.083371	-0.252786	0.220005	0.204659	0.30147	0.268572	0.1348	0.146745	0.351539	0.514947	0.0304203	0.070633	0.330323	0.115423	0.124386	0.135378	0.00450622	-0.0443233	-0.112351	0.321887	0.163288	0.331835	0.0623429	0.13952	0.216036	0.262536	0.185356	qPCR
CTF1	0.0629101	0.0441743	0.266935	0.292315	0.259712	0.276235	0.131185	-0.1304	-0.16203	0.00306649	0.00884284	0.180774	0.178424	-0.179961	-0.0938591	-0.262282	0.151018	-0.0289429	-0.248759	0.127227	0.229701	0.0201549	-0.00104586	0.0260377	0.0117462	0.171748	0.0465381	-0.0169624	0.0131905	0.199805	0.0997612	0.0232083	0.030305	-0.00495536	-0.0110178	-0.0181888	0.181144	0.129132	0.135588	0.0859343	0.0728896	0.0233595	0.00270101	0.0316332	novel
CTRB1	-0.0625085	0.0234584	-0.0591029	-0.0526825	-0.0178177	-0.0761532	0.0607226	-0.0613636	-0.046381	-0.0904339	-0.103448	0.018144	0.0298005	0.063804	-0.00407597	0.0555117	0.121131	0.0316859	0.0898753	-0.0168473	-0.115871	0.0143306	0.137872	-0.0598142	-0.0165714	0.00855319	0.134909	0.0888788	-0.124046	0.052874	0.0442336	-0.184864	-0.114306	0.151601	0.107363	-0.0551297	0.081454	-0.0249975	0.0824558	-0.0819435	0.0244662	-0.00947782	0.0842611	0.00651493	novel
CTRC	-0.185549	-0.0673429	-0.166019	-0.135371	-0.0720781	-0.153215	0.0784213	-0.0801241	-0.0528946	-0.0665545	-0.0506987	-0.16592	-0.0949049	0.0711807	-0.000593264	0.119092	-0.0195102	-0.0253019	0.121089	-0.0698909	-0.217068	-0.0297817	0.0576047	-0.0818951	-0.16598	-0.201318	-0.0294783	-0.0593085	-0.118514	-0.15758	0.0919929	-0.199	-0.0947663	0.183862	0.122501	-0.0757514	-0.137078	-0.115473	-0.113969	-0.0584583	0.0336944	-0.00908168	0.0129013	-0.0720813	qPCR
CTSB	-0.165283	-0.0992518	-0.191707	-0.186706	-0.126371	-0.181752	-0.0458024	0.0446134	0.062262	-0.20276	-0.153164	-0.084414	-0.132839	0.090266	-0.0261516	0.251968	-0.10197	-0.105308	0.227425	-0.201933	-0.0483274	0.127297	0.20856	0.0832283	-0.0669829	-0.133105	0.13108	-0.0575076	-0.127216	-0.131971	-0.0902975	-0.105485	-0.122677	0.0168169	-0.0150471	-0.0577743	-0.0959143	-0.174212	-0.0538328	-0.0414727	0.0547601	-0.065074	-0.0374386	-0.0441652	novel
CTSC	0.158236	0.11833	0.231872	0.226917	0.113017	0.181294	-0.00966476	0.0107431	-0.00869175	0.0562994	0.117221	0.187592	0.0376035	0.0320936	0.0578926	-0.180073	0.278976	0.156425	-0.18249	0.236847	0.0325056	0.188952	0.200104	-0.160095	0.00404288	0.263807	0.166115	0.0307116	0.185956	0.0162794	-0.111337	0.0919813	0.141756	0.0513516	0.123029	0.156672	0.0347428	-0.062198	0.0590969	0.0459078	0.0554754	0.27517	0.286993	0.282357	qPCR
CTSD	0.0618372	-0.0366479	0.171301	0.21569	0.139503	0.213702	0.0730055	-0.0697422	-0.07298	0.121428	0.12527	0.258098	0.211953	-0.0661331	-0.0572094	-0.141347	0.248898	0.0249493	-0.0882303	0.0906348	0.114966	0.260234	0.277752	0.0675974	0.105396	0.245073	0.261153	-0.015882	0.097675	0.118331	-0.110375	0.0676909	0.106773	0.0534745	0.0524168	0.00809444	0.179529	-0.0992022	0.115719	0.0450713	0.0396676	0.13866	0.130973	0.164155	qPCR
CTSF	0.040589	0.0632937	-0.08312	-0.081411	-0.0815734	-0.119421	-0.0964362	0.0979441	0.104439	0.0539217	0.0664384	0.0340747	0.0175005	-0.0497152	-0.145563	0.10909	0.0800133	-0.115761	0.143771	-0.158231	-0.184624	0.0680834	0.0979328	-0.104095	-0.118505	-0.0879298	0.0815443	-0.0132561	-0.024851	-0.090382	-0.0502437	-0.107468	-0.0314071	0.143848	0.136779	0.00627918	-0.0620938	-0.115491	-0.00866145	-0.117278	0.13938	-0.0742932	-0.107792	-0.0452174	qPCR
CTSH	-0.0604491	0.0149307	0.0608008	0.0580938	0.0979283	0.052325	0.068503	-0.0668779	-0.075226	-0.0135679	0.00278642	0.0441896	0.0926345	0.0358621	-0.00582443	0.0739842	0.0606184	0.0128886	0.0482389	-0.00419806	-0.0264981	0.0904581	0.0509718	0.0129469	-0.0301287	-0.00154596	0.0229199	-0.0379023	0.0157636	0.0473994	-0.0553342	-0.0091331	0.0228622	0.0332253	0.0252479	-0.00494838	0.0401109	0.0197427	0.00460985	0.0948866	0.0302215	0.242268	0.355752	0.300431	qPCR
CTSL	-0.00125751	-0.0237128	0.147653	0.188856	0.134327	0.181799	0.0938292	-0.0930716	-0.101259	0.0230255	0.0534658	0.168441	0.112341	-0.0694952	-0.0311968	-0.15512	0.102423	0.0417508	-0.140623	0.109757	0.125525	0.286947	0.290453	-0.0187727	-0.0898102	0.140695	0.236631	-0.0272183	0.0091906	0.0629844	-0.0221991	0.0465297	0.0491636	0.0153924	-0.0324136	-0.0868764	0.107197	-0.100776	0.105381	0.0020118	0.0860691	0.0623893	0.0575288	0.049239	qPCR
CTSO	0.137551	0.0939679	0.403945	0.412536	0.351819	0.41008	0.197789	-0.19603	-0.224263	0.119506	0.0596354	0.302829	0.25545	-0.141706	-0.0860876	-0.265164	0.37424	0.0432563	-0.24074	0.195712	0.225195	0.416367	0.356521	-0.0247162	0.0771862	0.327448	0.42672	0.00426823	0.279888	0.24974	-0.033311	0.18822	0.263075	0.0321109	0.0930144	0.130167	0.247727	0.0705365	0.240306	0.144443	0.07634	0.378842	0.408051	0.322864	qPCR
CTSS	0.117979	0.0229047	0.263556	0.306564	0.189446	0.281368	0.139972	-0.138021	-0.162218	0.108437	0.0847825	0.26853	0.133858	-0.0555702	0.0144053	-0.275711	0.325845	0.12077	-0.265211	0.252192	0.0773624	0.271116	0.232901	-0.0346721	0.109016	0.314584	0.285853	-0.0570027	0.144146	0.178523	-0.056432	0.12648	0.12774	-0.0276712	0.00569241	0.0835603	0.182	0.0503814	0.186522	0.0669338	0.128891	0.27006	0.250412	0.245377	qPCR
CTSV	0.109552	-0.00606582	-0.0998003	-0.14829	-0.155689	-0.1182	-0.153374	0.152132	0.158281	-0.0841466	-0.0610064	-0.0123969	-0.0681007	-0.0253525	-0.0884933	0.10777	-0.0690418	-0.122231	0.0518559	-0.0820423	-0.281988	0.0528561	0.0899851	-0.241572	-0.163301	-0.053266	-0.249647	-0.0561224	0.0878714	-0.205043	-0.0745013	-0.0219506	0.0583522	0.128324	0.16582	0.0788613	-0.202995	-0.123488	-0.0958578	-0.0338324	0.0169987	0.132432	0.0459852	0.150932	qPCR
CTSZ	0.120516	0.138869	0.274046	0.305838	0.220929	0.240067	0.105145	-0.103262	-0.12701	0.13889	0.171706	0.335445	0.245891	-0.110205	-0.0792165	-0.199069	0.293712	0.0288517	-0.162787	0.127394	0.181471	0.288722	0.294128	-0.0504486	0.0205125	0.280947	0.407877	0.0242368	0.0745828	0.140353	-0.091799	0.0403317	0.0570368	0.0296212	0.0579928	0.0545563	0.16589	-0.0088781	0.17207	-0.0140386	0.117993	0.23068	0.261754	0.256523	qPCR
CX3CL1	-0.187727	-0.138675	-0.165976	-0.137775	-0.0453926	-0.114574	0.0410835	-0.0416773	-0.0166541	-0.0770087	-0.00929992	0.00126083	0.100656	0.109782	0.0048864	0.178925	0.00920318	-0.0371576	0.173891	-0.126679	-0.0741591	-0.0409624	0.100234	0.140437	-0.0277142	-0.0706888	0.290812	0.0597253	-0.143596	-0.121383	0.0231619	-0.124341	-0.074524	0.100512	-0.0201776	-0.183336	-0.0573772	-0.204915	-0.0541738	-0.125051	-0.0286124	-0.168854	-0.0843769	-0.115182	qPCR
CXADR	-0.00825656	-0.00447615	-0.0328255	-0.0180006	-0.0491137	-0.0377228	0.0361502	-0.0369244	-0.0223784	-0.049771	-0.0314105	-0.0277773	-0.0406686	0.0159736	-0.0583428	0.0956083	0.0206499	-0.0665377	0.0993439	-0.0977136	-0.0914013	0.189372	0.393619	-0.0355475	-0.0162329	0.042816	0.220126	0.091656	0.0155088	-0.0869711	-0.0845005	-0.024297	0.0483382	0.109896	0.0595875	-0.0715401	-0.0425448	-0.158019	-0.00619636	-0.0286378	0.033601	0.203951	0.204372	0.227623	qPCR
CXCL1	-0.0648908	-0.0339844	0.018333	0.022909	0.0574846	0.0271208	0.0764435	-0.0759293	-0.0803908	0.075938	0.0728998	0.0556578	0.074818	0.12921	0.0860138	0.0365563	0.0722983	0.106749	0.0160144	0.0900207	0.102394	-0.0214406	-0.0474565	-0.0724168	0.027807	-0.0212325	0.0316594	-0.0690131	-0.0771595	0.0520035	0.221417	0.0329847	-0.0303342	-0.0868024	-0.133428	-0.123326	0.0521176	0.0430303	0.0473402	-0.0597509	0.0622941	0.0757917	0.115871	0.103138	qPCR
CXCL10	0.0223916	0.14461	0.228765	0.210623	0.196598	0.173516	0.0938754	-0.0932038	-0.109152	0.0289346	0.0343799	0.17008	0.181303	-0.0226947	-0.00502682	-0.131764	0.203397	0.0816097	-0.119725	0.129826	0.0885899	0.183199	0.126956	0.100732	0.131214	0.232242	0.457637	0.0188037	0.0101587	0.101244	-0.122246	0.00677896	0.049815	0.0577392	0.0176095	-0.0761945	0.159468	-0.087707	0.143352	-0.0792674	-0.00562625	0.27218	0.393554	0.270392	qPCR
CXCL11	-0.0942206	-0.115121	0.0905681	0.14691	0.146269	0.168087	0.145202	-0.144713	-0.155566	-0.0337743	-0.00149648	0.123615	0.154116	0.00849879	0.0173965	-0.0767824	0.0945219	0.0850085	-0.0468577	0.0829991	0.229421	0.127217	0.113844	0.0633062	0.0714894	0.145136	0.264138	-0.104175	-0.0693878	0.234434	0.115647	-0.0339426	-0.00672294	0.046586	-0.033521	-0.156077	0.246658	0.0725033	0.21591	-0.00752056	0.0898511	0.0179613	0.00420397	-0.0085282	qPCR
CXCL12	0.109523	0.0702542	0.0404715	0.0181444	-0.0642062	-0.00349373	-0.0995432	0.0991305	0.0867734	0.0343179	0.0497771	0.000618795	-0.0987123	0.0652126	0.0882566	-0.109717	0.0799846	0.0758443	-0.0701431	0.0639651	0.00408377	0.0224259	0.118333	-0.0169406	-0.0240863	0.0318744	0.107392	0.0389133	0.0472807	0.0169298	0.00947904	0.0616972	0.0775172	0.0130354	-0.00642964	-0.0417958	0.0449155	-0.0698717	0.0518227	0.00290034	-0.026407	-0.0384599	-0.0412357	-0.0436078	qPCR
CXCL13	0.101629	0.112169	0.321379	0.345664	0.242923	0.294687	0.134717	-0.132906	-0.161559	0.071543	0.0429429	0.223029	0.175721	-0.0657934	0.00564597	-0.266779	0.326269	0.105215	-0.259751	0.22865	0.149292	0.219279	0.273551	-0.0176385	0.115203	0.294984	0.328588	0.029845	0.194542	0.210134	-0.11604	0.20443	0.182742	-0.0805426	-0.0293171	0.0783897	0.235224	0.00809666	0.196769	0.0824505	0.153273	0.401948	0.523331	0.390156	qPCR
CXCL14	-0.0143754	0.0968706	0.0269274	0.00284151	0.0260357	-0.0339399	-0.0113192	0.0115879	0.00354002	0.0465244	0.0745654	0.0532765	0.0809979	0.0222855	0.0351469	-0.0391075	0.111136	0.0760494	-0.0472051	0.0866905	-0.0474998	-0.0322741	-0.0687959	-0.0684118	-0.0799885	0.0495122	0.131093	0.05221	-0.00615814	-0.0579207	-0.0366777	-0.0858609	-0.0208487	0.0885856	0.0874254	0.0287432	-0.0248188	-0.106752	-0.0747529	-0.0225717	-0.0913042	0.0154979	0.146999	-0.00361555	novel
CXCL16	-0.254415	-0.208661	-0.0162859	0.0946473	0.128638	0.0983084	0.28132	-0.282664	-0.255262	-0.0398828	0.0481718	0.0955625	0.226222	0.0430605	-0.0582109	0.0801179	0.12105	-0.0027394	0.110864	-0.0591161	0.0747921	0.00285162	0.103412	0.122985	-1.37946e-05	-0.0509722	0.130646	-0.146508	-0.22977	0.105177	0.202146	-0.177282	-0.16375	0.0859258	-0.037774	-0.218776	0.115641	0.0496398	0.0867537	-0.0617101	0.0992321	-0.0374034	0.0197769	0.03357	qPCR
CXCL17	-0.0957744	-0.145385	-0.0973378	-0.00473905	-0.0638446	-0.0353031	0.12022	-0.119814	-0.107764	-0.0714233	-0.0885247	0.0536016	0.0963366	-0.0284965	-0.102892	0.053418	0.162197	-0.0550322	0.043621	-0.0444917	-0.046792	0.0592608	0.190244	-0.00294373	-0.0233604	0.0215949	0.23164	-0.0480665	0.0226421	0.141721	0.0648473	-0.0844378	0.0218341	0.177246	0.159413	0.00593019	0.109488	0.120668	0.135001	0.118908	0.108237	0.0449189	0.179447	0.0684273	qPCR
CXCL3	-0.0638047	-0.044667	0.129965	0.160273	0.203262	0.17516	0.16909	-0.16888	-0.18882	0.00705031	-0.017435	0.0925626	0.196655	0.0482233	0.0484796	-0.0979067	0.152643	0.117948	-0.0644864	0.137145	0.155956	-0.0489205	-0.0710854	0.0019443	0.0633593	0.0940915	0.00239417	-0.120354	-0.05953	0.296347	0.356923	0.0545745	0.0014914	-0.0959839	-0.150555	-0.134794	0.255695	0.238799	0.157292	0.0967963	0.0665426	0.17424	0.181293	0.182038	novel
CXCL5	-0.287803	-0.184016	0.0285298	0.101857	0.18791	0.132944	0.313798	-0.314049	-0.318254	-0.0496399	0.0229724	0.110141	0.199896	0.124255	0.104256	-0.00509393	0.057228	0.127963	0.021756	0.0758067	0.185452	-0.0733105	-0.0672567	0.0461361	0.0378852	-0.0171477	-0.0356817	-0.297864	-0.189111	0.164156	0.335595	0.00236672	-0.124548	-0.16417	-0.245794	-0.190876	0.108735	0.203591	0.104412	0.079873	0.0955634	0.0206856	0.00444585	0.0646017	qPCR
CXCL6	0.149973	0.0848944	0.325848	0.341918	0.269765	0.314737	0.129581	-0.128137	-0.158647	0.228283	0.182174	0.291467	0.209402	-0.054243	0.026855	-0.288086	0.305788	0.132878	-0.262685	0.271733	0.17362	0.170369	0.166196	-0.114033	0.103377	0.288711	0.236147	0.0409156	0.13564	0.199014	0.0467406	0.11751	0.133044	-0.0230315	0.0184803	0.0622688	0.196726	0.0613996	0.170745	0.138074	0.0417035	0.302544	0.390577	0.303017	qPCR
CXCL8	-0.0592642	-0.142055	0.125927	0.219576	0.119019	0.212956	0.219468	-0.219438	-0.209455	0.0610273	0.0605547	0.278709	0.218739	-0.126296	-0.118003	-0.101802	0.160906	-0.0166398	-0.10932	0.0561152	0.121661	0.333578	0.446823	0.0439256	0.111083	0.198508	0.383269	-0.0591723	0.0566045	0.124482	-0.113507	-0.0687974	0.0702785	0.22103	0.188828	-0.00956622	0.175627	-0.0958546	0.238182	0.0068991	0.0275845	0.13816	0.210762	0.116805	qPCR
CXCL8	-0.0447898	-0.137957	0.141967	0.238247	0.116607	0.228329	0.226648	-0.226312	-0.218543	0.0676353	0.050549	0.291908	0.209805	-0.118882	-0.104299	-0.10667	0.162153	-0.00590928	-0.110925	0.0670076	0.117449	0.350784	0.477836	0.031528	0.128607	0.214248	0.3996	-0.045316	0.0921299	0.1355	-0.142576	-0.0491082	0.0989168	0.229296	0.214139	0.0163938	0.18842	-0.103362	0.25193	0.0326111	0.0322121	0.162288	0.246747	0.133167	qPCR
CXCL8	-0.047648	-0.144819	0.120999	0.217845	0.0924398	0.208134	0.204092	-0.20419	-0.191341	0.0599877	0.0421898	0.298781	0.208262	-0.131923	-0.120009	-0.107868	0.167	-0.0269808	-0.112906	0.0545659	0.111716	0.34224	0.47621	0.0405835	0.107616	0.193177	0.410274	-0.0360032	0.0766772	0.133256	-0.146833	-0.0547024	0.0849399	0.219757	0.19897	0.00786369	0.187295	-0.109648	0.243619	0.0342607	0.0265716	0.187174	0.266697	0.167493	qPCR
CXCL8	-0.0521205	-0.141927	0.134397	0.230122	0.110576	0.222956	0.221628	-0.22141	-0.211045	0.0595604	0.0400344	0.282335	0.205951	-0.103181	-0.088469	-0.100498	0.158009	0.00586112	-0.107375	0.0727291	0.114163	0.331021	0.448719	0.0290469	0.11501	0.197442	0.377819	-0.0519857	0.0829042	0.132141	-0.124823	-0.0556565	0.0872703	0.221896	0.208158	0.0183239	0.183579	-0.103741	0.246744	0.0405668	0.0304979	0.180188	0.270508	0.151329	qPCR
CXCL9	-0.0939577	-0.00435993	0.0340518	0.0526141	0.070605	0.0394524	0.0887997	-0.0889943	-0.0838372	-0.0718539	-0.0518777	0.0630693	0.127508	-0.0273238	-0.0370997	-0.0217595	0.102624	0.0273148	-0.0195172	0.0290733	0.103464	0.146583	0.148042	0.127899	0.0557645	0.128639	0.473058	0.00392597	-0.0510205	0.137005	-0.0684281	-0.0825267	-0.00901181	0.121067	0.0541035	-0.103488	0.174358	-0.0317822	0.161061	-0.0332615	0.0532904	0.125074	0.241961	0.103683	qPCR
DAB2	0.094856	0.0109351	0.254379	0.287902	0.247047	0.290301	0.11309	-0.112147	-0.139616	0.0344809	0.0340498	0.223723	0.230573	-0.146779	-0.0693005	-0.281085	0.236057	0.0287726	-0.253939	0.171118	0.224354	0.0474566	0.03056	0.0373727	0.0905033	0.264896	0.123101	0.0370895	0.0191399	0.315877	0.190673	0.0804972	0.0350099	-0.0825284	-0.0772314	-0.012098	0.2971	0.1604	0.247203	0.155236	0.149259	0.11225	0.106186	0.121711	qPCR
DAG1	0.0723603	0.0074001	0.26828	0.317206	0.262097	0.307096	0.157538	-0.155861	-0.1807	0.0784374	0.0579798	0.236588	0.235157	-0.12793	-0.0605909	-0.252207	0.195663	0.0371779	-0.216386	0.155923	0.19	0.203979	0.164125	0.00174026	0.0673934	0.25958	0.164501	-0.0105927	0.0606939	0.323053	0.157325	0.120379	0.103309	-0.0510195	-0.0726197	-0.062835	0.303962	0.196702	0.230043	0.0708138	0.167223	0.191346	0.169236	0.176019	qPCR
DAPP1	0.180321	0.0818383	0.262993	0.261052	0.219345	0.265283	0.027254	-0.0259049	-0.066098	0.0979458	0.0834888	0.219131	0.215133	-0.19375	-0.091816	-0.300411	0.168774	-0.0272456	-0.263066	0.122799	0.155846	0.0656443	0.0095106	0.0021819	0.0600871	0.236978	0.0854023	0.110637	0.0942889	0.271614	0.0979389	0.113996	0.10694	-0.0491302	-0.0296767	0.0197674	0.26034	0.15049	0.204251	0.0702991	0.0770889	0.0284329	0.0240916	0.0290428	qPCR
DARS	0.129599	0.022566	0.207911	0.222772	0.176002	0.22917	0.0338053	-0.0327639	-0.0616581	0.0454119	0.0119185	0.178047	0.160221	-0.152512	-0.0657636	-0.262428	0.155431	0.00979913	-0.244357	0.148833	0.167507	0.0384855	0.0304051	-0.00619065	0.0383662	0.239782	0.036814	0.0572976	0.0176124	0.259989	0.114494	0.0665369	0.0157382	-0.0820608	-0.0543733	0.0203168	0.249739	0.13314	0.16772	0.108552	0.125267	0.0662844	0.0460307	0.0572899	novel
DBI	0.05264	-0.00200206	0.251278	0.297793	0.267729	0.297929	0.163121	-0.161696	-0.189865	0.0580677	0.0202936	0.182164	0.228161	-0.136325	-0.0742179	-0.22975	0.175897	0.0164085	-0.188961	0.118925	0.159699	0.161829	0.130615	0.00272351	0.0654207	0.257013	0.208349	0.0327678	0.0138768	0.292675	0.161993	0.0653581	0.0477076	-0.0408616	-0.061847	-0.0558129	0.296875	0.134599	0.218639	0.0094969	0.121826	0.132716	0.115845	0.100223	novel
DBNL	0.09736	0.0299184	0.212158	0.240847	0.208177	0.228662	0.0791594	-0.0780689	-0.103576	0.0272674	0.0133006	0.14133	0.155594	-0.115054	-0.0543803	-0.234531	0.195466	0.0274754	-0.197917	0.139265	0.139212	0.0585503	0.051944	-0.00423906	0.0467005	0.21912	0.0885622	0.0564218	0.0259007	0.286465	0.18708	0.0807504	0.0402622	-0.0773535	-0.0701438	-0.00990184	0.27075	0.160068	0.192608	0.114407	0.1357	0.110995	0.117185	0.0992305	novel
DCBLD2	-0.183962	-0.133309	-0.2431	-0.162173	-0.151791	-0.202105	0.0158154	-0.0165326	0.0224164	-0.0350735	-0.0795649	-0.0739864	-0.0134322	-0.0834367	-0.185578	0.142563	-0.0140614	-0.172502	0.178646	-0.245071	-0.151297	-0.0103815	0.13547	0.024027	-0.133058	-0.195226	0.025536	-0.105697	-0.308322	-0.106168	-0.0650246	-0.314567	-0.281551	0.146407	0.0387056	-0.155918	-0.0335426	-0.202179	-0.0808853	-0.094203	-0.026588	-0.199552	-0.24764	-0.218119	qPCR
DCN	0.0476254	-0.0452523	-0.0603771	-0.0288323	-0.0525324	-0.0371985	-0.120519	0.119498	0.127663	-0.0473599	-0.036777	0.0520669	0.088802	-0.0151438	-0.0618735	-0.00632404	0.10452	-0.0654448	0.00087317	-0.0271328	0.013977	-0.0146772	-0.0217109	0.0715251	0.042469	-0.0143669	0.121241	0.131105	0.0269001	-0.100677	-0.0744873	-0.019044	0.0391052	0.070793	0.0454675	-0.0160146	-0.0989589	-0.0501451	-0.00716464	-0.0324933	0.0150928	-0.0652496	-0.0604076	-0.0211183	qPCR
DCTN1	0.0805586	-0.00145453	0.15977	0.1821	0.146898	0.187423	0.0508907	-0.0498765	-0.0705627	-0.0128376	-0.0135895	0.060388	0.0721042	-0.0505322	0.0248461	-0.22512	0.162912	0.0813096	-0.216507	0.180986	0.119082	-0.0300977	-0.0673525	-0.0425227	0.0312973	0.203123	-0.0018598	0.0444483	0.0236515	0.211397	0.167089	0.14252	0.0376807	-0.17159	-0.158405	-0.0125503	0.175133	0.178504	0.117757	0.131795	0.109626	0.0853466	0.0481546	0.0577363	qPCR
DCTN2	0.0722189	0.00525554	0.132032	0.135617	0.107638	0.144188	0.0360626	-0.0356812	-0.0422792	0.0191639	-0.0214759	0.0852377	0.123066	-0.0782757	-0.0630805	-0.122633	0.158953	0.0011991	-0.119945	0.0880674	0.0411087	0.128342	0.0908552	-0.0246873	-0.00353795	0.0949125	0.0968257	0.0313226	-0.0411893	0.132871	0.12507	0.0129224	-0.0295337	-0.0575547	-0.0590486	-0.0242922	0.118734	0.0726643	0.0848094	0.0976163	0.0436715	0.248334	0.222847	0.251161	qPCR
DCTN6	0.143123	0.133008	0.198932	0.178262	0.177437	0.158208	-0.00455607	0.00560026	-0.0174437	0.0517433	0.0521967	0.0513633	-0.000641049	-0.0690319	-0.0288283	-0.169078	0.152568	0.0269352	-0.161453	0.124197	0.0761332	0.0161016	0.0602624	0.0184117	0.0201095	0.170901	0.0559324	0.00321723	0.0670517	0.191231	0.110615	0.0852821	0.0637638	-0.0402694	-0.00832553	0.0399022	0.208717	0.0184014	0.178687	0.092462	0.0558817	0.10411	0.138746	0.0733056	novel
DCTPP1	-0.00414609	-0.082388	0.0721201	0.125457	0.0959984	0.130691	0.0445714	-0.0450724	-0.055043	0.0178957	0.0713145	0.103424	0.142377	-0.0344215	-0.0466721	-0.0228816	0.045896	-0.0252292	-0.0253726	-0.00218097	0.0693366	0.265781	0.124441	0.0633511	0.026928	0.180083	0.198283	-0.0988658	0.0211816	0.0779841	-0.0414663	0.0564249	0.090399	0.0188932	-0.0571714	-0.136073	0.0772634	0.00966407	0.127735	0.0347786	0.112507	0.138788	0.107467	0.136319	novel
DCXR	0.305961	0.128924	0.49042	0.52722	0.335774	0.49448	0.193823	-0.191895	-0.23324	0.22059	0.201248	0.327291	0.278128	-0.152516	-0.0135625	-0.371396	0.261012	0.124101	-0.321476	0.275774	0.106385	0.781928	0.530609	-0.117995	0.126665	0.450073	0.335094	0.11504	0.42511	0.228364	-0.14103	0.322535	0.418625	0.0469265	0.123853	0.141548	0.227213	0.0615483	0.26768	0.117873	0.116357	0.469634	0.463463	0.414376	novel
DDAH1	0.0705001	-0.0270461	0.215165	0.249442	0.169573	0.252345	0.151028	-0.150889	-0.157699	0.0645963	0.0087114	0.228537	0.211272	-0.0989494	-0.0638648	-0.174294	0.22231	0.0156919	-0.156478	0.0964286	0.0763091	0.399503	0.296016	-0.00519361	0.0734461	0.267215	0.272805	0.0503657	0.105931	0.192504	-0.0527771	0.127247	0.110263	-0.0204089	-0.00930233	0.0110235	0.195605	0.0539701	0.210509	0.0973762	0.0221884	0.232156	0.279354	0.231501	qPCR
DDC	-0.00239411	-0.167766	-0.186261	-0.145496	-0.223568	-0.137921	-0.0619882	0.061481	0.0845038	-0.0298299	-0.00561696	-0.063602	-0.0925959	-0.0484973	-0.138982	0.204335	-0.113415	-0.158472	0.163246	-0.204383	-0.184951	0.476948	0.41488	-0.0671267	-0.0918738	0.0325131	0.104441	-0.0452601	-0.00246292	-0.145557	-0.160402	-0.112293	0.00834401	0.204273	0.169266	-0.0319454	-0.112852	-0.179098	-0.019475	-0.0217005	-0.0204663	0.15684	0.123778	0.0979991	qPCR
DDR1	-0.0495406	-0.158327	0.0700336	0.166802	0.101342	0.168906	0.139317	-0.137784	-0.136838	0.0888071	0.113672	0.120448	0.117699	-0.0843705	-0.0805872	-0.0582939	0.10222	-0.0794168	-0.0637264	-0.025495	0.0100915	0.218453	0.230464	-0.0758334	-0.0521481	0.10101	0.227296	-0.0447233	-0.0176665	0.0333805	-0.0749905	0.0198644	0.0171487	-0.00840096	-0.0544516	-0.080108	0.0236416	0.034161	0.0843985	-0.00374535	0.0938136	0.109917	0.151132	0.103104	qPCR
DDX58	0.134635	0.033728	0.210195	0.22099	0.166178	0.21967	0.0581603	-0.0583772	-0.0856121	0.104689	0.0942823	0.210219	0.165278	-0.107371	-0.028484	-0.244837	0.19717	0.0551248	-0.255624	0.198174	0.134232	0.160558	0.102934	-0.0307575	0.0723781	0.23255	0.158107	0.097569	0.0724389	0.19433	0.0739884	0.0818999	0.0988481	-0.00596768	-0.0169661	-0.0256353	0.186283	0.0738455	0.202779	0.131487	0.122213	0.140234	0.130097	0.135481	qPCR
DECR1	0.0675448	0.0351751	0.172424	0.195936	0.16284	0.17661	0.0625178	-0.0612216	-0.082897	0.0184462	0.020954	0.147855	0.146863	-0.146695	-0.11011	-0.185723	0.165367	-0.0435475	-0.152786	0.0581242	0.124688	0.0868048	0.103834	-0.0384783	0.0198315	0.175138	0.0537824	-0.00522436	0.0191447	0.257269	0.146978	0.0318166	0.019532	-0.0164728	-0.00712258	0.0184956	0.250368	0.128735	0.191841	0.0768291	0.0850706	0.0255058	0.0270462	0.010955	qPCR
DEFA1_DEFA1B	-0.0669489	-0.064173	0.129545	0.183641	0.20237	0.188959	0.197411	-0.196911	-0.200086	0.0178117	0.0148242	0.155334	0.202295	-0.0473009	-0.0233276	-0.104943	0.161888	0.0415523	-0.0940521	0.108582	0.279917	0.0434482	0.0326874	0.156227	0.171129	0.23665	0.297878	-0.055376	-0.0380139	0.405491	0.188679	0.095459	-0.00650437	-0.151343	-0.186436	-0.0828891	0.400059	0.223009	0.224252	0.0331864	0.200681	0.162279	0.233156	0.167544	qPCR
DEFB4A_DEFB4B	0.236787	0.125338	0.28531	0.297645	0.202649	0.263803	0.0632052	-0.0611108	-0.0914392	0.0989485	0.172811	0.330727	0.264164	-0.0805841	0.0253746	-0.399889	0.480387	0.141108	-0.360341	0.339573	0.0248106	0.12592	0.129718	0.00365945	0.0850787	0.330635	0.35837	0.112761	0.226919	0.220913	-0.0548813	0.183285	0.227292	0.023317	0.0500725	0.0621309	0.224676	0.082284	0.179656	0.085301	0.131451	0.255152	0.350617	0.278634	novel
DFFA	0.0749864	-0.00734654	0.215184	0.254899	0.214219	0.256452	0.108658	-0.108103	-0.135121	0.0538893	0.0427802	0.21696	0.208765	-0.116381	-0.0490713	-0.244065	0.17699	0.0374936	-0.202432	0.145026	0.183028	0.0879855	0.0741916	0.0113622	0.0245863	0.213532	0.0906367	-0.00429579	0.0465595	0.294621	0.15477	0.0928477	0.0793647	-0.0434888	-0.0494838	-0.0420434	0.280959	0.156109	0.210791	0.110756	0.122237	0.0353678	0.025774	0.0358728	qPCR
DGKZ	0.110495	0.0499014	0.087706	0.0813958	0.0609288	0.0677965	-0.0690059	0.0706722	0.0483352	-0.0276837	-0.00072081	-0.00269579	0.0154643	-0.0372873	0.0205375	-0.182635	0.0401861	0.0539917	-0.174871	0.12914	0.0993715	0.0356237	-0.00777174	-0.0248023	0.0218814	0.0667209	-0.0146607	0.083234	-0.00479783	0.154469	0.0496041	0.0515035	-0.00214777	-0.0870136	-0.0785163	-0.0127723	0.130948	0.125485	0.0472646	0.112105	0.033852	-0.0173821	-0.0149417	-0.0333936	qPCR
DIABLO	0.00295589	-0.0118814	0.103266	0.138845	0.141345	0.127323	0.0789119	-0.078607	-0.0967451	-0.0405946	-0.0328063	0.0794855	0.116069	0.000990993	-0.00830353	-0.0872976	0.163324	0.0396216	-0.039623	0.0525496	0.110212	-0.0103932	0.00913558	-0.0286915	-0.00668655	0.117951	0.0450892	-0.0142536	-0.0499926	0.228212	0.226989	0.0173837	-0.0234783	-0.0569628	-0.0847431	-0.0612032	0.223736	0.141118	0.109836	0.0377159	0.0924712	0.0551381	0.0490852	0.0649492	qPCR
DKK1	-0.133403	-0.109758	0.119411	0.179279	0.201518	0.197446	0.229273	-0.229073	-0.243151	-0.0411753	-0.0443583	0.0795148	0.175504	0.0885962	0.0804783	-0.087834	0.171621	0.142479	-0.0521219	0.138168	0.184402	-0.028534	-0.00801014	0.0458173	0.0744921	0.0470174	0.0122162	-0.144696	-0.0602052	0.272457	0.33749	0.0420721	0.000688478	-0.0832826	-0.136554	-0.137974	0.230733	0.217234	0.206054	0.105091	0.0949682	0.18342	0.183787	0.185527	qPCR
DKK3	-0.0880253	-0.153759	-0.23197	-0.163215	-0.185732	-0.179889	-0.0616825	0.060542	0.07636	-0.083876	-0.0433542	-0.159163	-0.0593648	0.0467088	-0.0494929	0.162444	-0.0523924	-0.110098	0.124266	-0.156426	-0.189965	-0.00901859	-0.02436	0.0274375	-0.053965	-0.0985748	0.124161	-0.0219732	-0.10089	-0.159187	-0.0345102	-0.0453176	-0.061059	-0.0049524	-0.0626938	-0.117801	-0.163713	-0.0444953	-0.107324	-0.0746296	0.108791	-0.00481095	-0.00741841	-0.0114626	qPCR
DKK4	0.0335807	0.0254954	0.11468	0.165098	0.125371	0.118739	0.0810774	-0.0786664	-0.0783005	-0.0732425	-0.0146727	0.157513	0.191578	-0.19626	-0.147277	-0.229077	0.22377	-0.0846478	-0.197452	0.0498763	0.0196892	0.0440859	0.0994682	-0.0366824	-0.0123009	0.187052	0.244723	0.0755425	0.0142285	0.114842	-0.0071918	0.016527	0.0165445	0.0141579	0.00180344	-0.00490067	0.113882	0.0452096	0.0756638	0.0449202	0.149446	-0.0552989	-0.00338109	-0.0484586	qPCR
DKKL1	-0.199146	-0.0644704	-0.0661762	-0.0319889	0.0118912	-0.0494486	0.137861	-0.137074	-0.123245	-0.0433663	-0.0131391	-0.0535779	0.087909	0.0124493	-0.0304618	0.015745	0.0498104	-0.011747	-0.00057988	0.000103435	-0.0846559	-0.184556	-0.0775162	0.108638	0.0244883	-0.0793651	-0.0115409	-0.181601	-0.241667	-0.0517096	0.0813097	-0.197429	-0.221179	0.0292763	-0.0513685	-0.120109	-0.0299387	-0.050845	-0.0535337	-0.0967283	-0.112649	-0.102464	-0.0620189	-0.0379108	qPCR
DLK1	-0.032015	-0.0113465	0.11393	0.14112	0.177105	0.143676	0.166066	-0.164449	-0.175109	0.0376543	-0.0467752	0.0898025	0.0991712	0.0263725	0.0161786	-0.0344264	0.171902	0.0250121	-0.00742943	-0.00133329	-0.0469163	0.0998869	0.0548688	-0.0799328	-0.0475905	0.111795	0.150313	0.0170075	0.000544813	0.0186592	0.058269	0.0349156	-0.00920069	-0.0725986	-0.0621697	0.0244457	0.00533871	0.0591653	0.0378412	-0.0753196	0.128846	0.0815917	0.0708492	0.11717	qPCR
DLL1	-0.0380041	-0.0623925	0.173116	0.247839	0.22937	0.243054	0.213541	-0.212638	-0.215856	0.0881049	0.052916	0.200838	0.226401	-0.193508	-0.146758	-0.1794	0.188066	-0.058048	-0.193155	0.0692261	0.18804	0.176473	0.223903	0.102497	0.0684657	0.205079	0.464108	0.0549857	-0.0138398	0.177034	-0.0720793	0.0470103	0.0430741	-0.0217711	-0.0930507	-0.118009	0.210931	-0.018831	0.21424	0.0208336	0.106621	0.0869806	0.155012	0.0844553	qPCR
DNAJA2	0.107519	-0.0132629	0.245056	0.270846	0.227721	0.290172	0.102966	-0.102583	-0.131551	0.0777071	0.0708613	0.178679	0.218821	-0.166171	-0.0675753	-0.300776	0.218698	0.0231773	-0.291968	0.200982	0.16972	0.058272	0.0213635	0.0408367	0.111801	0.247245	0.0978615	0.0537598	0.0703131	0.304833	0.126709	0.115063	0.0868227	-0.067636	-0.060783	-0.00518271	0.268446	0.216016	0.229428	0.119388	0.0907795	0.147684	0.157856	0.147352	novel
DNAJB1	0.202689	0.062587	0.230889	0.269599	0.154619	0.230184	0.0193389	-0.0177359	-0.0523652	0.0878139	0.066911	0.266161	0.214878	-0.146243	-0.0538239	-0.34475	0.313673	0.061137	-0.287675	0.212984	0.0960672	0.155407	0.154923	-0.0282449	0.0911483	0.291122	0.215173	0.131259	0.171233	0.278025	0.0717795	0.131018	0.166344	0.00584671	0.0515975	0.0808157	0.273137	0.120517	0.195659	0.13587	0.135248	0.166329	0.181301	0.182182	qPCR
DNAJB8	0.0669334	0.117248	0.18796	0.181558	0.165064	0.160409	0.0281191	-0.0281431	-0.0467013	0.134445	0.100804	0.105944	0.104349	-0.028272	0.0738939	-0.255811	0.0796167	0.129145	-0.257794	0.244349	0.192908	0.152193	0.0753466	0.116417	0.0782872	0.12792	0.0671997	-0.007535	0.0874073	0.113568	-0.0443305	0.110539	0.0834147	-0.0695244	-0.0200477	0.0590278	0.107316	0.0633973	0.0565502	0.0656392	0.00262381	0.0132029	0.0142692	0.0197808	novel
DNER	0.0513398	-0.121211	-0.252103	-0.214234	-0.239164	-0.217064	-0.200205	0.20008	0.213834	0.00214561	0.0197828	-0.17534	-0.168833	0.104929	0.047965	0.207247	-0.199498	-0.0608924	0.21403	-0.178267	-0.190542	-0.061642	-0.0873277	-0.0821041	-0.0905855	-0.0807745	-0.136087	0.0949923	0.103546	-0.151494	0.019747	0.01067	0.0868441	0.0675635	0.0910505	0.0693363	-0.148725	-0.0648228	-0.140577	-0.0442335	0.0912055	-0.142396	-0.213614	-0.173024	qPCR
DNMBP	0.0183707	-0.0165055	0.121139	0.164996	0.156138	0.151381	0.0773513	-0.0754656	-0.0880293	-0.0570864	-0.0238213	0.0205006	0.0733047	-0.0118419	0.00903257	-0.166249	0.21221	0.0824723	-0.142901	0.145915	0.12967	0.0323751	0.0452538	-0.0172205	0.00821301	0.105793	0.137498	0.0324282	-0.056494	0.274812	0.210424	0.0237437	-0.0277968	-0.0728384	-0.0983143	-0.0672435	0.259969	0.144801	0.176919	0.120351	0.192384	0.172468	0.165622	0.167096	novel
DNPH1	0.129289	0.00529151	0.290012	0.341904	0.259503	0.330517	0.167919	-0.166513	-0.195673	0.0702055	0.0621763	0.280726	0.250307	-0.0971584	-0.0279345	-0.272959	0.253801	0.0875451	-0.221164	0.20368	0.180889	0.231108	0.163895	-0.0652688	0.0471418	0.295917	0.181865	0.0304234	0.19908	0.328464	0.114613	0.227714	0.234087	-0.0544328	-0.0414671	-0.00763642	0.313941	0.180179	0.232511	0.102883	0.170788	0.260241	0.2563	0.243299	novel
DOK2	0.0890096	0.0532515	0.208235	0.237616	0.208228	0.213305	0.0791646	-0.0782729	-0.103757	0.00531039	0.0219555	0.127692	0.154912	-0.0565381	-0.0188757	-0.2066	0.227298	0.0570718	-0.163204	0.137173	0.155222	0.0303939	0.0394076	-0.0443012	0.0220492	0.207551	0.101318	0.0471239	-0.0303947	0.276579	0.201651	0.0358797	-0.00872122	-0.0615863	-0.0781435	-0.04132	0.274253	0.13564	0.197939	0.0641062	0.100843	0.0774519	0.0855296	0.0800043	novel
DPEP1	0.0951496	-0.0241801	-0.278766	-0.314232	-0.362462	-0.30266	-0.292688	0.291492	0.30111	-0.101574	-0.0932488	-0.207664	-0.242729	0.0519612	0.0242673	0.126798	-0.187575	-0.0850104	0.0932095	-0.139834	-0.218751	0.0179791	0.00958313	0.081166	0.0158404	-0.115575	-0.120034	0.110046	0.107255	-0.217267	-0.128707	0.0162765	0.112766	0.108765	0.105868	0.0185215	-0.189266	-0.168555	-0.118083	-0.113216	0.0245749	0.10931	-0.0180095	0.0964928	novel
DPEP2	0.0814236	0.073844	0.0261339	0.047554	-0.0240413	-0.0069565	-0.0421057	0.0426041	0.0426246	-0.0160876	0.0041824	0.0764664	0.0146559	-0.00130131	-0.0479205	-0.000208683	0.0924167	-0.0300781	0.0301895	-0.0273953	-0.0723786	0.210592	0.260799	-0.0674304	-0.0699387	0.0316796	0.136942	0.00130152	0.082414	0.0509311	-0.0108473	0.0778125	0.0937152	0.0219662	0.0275328	0.00612437	0.0646117	-0.0243224	0.055886	0.0378045	0.114092	0.148101	0.0999412	0.171573	novel
DPP10	-0.0579504	-0.178086	-0.0602668	0.0220742	-0.0899622	0.00800439	0.0573641	-0.0560524	-0.0389192	-0.0238629	-0.0547698	0.00977874	0.0164008	-0.0684273	-0.115292	0.0718798	-0.000619013	-0.14375	0.0301072	-0.107687	-0.0977259	0.317496	0.41659	-0.0157429	-0.0458174	-0.0335055	0.217013	-0.0399211	0.0639434	-0.0745763	-0.248289	0.0019746	0.0842397	0.104015	0.0915705	-0.0186304	-0.0594628	-0.11244	0.0492975	0.0328476	0.0126826	0.135301	0.111388	0.0989493	qPCR
DPP4	-0.164663	-0.256811	-0.130178	-0.0716693	-0.0528482	-0.0143443	0.0794386	-0.0788177	-0.0668449	-0.0222761	0.0181707	-0.0949367	-0.0223277	0.176104	0.0997501	0.193336	-0.120569	0.0411974	0.203372	-0.0892985	-0.047522	0.228486	0.240532	-0.00102975	-0.0473037	-0.118717	-0.0745617	-0.159494	0.0344669	-0.139465	0.0301514	-0.0125986	0.0437962	0.0677087	0.0522996	-0.0099926	-0.144979	-0.0517195	-0.0856328	-0.0284253	0.0566829	0.135743	0.0328961	0.101854	qPCR
DPP6	-0.307963	-0.31089	-0.403677	-0.327501	-0.321101	-0.312031	0.00484113	-0.0069006	0.0438058	-0.132776	-0.121218	-0.0607101	-0.0287045	0.0776634	-0.0344515	0.259944	-0.129608	-0.112527	0.218368	-0.212721	-0.168282	0.0424033	0.186822	0.0847189	-0.0714085	-0.306381	-0.0364622	-0.171805	-0.1528	-0.247035	-0.210713	-0.193126	-0.162695	0.0996842	0.0639061	-0.0301279	-0.20693	-0.211216	-0.15439	-0.0700198	-0.0406719	-0.0230499	-0.0286195	0.00917012	qPCR
DPP7	0.0752846	0.0275192	0.0905902	0.114871	0.0565376	0.0836033	-0.0125828	0.0128961	0.0106898	0.0510129	0.0593537	0.100632	0.049311	-0.0239826	-0.0482734	-0.0213069	0.115195	0.00398313	-0.0211339	0.0165749	0.151832	0.15116	0.24467	-0.0252912	0.044434	0.1631	0.0960863	-0.0609532	0.00562214	0.189078	0.0523025	-0.0536253	0.00202341	0.0972495	0.101331	0.00895595	0.22753	-0.0214888	0.192216	0.0100044	0.117598	0.140672	0.159555	0.150918	qPCR
DPT	-0.164803	-0.130596	0.17992	0.277062	0.281287	0.282666	0.334848	-0.335155	-0.342276	0.143449	0.134466	0.176546	0.221741	-0.0590114	-0.0946525	-0.0567248	0.183035	-0.036305	-0.0310851	-0.0115073	0.105799	0.136268	0.11794	0.0647256	0.00162646	0.100235	0.244383	-0.114138	-0.0360814	9.37873e-05	-0.000439192	-0.0968497	-0.0249986	0.102686	0.0606397	-0.0391197	-0.0023705	0.00950101	0.0122848	0.0191767	0.0809929	0.197772	0.254773	0.202946	novel
DPY30	0.0942509	0.03981	0.407887	0.463344	0.386392	0.449341	0.234071	-0.232466	-0.265518	0.0843019	0.12131	0.296263	0.321956	-0.161148	-0.0533738	-0.386731	0.336171	0.106579	-0.367517	0.2945	0.284257	0.32978	0.260895	0.0588342	0.140885	0.396744	0.393767	0.0517724	0.0940915	0.33304	0.0629808	0.110048	0.132482	0.0123009	-0.00615358	-0.0427593	0.339526	0.101818	0.295689	0.151771	0.147533	0.220343	0.248787	0.199722	novel
DRAXIN	-0.219193	-0.12383	-0.142752	-0.0980449	-0.00616715	-0.0930919	0.0749067	-0.073377	-0.0482816	-0.028211	-0.00384055	-0.111188	0.00660479	0.0645383	0.0276327	0.0394954	0.0794569	0.0281546	0.073642	-0.0394633	-0.00467631	0.105539	0.243183	0.101251	-0.00964752	-0.0460143	0.32312	0.00325511	-0.149657	-0.0295595	-0.0351463	-0.182461	-0.129221	0.116109	0.0539265	-0.0948928	-0.00439083	-0.0796548	-0.0545363	0.0186912	-0.000663125	-0.01185	0.0169799	-0.0367395	qPCR
DRG2	0.106079	0.0392414	0.204686	0.227038	0.181145	0.213899	0.0467612	-0.0465101	-0.0715749	0.0304485	0.0248257	0.207969	0.203781	-0.140809	-0.0689533	-0.247183	0.173131	0.0145915	-0.215008	0.140205	0.192437	0.0532142	0.0457718	0.00367655	0.025607	0.234078	0.116479	0.066787	0.0125122	0.296242	0.119693	0.061305	0.0334296	-0.0509254	-0.0541101	-0.027275	0.291646	0.132413	0.215429	0.0918714	0.114081	0.0103208	0.00140034	0.0187419	novel
DSC2	-0.112522	-0.122967	0.134106	0.24183	0.219642	0.228485	0.217914	-0.215479	-0.218317	0.0273061	0.0238202	0.210626	0.267224	-0.185776	-0.156524	-0.126929	0.141619	-0.0940915	-0.150412	0.0151276	0.126755	0.164762	0.167731	0.119765	0.0302467	0.123988	0.390822	-0.0501651	-0.0843221	0.150855	-0.028442	0.007979	-0.0364986	-0.0632895	-0.130212	-0.125385	0.143119	0.058845	0.147477	0.123447	0.135503	0.0968496	0.130323	0.119581	qPCR
DSG2	-0.268026	-0.184594	-0.287386	-0.247772	-0.128074	-0.22808	0.0107505	-0.0110367	0.0194945	-0.142471	-0.143836	-0.189837	-0.0606478	0.0347742	-0.117722	0.370013	-0.245621	-0.193904	0.333944	-0.341025	-0.142014	-0.0625949	0.013438	0.104017	-0.104777	-0.198975	0.0297185	-0.0400109	-0.24233	-0.219369	0.0371782	-0.186607	-0.179797	0.0447593	-0.0816184	-0.198518	-0.184564	-0.184127	-0.0969056	-0.116753	0.0218303	-0.259733	-0.264871	-0.252091	novel
DSG3	0.0658323	0.026474	0.00269394	-0.0064528	-0.0203057	-0.00384366	-0.0395702	0.0391409	0.0335557	-0.0813981	-0.0100352	-0.00684449	-0.0184284	0.0405505	0.0119788	-0.0385698	0.107443	0.00211636	-0.0415687	0.0432342	-0.163859	0.0990161	0.0550732	0.0269878	-0.00356345	0.0726996	0.0892825	0.0595425	0.021545	-0.141035	-0.0460021	0.0845844	0.0452555	-0.0676155	-0.0842332	-0.0530772	-0.176106	0.00606952	-0.00528465	-0.0509361	0.0920772	0.292013	0.262585	0.287739	novel
DSG4	-0.182453	-0.123771	-0.240171	-0.232092	-0.159823	-0.203543	-0.00630786	0.00396462	0.0399434	-0.219318	-0.1212	-0.18224	-0.157885	0.00254391	-0.0822902	0.137323	-0.0542764	-0.0975954	0.102897	-0.115886	-0.189931	-0.0657443	-0.009546	-0.0153556	-0.16487	-0.150797	-0.0220614	-0.0804382	-0.17356	-0.176016	-0.058389	-0.142834	-0.180239	0.00576069	-0.011432	-0.0561602	-0.163259	-0.133965	-0.127573	0.00222912	-0.0016009	0.11514	0.0618263	0.0821368	qPCR
DTX3	-0.0258616	-0.0106367	-0.0757058	-0.0870374	-0.0201951	-0.0803078	-0.05308	0.0517784	0.0776692	0.0455186	0.0738711	0.0103657	0.0823235	0.0733391	-0.00585519	0.108751	0.0641257	-0.0230245	0.0975899	-0.0626155	-0.0956574	0.016003	0.0672292	0.0113861	-0.0748795	0.0113949	0.295121	0.0682822	-0.047816	-0.00159157	-0.0155925	-0.039876	-0.011819	0.0562962	-0.0135597	-0.0900186	-0.00607001	0.0139455	0.00140551	-0.0466037	0.0179734	-0.0332348	0.0366039	0.0192321	novel
DUOX2	-0.0152155	0.00976855	-0.00582184	-0.0114047	-0.0124198	-0.022595	-0.0669886	0.0658316	0.0701111	0.02851	0.0658259	-0.033342	-0.0137887	0.0612573	0.0894543	-0.0896374	0.0649728	0.097747	-0.0946687	0.128171	-0.0251585	0.0492909	-0.0352348	-0.0138137	-0.0461915	0.0291021	0.00573108	-0.0553898	-0.0472296	-0.115618	-0.116788	-0.0944516	-0.0533974	0.0719448	0.0720685	0.0205542	-0.0667522	-0.139146	-0.13772	-0.136715	-0.146363	0.026975	0.136279	0.0212681	novel
DUSP3	-0.00311227	-0.105179	-0.0113589	0.0386445	0.0134879	0.0507938	0.0426368	-0.0446495	-0.0416278	0.0148071	0.0268852	0.147593	0.171202	-0.0849629	-0.0581159	-0.0550103	-0.0390761	-0.0457106	-0.0569417	-0.00675783	0.0598193	-0.03866	-0.046559	0.138379	-0.0103552	0.0511831	0.0547691	0.0194767	0.0135024	0.142167	0.0104066	-0.0224705	0.0472548	0.106241	0.0632527	-0.0628358	0.164245	0.0488981	0.0343722	-0.0527952	0.104975	-0.117178	-0.108655	-0.0851629	novel
EBAG9	0.0832955	0.0287991	0.267181	0.297191	0.265498	0.291805	0.123014	-0.121674	-0.150586	0.0462015	0.0277855	0.202265	0.183515	-0.13624	-0.05193	-0.295646	0.239945	0.0410121	-0.25262	0.179772	0.175686	0.0986102	0.113314	0.0374078	0.0624538	0.239104	0.126268	0.0145103	0.0422338	0.345974	0.182453	0.0760333	0.044067	-0.0599519	-0.0394353	0.0191297	0.32491	0.186986	0.243617	0.145689	0.139467	0.13368	0.119754	0.122176	novel
EBI3_IL27	-0.14031	-0.112463	-0.106373	-0.0687227	-0.0676783	-0.0823587	0.0426845	-0.0426939	-0.0166575	-0.122042	-0.14943	0.0612834	-0.0330001	-0.0870135	-0.160153	0.157386	-0.0310211	-0.196386	0.11861	-0.211019	0.047287	0.188618	0.218348	0.058336	-0.0055573	-0.042935	0.257091	-0.145191	-0.115194	-0.0135854	-0.201542	-0.108991	-0.146623	-0.0166683	-0.00466548	0.0236991	0.0399864	-0.181357	0.103497	0.0197718	0.0234985	0.113946	0.106217	0.108551	qPCR
ECE1	0.0362158	0.0225294	-0.00498599	0.001882	-0.0309144	-0.0196948	-0.0486015	0.0486226	0.048531	-0.0458885	0.0436082	-0.0349934	-0.127362	0.138707	0.0669383	0.103205	-0.000420587	0.0472781	0.114374	-0.0204527	-0.0997982	0.168344	0.205109	-0.089617	-0.0320392	0.0522131	0.0104704	-0.0268101	0.110919	-0.123264	-0.147679	0.0720222	0.0970791	0.0316698	0.0607538	0.0566989	-0.102543	-0.128076	-0.0895262	0.00339993	0.0725522	0.0726848	0.0306383	0.0399902	novel
EDA2R	-0.130553	-0.199809	0.115612	0.185991	0.16167	0.248112	0.254647	-0.254889	-0.243136	0.0166497	0.0231689	0.13882	0.234804	-0.0975564	-0.148555	0.0141837	0.125612	-0.0827273	-0.00855618	-0.0454021	0.115186	0.161802	0.17766	0.199174	0.132292	0.151407	0.470039	0.110074	-0.119649	0.0459519	-0.0163288	-0.095112	-0.0398713	0.0986801	-0.0333339	-0.216352	0.0646082	-0.0309614	0.126883	-0.000802902	0.0106755	0.286966	0.318938	0.283156	qPCR
EDAR	-0.020437	-0.0714366	-0.0569868	-0.0139147	0.0234723	-0.00897724	0.00460191	-0.00316538	-0.0114967	-0.12183	-0.114071	-0.0886455	0.00977394	0.10123	0.0877803	0.0178409	0.0028792	0.063246	0.0528589	-0.00134692	-0.0102095	-0.143701	-0.110088	-0.0188546	-0.0637103	0.0709574	-0.0382726	0.0233871	-0.138919	0.103179	0.21364	0.0151728	-0.089032	-0.135912	-0.183825	-0.136015	0.100029	0.118279	0.0277074	-0.107972	0.103509	-0.158939	-0.194408	-0.176878	qPCR
EDIL3	-0.241103	-0.212916	-0.318858	-0.247407	-0.219151	-0.251213	-0.00329975	0.0033455	0.0514887	-0.0889122	-0.0799782	-0.107586	0.0554493	0.05561	-0.0952902	0.297489	-0.093267	-0.143073	0.256182	-0.247263	-0.0876658	-0.0450486	0.0732825	0.115054	-0.0809266	-0.269407	0.105945	-0.131732	-0.22075	-0.0256293	-0.0519255	-0.300995	-0.165866	0.264944	0.139992	-0.182684	-0.0292188	0.00502667	0.0154508	-0.0332401	0.0415386	-0.0602188	-0.0296327	-0.0156196	qPCR
EFEMP1	-0.201786	-0.269944	-0.0106321	0.119093	0.0943782	0.138281	0.237549	-0.237225	-0.228965	0.0938404	0.0727472	0.109557	0.210861	-0.128242	-0.15513	0.0110264	0.0232208	-0.139636	-0.00306556	-0.11284	0.106628	0.105171	0.107911	0.178367	0.0549837	-0.00544547	0.287882	-0.161239	-0.196348	0.0596087	0.0328545	-0.136017	-0.122079	0.0494158	-0.0905433	-0.225662	0.0645016	0.0223737	0.110739	-0.0414268	0.0969671	0.0641441	0.0372192	0.060028	qPCR
EFNA1	-0.142527	-0.136016	0.149443	0.234332	0.22062	0.249916	0.303973	-0.301859	-0.305459	0.00051931	-0.0167348	0.184049	0.282123	-0.055747	-0.0564802	-0.132971	0.241252	0.0480253	-0.105787	0.0965207	0.294468	0.164424	0.197839	0.116998	0.0805681	0.139773	0.44474	-0.00420336	-0.130866	0.292311	0.104672	-0.00844336	-0.0624484	-0.0577658	-0.153366	-0.190004	0.296472	0.121623	0.239542	0.0674887	0.120627	0.182896	0.208525	0.18677	novel
EFNA4	-0.0826233	-0.0935171	0.248112	0.323981	0.269028	0.340078	0.304137	-0.303757	-0.307568	0.0389234	0.0202381	0.290862	0.339984	-0.203574	-0.166332	-0.219626	0.28635	-0.0715184	-0.208586	0.0716689	0.172324	0.21286	0.258737	0.21644	0.136769	0.20614	0.593009	0.0666032	-0.0302936	0.23637	-0.0788436	0.0438806	0.0345738	-0.0161174	-0.0953734	-0.158798	0.211874	0.127302	0.21436	0.153751	0.149733	0.406411	0.496398	0.419203	qPCR
EGF	-0.105941	-0.0827909	0.107802	0.161038	0.201896	0.17249	0.175567	-0.175192	-0.18856	-0.0347476	-0.0319996	0.121767	0.191451	0.0132224	0.0366755	-0.128876	0.155567	0.093784	-0.0944577	0.116488	0.137715	-0.0710969	-0.0630233	0.0293275	0.0724796	0.0644866	0.000937809	-0.132968	-0.0940671	0.306972	0.34737	0.0249329	-0.0409854	-0.100589	-0.151348	-0.127717	0.274867	0.224225	0.191188	0.0900286	0.110742	0.0759283	0.0775739	0.0966311	qPCR
EGFL7	0.0684521	0.0391182	0.219418	0.200014	0.194423	0.233906	0.135657	-0.135848	-0.149866	0.106322	0.0702164	0.232805	0.201532	-0.0383061	-0.0139828	-0.123445	0.150105	0.0266158	-0.127099	0.116951	0.0300967	0.170253	0.183611	-0.0607291	0.0831636	0.111728	0.168831	0.0381968	0.192429	0.0768667	-0.0233061	0.233212	0.195009	-0.098639	-0.0677366	0.0575791	0.035799	0.106141	0.106502	0.113074	0.0715443	0.124627	0.135401	0.195106	qPCR
EGFR	-0.0746437	-0.0692562	-0.0478796	-0.0157906	0.0193255	-0.00765327	0.0594981	-0.0595409	-0.0588868	0.035435	0.074577	-0.0563733	-0.0116035	0.233612	0.169486	0.127399	-0.0229422	0.140114	0.175864	-0.00156632	-0.00919762	0.00547672	-0.0589091	-0.101198	-0.0775386	-0.00933013	-0.156911	-0.0815255	-0.0220164	-0.0802807	0.182398	0.0538687	-0.00859722	-0.109928	-0.116818	-0.0350966	-0.122009	0.078527	-0.0705442	-0.0490319	0.107636	0.0425825	-0.0607183	0.0390598	qPCR
EGLN1	0.184352	0.0142255	0.347911	0.413083	0.285534	0.3965	0.164331	-0.162448	-0.193377	0.152705	0.118046	0.337572	0.315476	-0.211856	-0.137074	-0.313001	0.289905	0.00228634	-0.269826	0.171725	0.17873	0.487541	0.417107	0.0531601	0.132844	0.356747	0.370839	0.139321	0.189661	0.38369	-0.0535338	0.0874449	0.207054	0.153167	0.14547	0.0222597	0.361056	0.198503	0.327777	0.162062	0.131689	0.3229	0.308568	0.305201	qPCR
EIF4B	0.189849	0.0520753	0.247486	0.282333	0.196582	0.260959	0.0355976	-0.0343472	-0.0675118	0.0759938	0.0514571	0.264235	0.225392	-0.1944	-0.0892334	-0.335162	0.238641	0.006578	-0.296961	0.182341	0.16329	0.0993799	0.0727194	-0.00567377	0.0796129	0.28213	0.12874	0.0906204	0.128426	0.313106	0.0871851	0.123182	0.136246	-0.0199773	0.00742853	0.0395303	0.308243	0.130321	0.263173	0.12596	0.152222	0.0721814	0.0693968	0.0776246	novel
EIF4EBP1	0.145529	0.0185002	0.29092	0.349143	0.25007	0.328831	0.131203	-0.129963	-0.161933	0.108476	0.0983441	0.319032	0.276415	-0.185393	-0.104439	-0.30058	0.245714	0.0157987	-0.250895	0.160377	0.199965	0.238824	0.213788	-0.0177785	0.0614916	0.308863	0.279623	0.0648665	0.193637	0.301352	0.0293028	0.155988	0.232786	0.0513706	0.0481119	-0.0100018	0.298323	0.122587	0.253807	0.117777	0.127773	0.166214	0.173378	0.164382	qPCR
EIF4G1	0.0771946	0.0234574	0.241827	0.273021	0.236179	0.264952	0.119277	-0.117802	-0.144052	0.0120297	0.03463	0.133337	0.146947	-0.116319	-0.0324723	-0.270562	0.202725	0.0496631	-0.243361	0.181816	0.175843	0.0915837	0.064384	-0.00980936	0.061044	0.229956	0.0982078	0.0245668	0.00894367	0.302109	0.175655	0.0851342	0.0197789	-0.101044	-0.0933109	-0.0140317	0.279251	0.183556	0.207324	0.113413	0.130015	0.152227	0.152292	0.132132	qPCR
EIF5A	0.020034	-0.0333735	-0.00980104	-0.0116272	-0.0178464	0.00436253	-0.0703119	0.0703161	0.0656184	0.0104802	0.0338725	0.0627566	0.0131377	-0.0124194	-0.00718937	-0.0395652	0.0495026	-0.0175861	-0.0287161	0.00635096	0.01858	-0.0557273	-0.0568986	0.027061	-0.0694637	0.00681062	0.0710364	0.115587	-0.0202435	0.0172318	-0.0577272	0.00612661	-5.59287e-05	-0.00202048	-0.0280589	-0.0577708	0.00316167	0.0332271	-0.0022662	0.0418585	0.0403712	-0.0957244	-0.0753713	-0.058262	qPCR
ELOA	0.219548	0.0902672	0.410298	0.462781	0.300048	0.421876	0.189715	-0.188308	-0.224457	0.163687	0.122677	0.360934	0.29421	-0.226097	-0.105259	-0.382666	0.286147	0.0400481	-0.351309	0.238837	0.123445	0.614768	0.441178	-0.0338937	0.123328	0.362398	0.50341	0.103634	0.25991	0.315001	-0.0971651	0.181867	0.271565	0.0877671	0.108045	0.0562531	0.284608	0.193822	0.293432	0.10629	0.103393	0.407319	0.459024	0.37384	novel
ENAH	0.0493406	0.0537955	0.210583	0.232135	0.182214	0.209509	0.0718947	-0.0706097	-0.0931072	0.102942	0.136491	0.0396759	0.00919877	-0.0162457	0.0134153	-0.126451	0.0920675	0.0543661	-0.0918502	0.0735233	0.0566897	0.153641	0.101943	0.0287612	0.0563105	0.195064	0.134604	0.00641445	0.0113777	0.10323	-0.0370121	0.0176435	0.0364662	0.029443	0.0029317	-0.0420145	0.139583	-0.0322437	0.0461064	0.00829843	-0.0285925	0.0541298	0.0720026	0.0456126	qPCR
ENG	-0.033776	-0.0464194	-0.0705	-0.0254316	-0.0774905	-0.0599188	-0.0183852	0.0188504	0.0274617	0.0190114	0.0687267	0.0179076	-0.028778	-0.0282574	-0.0869184	0.068573	0.0387155	-0.0970212	0.0551241	-0.0997956	-0.0903519	0.197879	0.232463	0.00725254	-0.0187976	0.0137792	0.129652	-0.0789912	0.024875	-0.0642308	-0.0417148	0.0557368	0.0234728	-0.0530412	-0.0426306	0.00750945	-0.074999	-0.0287869	-0.0569265	0.0410388	0.154348	0.179106	0.119762	0.179424	qPCR
ENO1	0.101238	0.0609684	0.243952	0.269261	0.228574	0.254353	0.108296	-0.107396	-0.138142	0.0309336	0.0309141	0.163421	0.171737	-0.141951	-0.0615141	-0.243449	0.133937	0.0127022	-0.202753	0.131473	0.193497	0.0929806	0.0780329	0.00909629	0.0356285	0.227396	0.0958604	0.0444301	0.0773393	0.295042	0.144676	0.119591	0.0953088	-0.066314	-0.0534085	-0.00184805	0.288671	0.147912	0.224212	0.0662633	0.131385	0.0511186	0.0279184	0.0208168	novel
ENO2	0.0169169	-0.0293776	0.176091	0.230803	0.198579	0.219983	0.139706	-0.139657	-0.159282	0.0430699	0.0375653	0.139513	0.157028	-0.0723372	-0.0279169	-0.178981	0.136623	0.0369589	-0.126615	0.0971089	0.148254	0.057579	0.0287431	0.0453409	0.0617541	0.185422	0.0664048	-0.0419734	0.0203293	0.250437	0.221333	0.0769409	0.0533816	-0.0596032	-0.0720954	-0.0541448	0.228834	0.164107	0.157757	0.0907604	0.138105	0.121442	0.0814662	0.0910272	qPCR
ENPP2	-0.486199	-0.347764	-0.0349244	0.108995	0.158016	0.138455	0.450847	-0.451338	-0.416962	-0.0999532	-0.0712428	0.0819448	0.207785	0.0454113	-0.0459422	0.168128	-0.0372831	-0.0497308	0.163678	-0.126163	0.0846285	0.155686	0.176319	0.164722	-0.0554325	-0.143487	0.236678	-0.395449	-0.220118	0.050816	0.0387422	-0.140198	-0.14658	0.0220872	-0.0917878	-0.229118	0.0332392	0.0447518	0.0546546	0.0487429	0.0787046	0.253673	0.230722	0.245389	qPCR
ENPP5	0.274608	0.173189	-0.0036976	-0.0435424	-0.134033	-0.0958187	-0.280325	0.27885	0.266009	0.144252	0.13166	0.00220612	-0.100251	0.156262	0.16357	-0.00373627	0.0254587	0.145286	0.0449471	0.0735868	-0.0387057	0.0623081	0.0518673	-0.17455	0.00503653	0.160416	0.00773148	0.253094	0.214432	-0.0674746	-0.019334	0.0874613	0.163924	0.0533833	0.145839	0.193426	-0.0578642	-0.0646451	-0.0491931	0.0651595	-0.00354744	-0.165957	-0.109192	-0.158418	novel
ENPP7	0.0581501	-0.0441973	0.279489	0.337707	0.229657	0.34496	0.215486	-0.214529	-0.231993	0.179683	0.144425	0.243923	0.199446	-0.111712	-0.0923505	-0.137571	0.144462	0.0177209	-0.0883132	0.0537946	0.0945065	0.42939	0.468635	0.0254269	0.0565873	0.198696	0.260811	0.0433707	0.248909	0.119705	-0.241579	0.144478	0.261674	0.121607	0.132073	0.0394937	0.142359	-0.0411443	0.127185	0.115249	0.123985	0.454044	0.346265	0.406131	qPCR
ENTPD2	-0.00934291	-0.106211	-0.0974994	-0.0925987	-0.124552	-0.068697	-0.0652827	0.0646894	0.0791263	-0.0163243	0.0186155	-0.0300701	-0.0994861	0.057506	-0.0164943	0.142098	-0.0878894	-0.0922714	0.12683	-0.146403	-0.163354	0.310445	0.537654	-0.00477484	-0.0111008	-0.0128851	0.0668513	0.00134109	0.0790886	-0.0954644	-0.187783	0.0201104	0.0796914	0.108155	0.0934617	0.00915995	-0.105538	-0.0524728	0.0231834	0.0124893	0.0270257	0.114457	0.100656	0.104278	qPCR
ENTPD5	-0.157852	-0.0313382	-0.0534231	-0.0492372	0.0379598	-0.0277561	0.083927	-0.086425	-0.0673616	-0.0879297	-0.0734108	-0.149432	-0.0174391	0.0596183	-0.0509095	0.241865	-0.11381	-0.0991925	0.248734	-0.223015	0.129149	-0.0972758	-0.0500451	0.0759696	-0.0169644	-0.13801	0.0512927	-0.0315864	-0.225113	0.0178683	0.113747	-0.253725	-0.147631	0.186736	0.0547898	-0.208704	0.0370911	-0.0322033	0.117029	-0.0286854	-0.0115279	-0.191304	-0.166678	-0.212998	qPCR
ENTPD6	-0.140947	-0.162367	-0.116692	-0.0491914	-0.0362317	-0.0484263	0.0473554	-0.049714	-0.0166345	-0.07383	-0.0609498	0.0746585	0.0904979	-0.0364926	-0.129372	0.173476	-0.00994291	-0.14639	0.178399	-0.198882	-0.00311495	0.146803	0.171456	0.0890714	-0.0230263	-0.110759	0.170744	-0.0786491	-0.131809	-0.0703922	-0.126388	-0.20923	-0.0989419	0.195443	0.119007	-0.0998079	-0.0148102	-0.189958	0.0671805	-0.0293859	-0.039689	-0.151431	-0.161166	-0.122536	qPCR
EPCAM	-0.0998868	-0.077327	-0.183272	-0.17477	-0.135337	-0.165547	0.00548887	-0.00814114	0.0210501	-0.0206175	0.00668058	-0.177987	-0.145268	0.127656	-0.00283179	0.327791	-0.188656	-0.0810231	0.32943	-0.232935	-0.22761	-0.023662	0.0265121	-0.122202	-0.142188	-0.133497	-0.170544	-0.0775577	-0.0857868	-0.199449	0.0218118	-0.136396	-0.0583252	0.129881	0.0724455	-0.0856471	-0.192778	-0.112229	-0.125594	-0.0330606	-0.00319606	0.156832	0.094409	0.194664	qPCR
EPHA1	0.277767	0.254916	0.336645	0.339003	0.23603	0.25849	0.0355116	-0.0332209	-0.0720561	0.263454	0.273658	0.253995	0.148577	-0.163671	-0.0268716	-0.410661	0.314409	0.0722914	-0.336452	0.230178	-0.0551923	0.164119	0.126999	-0.11221	-0.00946777	0.249127	0.252168	0.243648	0.126733	0.0158126	-0.139345	0.208461	0.13729	-0.139333	-0.117927	0.0185317	0.0279269	-0.0100063	-0.0273134	0.0461951	0.048048	0.157256	0.175743	0.170744	novel
EPHA10	0.0854787	0.115876	-0.109382	-0.15622	-0.154167	-0.179307	-0.222415	0.222727	0.218957	-0.018991	-0.0773971	-0.0920967	-0.10876	0.0358147	0.0110375	-0.0607697	0.156825	0.0824121	-0.0788632	0.126087	-0.0426148	-0.0466518	0.0160279	-0.0171786	0.170081	-0.0550932	-0.0406976	0.0275294	-0.0165266	0.0060963	0.0596032	-0.0958291	-0.0634031	0.0574419	0.090253	0.0924068	0.00492549	0.0372468	0.0308629	-0.130224	-0.126448	-0.0930328	-0.177479	-0.12196	novel
EPHA2	-0.0779219	-0.116013	-0.0281857	0.0284563	-0.00125194	0.0306892	0.0464011	-0.0462123	-0.0269265	0.013632	0.0206805	0.100014	0.123008	-0.145	-0.168103	-0.0582732	0.143458	-0.139608	-0.077772	-0.0543879	0.0274601	0.111109	0.221979	0.156441	0.00334188	0.0013997	0.518546	0.0615553	-0.107109	0.0514321	-0.133512	-0.0849145	-0.0621181	0.0653735	-0.0193775	-0.133467	0.0808311	-0.0633893	0.0765843	0.0278851	0.0227516	0.083147	0.133485	0.104398	qPCR
EPHB4	-0.0203788	-0.00444143	0.0449545	0.0764498	0.083886	0.0592501	0.0570504	-0.0564176	-0.0555967	0.0550434	0.0955186	0.0359357	0.0714471	-0.117723	-0.150599	-0.0412447	0.132635	-0.103587	-0.0672871	-0.041571	0.0814171	0.102656	0.193672	0.057121	-0.0105019	0.0981864	0.364757	0.0763364	-0.133238	-0.000846607	-0.0461022	-0.024463	-0.08899	-0.0594937	-0.134588	-0.13903	0.02157	-0.0542195	0.0251648	-0.00488934	0.0560187	-0.0163155	0.0465115	0.0047674	qPCR
EPHB6	-0.23296	-0.150369	-0.129434	-0.0635842	0.00158341	-0.0609512	0.132156	-0.132291	-0.10173	-0.11967	-0.0904466	-0.0649845	0.0512993	0.0639958	-0.0222394	0.0842886	0.0794661	-0.0285297	0.0924786	-0.0764328	0.0115655	0.0250434	0.17669	0.0903226	-0.0830857	-0.112656	0.36268	0.0131242	-0.211869	0.0277676	0.0534005	-0.0892925	-0.141469	-0.0367382	-0.139861	-0.215596	0.0240819	0.0207842	0.0236331	-0.00584189	0.131567	0.0193234	0.0614602	0.0373015	qPCR
EPHX2	0.00375703	0.072689	0.0856692	0.0617815	0.0791306	0.0665913	0.0183154	-0.0192188	-0.0160625	0.107392	0.123885	0.00733144	-0.0433616	-0.0133539	0.00349061	-0.045874	-0.0328363	0.0420576	-0.0336979	0.0485994	0.163006	0.110016	0.159613	0.103088	0.0109583	-0.018241	0.22668	0.0766813	-0.036346	-0.0526761	-0.155841	-0.102	-0.0433777	0.113132	0.115625	0.0122892	-0.0284712	-0.0610392	-0.0665678	-0.018097	-0.120909	-0.128368	-0.0884667	-0.129697	novel
EPO	-0.083493	-0.103501	0.0890988	0.158096	0.13887	0.151092	0.173639	-0.173139	-0.170723	0.0251498	0.0816931	0.183911	0.0994858	-0.115825	-0.095108	-0.130071	0.152423	-0.0789812	-0.116027	0.0127837	0.0602337	0.063804	0.117286	0.0824673	-0.0780485	0.0610397	0.197777	-0.101391	-0.128984	0.0133256	-0.114767	-0.174188	-0.163022	0.0812769	0.0874139	0.0388519	0.0475508	-0.0834182	0.0740561	-0.00804278	-0.0526674	0.00415239	-0.00321531	0.0263297	qPCR
EPS8L2	0.0465808	-0.105231	0.135693	0.210172	0.0868201	0.202956	0.106729	-0.106331	-0.106991	0.0960432	0.0577797	0.147437	0.099154	-0.113876	-0.0985508	-0.0946424	0.104451	-0.0475087	-0.103591	0.0171788	-0.0796218	0.553743	0.483398	0.0328796	0.0308023	0.194584	0.330522	-0.0373867	0.155262	0.000682584	-0.19267	0.0191722	0.149054	0.181383	0.181183	0.0559906	0.0458401	-0.15363	0.077057	0.0787435	0.00949025	0.24738	0.239924	0.178947	novel
ERBB2	0.0766374	0.0372746	0.343373	0.387458	0.304051	0.373173	0.213974	-0.211702	-0.233097	0.238411	0.234015	0.307222	0.218384	-0.0530874	0.00300652	-0.197285	0.203643	0.0801719	-0.167692	0.156393	0.0976695	0.372911	0.330686	-0.0567287	0.0366321	0.295701	0.284545	-0.0445412	0.216743	0.133793	-0.129831	0.193403	0.228993	-0.00204993	0.0171369	0.0456501	0.134686	0.0320655	0.159848	0.0836142	0.116921	0.329014	0.31984	0.302326	qPCR
ERBB3	-0.276351	-0.171627	-0.0312064	0.0651271	0.136527	0.0645558	0.271318	-0.271216	-0.241906	0.0399959	0.0375053	0.0377985	0.103993	0.165543	0.0645935	0.141511	0.0761639	0.105277	0.190813	-0.041674	0.000706909	0.0688365	0.0599868	-0.0537635	-0.132404	-0.000690585	0.00149227	-0.173247	-0.139032	0.0646582	0.159578	-0.115554	-0.11546	0.0230052	-0.029748	-0.0953424	0.0576924	0.0685196	0.0107801	-0.0141833	0.131521	0.115517	0.0923	0.0966045	qPCR
ERBB4	-0.115135	-0.143819	-0.219806	-0.134328	-0.175574	-0.166278	-0.0490807	0.0475039	0.0747988	0.0265506	0.0420823	-0.0563768	-0.00544229	0.0445121	-0.0162695	0.155111	-0.157969	-0.100458	0.132847	-0.161132	-0.132075	0.031283	0.02816	-0.00178762	-0.0288969	-0.156487	-0.16479	-0.179041	-0.0454468	-0.114287	-0.0460911	-0.0534158	-0.0325999	0.0346771	0.00721175	-0.0346978	-0.120923	-0.0591081	0.0125027	-0.0209089	0.0803683	-0.00404384	-0.0766425	0.00365909	qPCR
ERBIN	0.0665817	0.00892584	0.182877	0.218537	0.17838	0.204637	0.0818112	-0.0809259	-0.102156	-0.0298984	-0.00543731	0.14888	0.156766	-0.122028	-0.0661545	-0.225829	0.200178	0.0214433	-0.197009	0.133965	0.153067	0.0197483	0.0714859	0.0188725	0.0532258	0.199941	0.113479	0.0254976	-0.0132848	0.309624	0.188895	0.0319575	-0.00558096	-0.0452125	-0.0439575	-0.00514855	0.304265	0.134291	0.224409	0.140505	0.145386	0.0631674	0.0580756	0.0622324	qPCR
EREG	-0.0304473	-0.0391517	0.112763	0.156671	0.156069	0.155178	0.103132	-0.103185	-0.116472	-0.0206428	-0.00530987	0.189295	0.191672	-0.0370803	-0.0164484	-0.13536	0.167947	0.0432908	-0.102129	0.101942	0.165139	0.0181739	-0.00453972	0.0493374	0.0211526	0.156382	0.11047	-0.0773321	-0.035491	0.226431	0.219809	-0.0038188	0.000456608	0.00288695	-0.0353033	-0.0806384	0.210579	0.128072	0.161345	0.111973	0.101275	0.0496626	0.0238991	0.0536859	novel
ERP44	0.181445	0.104908	0.329883	0.365234	0.257103	0.327137	0.0917997	-0.0908352	-0.124297	0.0762569	0.0904419	0.30504	0.269722	-0.149681	-0.051111	-0.362421	0.34292	0.0503791	-0.304234	0.21294	0.163615	0.156363	0.120751	-0.0272311	0.0527824	0.33242	0.198462	0.0612318	0.129319	0.315802	0.0845354	0.164938	0.1425	-0.07148	-0.05306	0.0194845	0.303588	0.155867	0.226426	0.131995	0.143862	0.308834	0.30722	0.33534	novel
ESAM	0.0392293	0.00383812	0.0641772	0.100316	0.0793037	0.0760094	0.0253331	-0.0247141	-0.0323025	0.0604477	0.0707767	0.0741842	0.137654	-0.026265	-0.0132498	-0.13833	0.18574	0.0383992	-0.143502	0.102692	0.0992186	0.0288283	0.0424832	0.0264205	0.0263126	0.137704	0.327996	0.145682	-0.0813005	0.105293	0.18121	0.060478	-0.0236977	-0.12715	-0.195486	-0.146367	0.0929083	0.0855711	0.0851007	0.0135093	0.124996	0.00626793	0.0274732	0.041309	qPCR
ESM1	-0.0621347	-0.0247292	-0.231226	-0.210873	-0.23078	-0.256578	-0.186777	0.185913	0.207305	-0.0742417	-0.0171809	-0.165789	-0.1925	0.0562	-0.0434869	0.201426	-0.157885	-0.110081	0.17058	-0.181498	-0.0633072	-0.047153	-0.0036312	0.101021	0.010202	-0.143914	0.0193992	-0.0619364	-0.0921747	-0.110815	-0.0522246	-0.0892136	-0.0809295	0.0449069	0.0117534	-0.0588856	-0.093589	-0.089641	-0.0494282	-0.0593257	-0.050125	-0.109164	-0.18847	-0.126364	qPCR
EZR	0.0493567	-0.0653123	0.164702	0.231072	0.137678	0.232289	0.106785	-0.106984	-0.11449	0.164183	0.178797	0.115845	0.183609	-0.01136	0.000706186	-0.0964761	0.145669	0.0694549	-0.0592072	0.0716081	0.143418	0.332043	0.266528	0.0730895	0.0951724	0.188774	0.32464	-0.00759086	0.0331898	0.186907	-0.016175	0.037952	0.0739167	0.055741	0.00947054	-0.0815819	0.1943	0.0527807	0.207796	0.0318226	0.133275	0.189265	0.162152	0.141959	qPCR
F11R	-0.00691988	-0.0229376	0.157939	0.213754	0.204137	0.196529	0.167886	-0.166176	-0.184519	-0.0536808	-0.0425124	0.0939593	0.154477	-0.0438618	-0.0319496	-0.158067	0.221334	0.045394	-0.119835	0.104352	0.120054	0.0402923	0.0456804	-0.0187689	0.0467629	0.153738	0.101896	-0.0149967	-0.0414161	0.302948	0.332576	0.0884817	0.0102407	-0.121374	-0.167408	-0.119077	0.274864	0.217197	0.192288	0.0792614	0.147254	0.17016	0.163632	0.170466	qPCR
F2R	0.0307206	0.00166162	0.213782	0.267026	0.248025	0.252707	0.142312	-0.140617	-0.162419	0.0030193	0.0196113	0.20115	0.217105	-0.132592	-0.0730137	-0.235838	0.201499	0.0218371	-0.200738	0.121372	0.195845	0.0771755	0.0800361	0.0663478	0.0722927	0.2284	0.23561	0.0446045	-0.01733	0.310815	0.18262	0.0541767	0.0196972	-0.0632646	-0.0872439	-0.0701141	0.299594	0.166664	0.215434	0.0890831	0.174458	0.0408178	0.0520868	0.0405338	qPCR
F3	-0.140402	-0.132662	-0.253661	-0.216534	-0.181578	-0.212093	-0.0113382	0.00898077	0.0381828	-0.130016	-0.0798581	-0.165121	-0.12782	0.105751	-0.0294081	0.319379	-0.172837	-0.137337	0.322772	-0.294822	-0.202244	-0.0349161	0.0724558	-0.0482115	-0.140335	-0.117091	0.0739186	-0.00894663	-0.13692	-0.252026	0.0816043	-0.104943	-0.0648492	0.0681339	-0.050381	-0.196572	-0.226011	-0.177014	-0.178171	-0.0714324	0.0326472	-0.0168713	-0.053291	0.0245311	qPCR
F7	-0.135567	-0.016401	0.25532	0.330264	0.369665	0.328524	0.339513	-0.337137	-0.342737	0.0982782	0.144565	0.16421	0.299579	0.0764469	0.0423116	-0.0689369	0.279032	0.158148	0.0119156	0.104493	0.126131	0.0203206	0.0543044	0.0261171	-0.0143591	0.115903	0.232585	-0.0596274	-0.102864	0.164765	0.163304	0.0113345	-0.0691626	-0.093493	-0.139521	-0.116608	0.162913	0.103711	0.114512	0.00815238	0.169059	0.185703	0.188665	0.189112	qPCR
F9	0.0604661	0.0866274	0.432328	0.496208	0.463951	0.466108	0.332535	-0.330079	-0.360987	0.225935	0.202785	0.314372	0.354012	-0.0481949	-0.000630197	-0.252379	0.336166	0.157023	-0.169097	0.222766	0.264292	0.212136	0.164161	-0.022506	0.075437	0.317672	0.240338	-0.0278472	0.083223	0.31696	0.12554	0.114791	0.115372	-0.0220685	-0.0403184	-0.0392096	0.33282	0.105012	0.24938	0.0844081	0.158351	0.30574	0.340413	0.31256	novel
FABP1	0.0867861	-0.0539395	0.34496	0.432748	0.294178	0.421272	0.256813	-0.255424	-0.273451	0.137422	0.114958	0.413714	0.397204	-0.298294	-0.222842	-0.281343	0.261053	-0.0790951	-0.256093	0.0854065	0.0772932	0.578335	0.465398	0.00604151	0.132017	0.330679	0.494143	0.0695157	0.133207	0.202788	-0.191646	0.0754801	0.161205	0.105911	0.075118	-0.0236295	0.218133	0.0266417	0.217971	0.099632	0.0443992	0.397855	0.465042	0.358192	novel
FABP2	-0.0502571	-0.141969	-0.0586962	-0.031688	-0.0589229	0.00251389	-0.0147422	0.0131746	0.0275777	-0.0533379	-0.0328937	0.135355	0.105416	-0.16851	-0.205946	0.0261203	0.0014862	-0.204886	0.0242036	-0.175768	-0.0040757	0.132827	0.14839	0.078107	0.0217714	0.0928504	0.249695	0.0350914	-0.0292595	-0.03747	-0.132148	-0.00686816	-0.00709488	0.0123542	-0.0345437	-0.0685584	-0.0215507	-0.0793099	0.0213192	0.0316098	-0.0479811	-0.069256	-0.0554166	-0.0846812	qPCR
FABP4	-0.371741	-0.282901	0.374532	0.531984	0.619288	0.59642	0.731285	-0.731133	-0.732342	0.055744	0.115226	0.323481	0.454471	-0.147291	-0.149549	-0.108953	0.191189	-0.0215787	-0.0775214	0.045292	0.208996	0.285184	0.232964	0.0841681	0.0682897	0.217986	0.317249	-0.261522	-0.107137	0.264908	0.119218	-0.0864836	-0.0336445	0.107068	-0.0121923	-0.19247	0.246187	0.138871	0.275806	0.120492	0.11107	0.300427	0.364344	0.26822	qPCR
FABP5	-0.00414705	-0.0227331	0.292106	0.350645	0.342625	0.353167	0.253671	-0.252601	-0.273624	0.0411822	0.0482821	0.289747	0.324014	-0.151112	-0.0999431	-0.234719	0.221031	0.0215568	-0.205325	0.152728	0.184667	0.177314	0.161761	0.0428587	0.0844352	0.303781	0.2302	-0.0213927	0.0214883	0.337071	0.173253	0.0634208	0.075435	0.00275992	-0.0463429	-0.0976344	0.333406	0.1609	0.294897	0.0460622	0.129417	0.150443	0.177352	0.127756	novel
FABP6	-0.0125118	0.024333	-0.0780741	-0.0952991	-0.0698794	-0.109001	-0.0428666	0.0402435	0.0552845	-0.0540428	-0.0618363	-0.0262465	-0.00624896	-0.0864876	-0.110084	0.0418649	-0.0256452	-0.0852152	0.00868912	-0.0691539	-0.0835984	0.0103564	0.0360023	0.0769404	0.0794682	-0.0385832	0.0814768	0.0573523	-0.118951	-0.0721576	-0.178247	-0.0936716	-0.0894515	0.0226528	-0.0343582	-0.0976035	-0.0301861	-0.141822	0.0105611	-0.0231302	-0.057373	-0.047439	0.0640916	-0.0252538	qPCR
FABP9	-0.0816815	-0.0386776	-0.220517	-0.241501	-0.16856	-0.226157	-0.154995	0.153843	0.174759	-0.215874	-0.206871	-0.0805388	-0.104822	0.0288508	-0.0544839	0.137118	0.00160731	-0.0623816	0.120096	-0.0922312	-0.22193	-0.0485051	-0.011126	-0.0112722	-0.0687634	-0.0409266	0.0842616	0.0812111	-0.164854	-0.169214	-0.0762864	-0.0841233	-0.166453	-0.0866847	-0.0842925	-0.0549625	-0.166142	-0.0971159	-0.222992	0.0425282	0.0299781	0.144644	0.125121	0.137956	qPCR
FADD	0.0586447	0.00135279	0.219438	0.254339	0.231773	0.254881	0.127116	-0.126794	-0.152687	0.0167321	0.00211037	0.179066	0.204765	-0.117774	-0.056909	-0.224599	0.157639	0.0190852	-0.184571	0.122778	0.184265	0.0804333	0.0456107	0.0115459	0.033935	0.201135	0.0963279	0.00376981	0.0173774	0.292645	0.182395	0.0739732	0.0522894	-0.0530406	-0.072628	-0.0532493	0.27697	0.163521	0.231268	0.0798841	0.115621	0.0483278	0.0309696	0.0463274	qPCR
FAM3B	0.0172727	-0.0875163	-0.0648392	-0.0151971	-0.074791	-0.0141351	-0.0242368	0.0245557	0.0392259	-0.0476121	-0.064909	0.09051	0.0904409	-0.120753	-0.169978	0.0511451	0.0797048	-0.117195	0.0588405	-0.114838	-0.138856	0.19669	0.208252	0.043451	0.0404354	0.0143057	0.269923	0.012793	0.0095396	0.0591503	-0.115087	-0.12144	0.0270825	0.2237	0.179299	-0.0355701	0.0580297	-0.00987327	0.0614238	0.0992504	0.0359069	0.156498	0.196423	0.111241	qPCR
FAM3C	-0.0395256	-0.0673983	0.141743	0.186479	0.189403	0.204424	0.16562	-0.16515	-0.169637	0.0122445	0.0566059	0.259133	0.338658	-0.177545	-0.170888	-0.146967	0.237421	-0.084831	-0.116188	0.00234116	0.0648199	0.131769	0.15328	0.102433	0.072198	0.178849	0.431212	0.14262	-0.0867379	0.154448	-0.0125128	-0.059061	-0.0382133	0.0480466	-0.0424606	-0.13153	0.145661	0.0752108	0.124002	0.0686015	0.0993232	0.111786	0.226421	0.152359	qPCR
FAP	0.0541719	-0.0421004	0.0065558	0.0339464	-0.0420025	0.0418992	-0.0415454	0.0407656	0.0417362	0.1524	0.169986	-0.0652957	-0.101321	0.197693	0.175761	0.071828	-0.000332959	0.131893	0.103234	0.0289074	-0.0761088	0.211176	0.107514	-0.0454668	-0.0285827	0.01549	-0.0304454	-0.0628563	0.189218	-0.107527	-0.0632139	0.104146	0.145013	0.0253684	0.0982675	0.15469	-0.134101	0.0177536	-0.0870746	0.0128653	0.017197	0.123567	0.0799144	0.101425	qPCR
FAS	0.00174312	-0.0668988	0.18077	0.241089	0.18583	0.247472	0.179904	-0.179053	-0.183103	0.17761	0.201819	0.227157	0.250267	-0.116782	-0.116745	-0.124672	0.185257	-0.014598	-0.128707	0.0768131	0.0149062	0.285619	0.261171	0.0544546	0.0377655	0.171998	0.358866	-0.0196327	0.0720085	0.0924964	0.015545	0.0719823	0.115239	0.0451261	0.00460534	-0.0681812	0.106406	0.00894334	0.079012	0.00686313	0.13308	0.366132	0.34988	0.336718	qPCR
FASLG	-0.291167	-0.302059	-0.272535	-0.206893	-0.137714	-0.156192	0.0732666	-0.0745604	-0.0492093	-0.115396	-0.0650976	-0.110539	-0.0454933	0.250893	0.145684	0.212127	-0.0197135	0.0949361	0.209886	-0.0681707	-0.0225148	-0.104781	-0.13678	0.0921394	0.00403789	-0.128801	0.0633341	-0.209248	-0.240706	-0.121558	0.140131	-0.170998	-0.209557	-0.0275151	-0.108034	-0.138218	-0.138295	-0.0117442	-0.144556	-0.00847274	-0.0202938	-0.0431054	0.0166207	0.0059332	qPCR
FBP1	0.0731753	0.00344736	0.334211	0.395565	0.270049	0.377167	0.265177	-0.26439	-0.277594	0.100639	0.100478	0.179722	0.219338	-0.104547	-0.0681069	-0.160752	0.173852	0.0451915	-0.133396	0.121844	0.111039	0.679135	0.523578	-0.0753331	0.0433407	0.278305	0.319807	0.0265858	0.169587	0.134835	-0.133749	0.0392396	0.157247	0.150826	0.177242	0.0756064	0.141672	-0.0141526	0.240369	0.0983346	0.070953	0.396607	0.395685	0.320371	qPCR
FCAR	-0.100892	-0.150905	0.0330411	0.109568	0.0824665	0.110134	0.147271	-0.146952	-0.127752	0.00258876	0.00582908	0.214805	0.219094	-0.135951	-0.133016	-0.0817987	0.100326	-0.073077	-0.0599335	-0.0291967	0.205835	0.19967	0.385168	0.139766	0.0452143	0.0777735	0.360005	-0.0483895	0.0699154	0.25727	-0.0679335	-0.0564509	0.0899538	0.221025	0.175716	-0.0168869	0.289427	0.0446344	0.170812	0.0203392	0.112551	0.0717243	0.039001	0.103495	novel
FCER2	-0.0801651	-0.042547	0.168702	0.195048	0.244767	0.226088	0.194199	-0.190896	-0.217019	0.08274	0.0173392	0.0725029	0.16131	-0.0871468	-0.0587211	-0.0592038	0.0144469	-0.0437056	-0.0389119	-0.0305177	0.115354	0.0995662	0.0367601	0.109502	0.0461574	0.0178984	0.419504	0.0972451	-0.0396425	0.133306	0.0798591	0.0223	0.000119855	-0.0639965	-0.115336	-0.0918837	0.107851	0.139084	0.0135025	0.031314	0.0989035	0.26917	0.248171	0.250192	qPCR
FCGR2A	-0.0671706	-0.105505	-0.0502893	0.0205801	-0.0265619	-0.0113085	0.077667	-0.0767342	-0.069475	-0.00633954	0.0340633	0.139348	0.094996	-0.0320554	0.0027708	-0.052644	0.0470095	0.0229694	-0.086434	0.0685204	-0.000853663	0.134188	0.141314	-0.0222786	0.0394739	0.0742095	0.146651	-0.10518	0.0182892	0.0777928	-0.114931	0.0741481	0.00865722	-0.0891883	-0.0816103	0.0160357	0.0684523	0.0825962	0.012697	0.0207486	-0.0433078	0.052456	0.0161648	0.0677038	qPCR
FCGR2B	0.107855	0.090187	0.176127	0.199451	0.126141	0.16352	0.0415131	-0.0390078	-0.0554487	0.0778549	0.0878357	0.149324	0.163902	0.028053	0.0923387	-0.193394	0.19389	0.161642	-0.167152	0.209273	0.106739	0.151392	0.173226	0.10959	0.0909128	0.159854	0.252946	0.111679	0.213732	0.216539	0.0682623	0.0854441	0.234007	0.157453	0.148305	0.0238423	0.205927	0.112712	0.192115	0.103278	0.127044	0.163388	0.155631	0.174961	qPCR
FCGR3B	-0.051705	0.0573766	-0.00328324	0.0125714	-0.00535502	-0.0460143	-0.00755268	0.00872069	0.0120523	-0.0449821	-0.0220872	0.00863497	-0.00397515	0.0116478	0.0282275	-0.0301541	0.0223516	0.0212952	-0.0112543	0.026029	0.163293	0.0761158	0.129408	-0.00240037	-0.0316823	-0.0186072	0.10634	-0.0919896	-0.0553545	0.118393	-0.0305638	-0.0522622	-0.053242	0.0111513	-0.00564641	-0.024387	0.131074	0.0634026	0.00230331	-0.0770522	0.0814144	0.0974653	0.0649636	0.11369	qPCR
FCN2	0.0726854	0.0908342	0.117005	0.144768	0.0926123	0.0955458	0.0655535	-0.0666379	-0.084982	0.0939934	0.0490888	0.149308	0.149352	0.043795	0.0674175	-0.141935	0.165288	0.130173	-0.0855573	0.152363	0.136469	-0.0183073	-0.0925997	-0.0713629	0.0122821	0.165446	-0.130696	-0.0280904	0.0452627	0.151039	0.113396	0.0912392	0.0416202	-0.0776702	-0.0537302	0.0247247	0.132926	0.147951	0.110742	-0.0757165	0.116181	0.00712942	0.0427695	0.0525978	qPCR
FCRL1	-0.190129	-0.123267	0.121662	0.171474	0.249061	0.200126	0.286722	-0.2845	-0.296189	0.0616193	0.00570251	0.12907	0.168832	-0.0305623	-0.0261482	-0.0508825	0.107476	0.00759216	-0.0704657	0.0430006	0.102356	0.169367	0.145388	0.0212741	-0.0423622	-0.00656259	0.305544	-0.0859674	-0.0753563	0.172433	0.0177899	0.0250695	-0.0289077	-0.106233	-0.158285	-0.114451	0.138942	0.175654	0.0840923	0.0175469	0.120004	0.298486	0.316588	0.3064	qPCR
FCRL2	-0.0823284	-0.0939376	-0.0226461	0.0201379	0.00288273	0.0236517	0.0705372	-0.0694708	-0.0623287	0.0255181	-0.00511329	0.0519478	0.028159	-0.0840382	-0.0748068	-0.0420245	0.0505618	-0.0608019	-0.064681	-0.0129703	-0.0256585	0.0816608	0.199149	0.0154324	-0.0755984	-0.0624469	0.249471	-0.0110201	-0.133101	-0.00985743	-0.121893	-0.130879	-0.13318	0.0415923	0.0146424	-0.049695	0.013053	-0.0339452	-0.0248514	-0.0878963	0.00475196	0.101625	0.134038	0.128418	qPCR
FCRL3	0.010886	-0.0414786	0.085254	0.10235	0.0789806	0.112735	0.101289	-0.0998548	-0.115408	0.0875822	0.0231426	0.0861099	0.0940085	-0.0246935	-0.00219906	-0.100584	0.130273	0.0409209	-0.135187	0.12025	-0.0412563	0.15397	0.0469517	-0.0249383	0.0854455	0.0848418	0.166712	0.0394514	-0.0434411	0.112577	0.0198671	0.0165504	0.0143613	-0.0260501	-0.0865373	-0.129996	0.0692059	0.196449	0.0328627	-0.0408565	-0.0552328	0.237754	0.310766	0.242028	qPCR
FCRL5	0.132122	0.0368534	0.245511	0.286491	0.165092	0.254782	0.107109	-0.103333	-0.139685	0.201414	0.190157	0.168182	0.128525	-0.298516	-0.193399	-0.219606	0.0439033	-0.134695	-0.251787	0.0539197	0.00737169	0.257184	0.201966	0.00737651	0.0713521	0.165059	0.205155	-0.0825319	0.136845	0.151459	-0.11586	0.119787	0.111211	-0.0246125	0.0219716	0.0825687	0.119706	0.142339	0.103493	0.0475339	0.15719	0.317495	0.270637	0.272834	qPCR
FCRL6	-0.0453	-0.122823	-0.0495063	-0.0337612	-0.0389367	0.000261533	0.00293586	-0.00412765	0.00254557	-0.0328685	-0.0574524	0.0897922	0.00683028	-0.0843032	-0.0758269	0.013746	0.000917705	-0.121737	0.0107872	-0.112708	0.0156424	0.10206	0.0458883	-0.0426044	-0.0999302	0.0542615	0.133286	-0.0451123	-0.0246418	-0.0166602	-0.0415985	0.0161051	-0.0468448	-0.109328	-0.0830577	0.0398839	-0.0538181	0.0637797	-0.110422	0.127639	-0.0573814	0.25494	0.222091	0.237822	qPCR
FCRLB	0.0425064	0.0070527	0.0606661	0.0681658	0.0477641	0.0655566	-0.0128363	0.0138447	0.00909528	0.0764782	0.0181605	0.0870619	0.0118119	0.0116025	0.0458341	-0.109812	0.0797555	0.0515381	-0.0616792	0.0467562	-0.0518321	0.0892994	0.133229	-0.0116646	-0.0431428	-0.033234	0.104512	0.0330599	0.0634135	0.0353849	0.0721923	-0.108119	0.0122908	0.171762	0.226888	0.126289	0.0350599	-0.0180832	0.0400475	0.155941	0.0544471	0.0328906	0.0169918	0.0444099	qPCR
FEN1	0.0544303	-0.093405	-0.132335	-0.0940911	-0.133557	-0.11319	-0.0887831	0.0878268	0.102489	0.128894	0.0494237	0.0588426	0.0033037	-0.0684846	-0.0748349	-0.0258198	0.0242825	-0.0891897	-0.000900767	-0.0640264	0.0536225	0.0260418	0.0893655	-0.0386113	0.0212507	0.136764	0.175077	0.057569	-0.0584728	0.0652137	0.013003	-0.0673903	-0.0528964	0.0519561	0.0207243	-0.0191195	0.0795905	-0.00840019	0.0341403	0.0182055	-0.0125546	-0.1792	-0.153306	-0.16658	novel
FES	0.107949	0.00414962	0.104774	0.128656	0.0935225	0.117004	0.0392832	-0.0403101	-0.058521	0.0853317	0.0779659	0.192246	0.115058	-0.0580999	0.0380631	-0.209213	0.123751	0.0557778	-0.230848	0.194327	-0.0555625	0.0247122	-0.138347	0.00181112	0.157847	0.188507	-0.00842557	-0.00912819	0.0718137	0.115282	0.13539	0.261796	0.0841228	-0.302418	-0.26547	-0.00872082	0.086536	0.108768	0.100899	0.0673505	0.168952	0.0507986	0.0289095	0.0700372	qPCR
FETUB	-0.105778	0.023228	0.158217	0.230986	0.242131	0.183342	0.218318	-0.217467	-0.233278	0.127351	0.121703	0.218058	0.197892	-0.0513596	-0.0180876	-0.125739	0.115229	0.0248042	-0.0999194	0.0726321	0.131186	0.000272461	-0.0483163	-0.00483713	0.0166868	0.120158	0.012389	-0.222194	-0.129966	0.140808	0.0570238	0.080622	-0.092283	-0.247546	-0.278851	-0.11607	0.129895	0.111465	0.0727983	0.0229872	0.077094	0.0823183	0.0290083	0.150712	qPCR
FGF19	-0.182142	-0.190943	-0.220392	-0.166392	-0.133766	-0.15224	0.0492836	-0.0513159	-0.0147042	-0.0387781	0.0463969	-0.0280996	-0.0229768	0.19892	0.0813547	0.168277	0.126962	0.0621686	0.170134	-0.044358	-0.0675657	-0.0600403	0.0714887	-0.00243602	-0.0263019	-0.0664203	-0.0434754	-0.085137	-0.105312	-0.032863	0.0392579	-0.122401	-0.101771	0.0784712	0.0548519	-0.0417524	-0.0203726	-0.0614316	0.00396008	0.00555093	0.0113197	-0.112844	-0.0726446	-0.059842	qPCR
FGF2	-0.0451362	-0.0248437	0.215542	0.246709	0.288033	0.264526	0.182116	-0.181521	-0.194479	0.0291703	0.0216107	0.201734	0.223598	-0.0999804	-0.0804598	-0.115808	0.163897	-0.0262277	-0.112917	0.0525519	0.251592	-0.089137	-0.0666225	0.0338328	0.00376199	0.171098	0.124028	-0.00872872	-0.133158	0.239462	0.193633	-0.0275592	-0.100586	-0.0992268	-0.129023	-0.0924651	0.213413	0.171254	0.117019	0.137281	0.161878	0.0134957	0.0325522	0.0532093	qPCR
FGF21	-0.0463834	-0.00107075	0.339357	0.408696	0.387862	0.40533	0.375423	-0.373844	-0.389205	0.164263	0.213141	0.465038	0.447272	-0.105907	-0.0904748	-0.22567	0.382092	0.0591812	-0.15559	0.137904	0.150916	0.155096	0.213696	0.0679073	0.10383	0.262932	0.316048	-0.0279758	-0.0331816	0.275724	0.0169519	-0.0596329	-0.0119194	0.103952	0.0636734	-0.0550571	0.265258	0.141113	0.286036	0.0864001	0.148349	0.184221	0.295952	0.273812	qPCR
FGF23	-0.0383466	-0.0873184	0.251542	0.318171	0.284691	0.340417	0.290941	-0.291307	-0.291488	0.0321881	0.0916863	0.3043	0.237305	-0.0707535	-0.0591687	-0.152996	0.30099	0.0291219	-0.117821	0.093278	0.174327	0.171458	0.279597	0.0793697	0.100164	0.375812	0.424342	0.0863775	0.0305212	0.139842	-0.114841	-0.0122794	0.0427089	0.0842716	0.0634564	0.00415556	0.160833	-0.00967203	0.191292	0.0780406	0.0353459	0.0567354	0.206453	0.0875776	qPCR
FGF5	-0.244461	-0.249869	-0.224877	-0.145534	-0.102838	-0.11972	0.07229	-0.0732521	-0.0419884	0.0326614	0.0740979	0.0509756	0.0908474	0.0431034	-0.0748747	0.230575	-0.0464554	-0.0824434	0.208025	-0.195617	-0.113263	-0.0189626	0.0331124	0.138067	-0.00602898	-0.127008	0.129694	-0.106336	-0.171122	-0.0339078	-0.0893399	-0.208254	-0.123296	0.172521	0.0726727	-0.16678	-0.00890629	-0.0662483	-0.0232129	-0.0437514	0.0156899	-0.0271804	0.0461206	-0.000836349	qPCR
FGFBP1	-0.248329	-0.108327	-0.207195	-0.184957	-0.0963281	-0.18693	0.0277188	-0.0291821	0.00147441	-0.150178	-0.0438389	-0.280762	-0.211441	0.462552	0.408274	0.21147	-0.179831	0.283177	0.248787	0.0346832	-0.102097	-0.16342	-0.0723245	-0.0303757	-0.181233	-0.23553	-0.195438	-0.155745	-0.182889	-0.213968	0.195201	-0.10738	-0.147434	-0.0363351	-0.090376	-0.122463	-0.216999	-0.0763694	-0.213752	-0.0584927	-0.00431634	-0.278891	-0.33842	-0.308564	qPCR
FGFR1OP	0.161602	0.0364017	0.223522	0.259589	0.169745	0.246025	0.0387847	-0.038464	-0.0701968	0.0832225	0.056187	0.212279	0.199682	-0.145464	-0.0499427	-0.282676	0.162028	0.0418369	-0.246431	0.170376	0.20432	0.115351	0.0480212	0.00149211	0.0469171	0.258095	0.0567257	0.0738881	0.103498	0.283326	0.032066	0.11102	0.108772	-0.0292205	-0.0106283	0.0364588	0.27645	0.138902	0.212475	0.0923969	0.106314	-0.0260403	-0.0267813	-0.032961	novel
FGFR2	0.136274	0.0270174	0.285389	0.365429	0.243661	0.3198	0.170409	-0.167033	-0.1924	0.167092	0.164095	0.281783	0.236388	-0.153862	-0.0867367	-0.250973	0.264448	0.0011364	-0.205963	0.116955	0.02414	0.392805	0.400297	-0.139253	-0.0158295	0.27442	0.397275	0.0881666	0.205068	0.144937	-0.13688	0.157979	0.210254	0.0283731	0.0465972	0.0568761	0.147569	0.0452517	0.1802	0.0364926	0.20621	0.334646	0.328055	0.285934	novel
FGR	0.0463744	-0.0431719	0.165685	0.205885	0.187258	0.218224	0.126457	-0.125636	-0.138966	0.0135563	0.0483989	0.251351	0.241823	-0.0944842	-0.0468185	-0.247469	0.249874	0.0815199	-0.20478	0.18319	0.209859	0.117502	0.156311	0.0497133	0.101129	0.233963	0.211878	0.0553881	0.0829609	0.44598	0.112403	0.100486	0.125582	0.0230264	-0.0107452	-0.0670872	0.483294	0.116556	0.326731	0.0831906	0.163737	0.0344238	0.0545487	0.0465536	qPCR
FHIT	0.0211473	-0.0629654	0.130077	0.184381	0.1735	0.187314	0.130916	-0.13044	-0.142979	-0.024739	0.00544301	0.0871844	0.11307	-0.0435985	-0.000247896	-0.165791	0.131912	0.0586507	-0.125622	0.112925	0.154505	0.0691175	0.10146	0.00374663	0.0420882	0.176582	0.0779594	-0.0144481	0.0389884	0.295213	0.189836	0.0768084	0.0693929	-0.033885	-0.0448265	-0.0418391	0.278202	0.153496	0.212802	0.138494	0.136465	0.0042015	0.00601898	-0.024277	novel
FIS1	-0.0150381	-0.0264885	0.138694	0.194208	0.17987	0.175646	0.149164	-0.148338	-0.164404	-0.024566	-0.031624	0.117892	0.127921	-0.0246217	-0.076489	-0.0260931	0.178304	-0.00705202	0.0280753	-0.019099	0.0945614	0.121149	0.13667	-0.0321859	-0.0179101	0.144206	0.100702	-0.0312692	-0.0435721	0.226551	0.225661	0.0220381	-0.0132483	-0.0395588	-0.0692742	-0.0733351	0.215736	0.136395	0.152917	0.0508727	0.135252	0.0769234	0.069804	0.0865194	novel
FKBP1B	0.0735479	0.0240927	0.257907	0.276736	0.262134	0.288168	0.138246	-0.137887	-0.170587	0.0301972	0.0195257	0.204313	0.227885	-0.146702	-0.0621193	-0.277235	0.179766	0.0324819	-0.250605	0.171175	0.16912	0.0750397	0.0185537	0.00263992	0.0752626	0.239835	0.0603465	0.00747972	0.0211035	0.280837	0.160926	0.117164	0.0606678	-0.108535	-0.126056	-0.0639361	0.250709	0.197281	0.207353	0.0814241	0.101749	0.0658889	0.0384915	0.064081	qPCR
FKBP4	0.112311	-0.0306432	0.276941	0.319038	0.244076	0.330122	0.125158	-0.124341	-0.149843	0.0710783	0.0603328	0.292593	0.263453	-0.229612	-0.140732	-0.313698	0.238735	-0.025574	-0.30152	0.162377	0.196738	0.250139	0.263584	0.0307656	0.0735351	0.303884	0.260552	0.0429593	0.0594982	0.307432	0.00376547	0.0945366	0.0997932	-0.00379373	-0.026786	-0.0584604	0.30574	0.110248	0.265985	0.147263	0.108668	0.220189	0.234467	0.214167	qPCR
FKBP5	0.0978734	0.0560382	0.211907	0.217792	0.192839	0.211558	0.0489085	-0.0483065	-0.0715107	0.000668712	0.00227175	0.140144	0.156361	-0.101324	-0.0353309	-0.2351	0.163162	0.0435953	-0.213069	0.157612	0.14587	0.0848074	0.0683114	-0.0137806	0.0291488	0.180937	0.0622067	0.0182889	0.0392375	0.294194	0.159852	0.10007	0.0556051	-0.0815433	-0.0750516	-0.0124993	0.290743	0.123609	0.220291	0.120766	0.0954642	0.109825	0.106514	0.0911306	novel
FKBP7	-0.00330777	-0.0550586	0.0573311	0.107501	0.081549	0.0880491	0.0964333	-0.0950495	-0.100784	-0.069835	-0.0339873	0.136074	0.169222	-0.129596	-0.114007	-0.103527	0.0826914	-0.0295522	-0.118786	0.0605475	0.10386	0.098149	0.195365	0.0122925	0.0440625	0.173973	0.204118	-0.0250372	0.0542475	0.429307	0.198278	0.02852	0.101181	0.0999754	0.0645158	-0.0770758	0.41673	0.229527	0.348681	0.0707038	0.158732	-0.0645771	-0.0183747	-0.0693366	novel
FLI1	0.102871	0.0151866	0.245835	0.267736	0.23322	0.274931	0.107501	-0.106939	-0.136676	0.0324052	0.0215716	0.243006	0.231821	-0.113533	-0.0330939	-0.290236	0.235445	0.068132	-0.257873	0.213043	0.195964	0.049676	0.020897	0.0016712	0.0603354	0.256068	0.0927112	0.0565339	0.0706074	0.285944	0.155159	0.135609	0.0941608	-0.0916219	-0.0822012	-0.0136089	0.265526	0.162946	0.204703	0.130519	0.132314	0.0428428	0.0278064	0.0479013	qPCR
FLRT2	-0.0991777	-0.160619	-0.13469	-0.0896344	-0.115999	-0.0752038	-0.0164127	0.0161304	0.0442116	-0.0510091	-0.00311286	0.0782762	0.0762681	-0.0891989	-0.134192	0.0114015	0.0637237	-0.148246	-0.0102203	-0.107781	0.0204955	0.118832	0.19926	0.0548478	-0.0967452	-0.0836503	0.222349	-0.0896224	-0.0953499	-0.0330205	-0.0462787	-0.0838286	-0.0389983	0.0903886	-0.0168373	-0.1568	-0.031883	-0.0239167	0.0134141	-0.0290242	0.0400289	-0.00261184	-0.0341368	0.0405082	qPCR
FLT1	0.127222	-0.0170524	-0.0820731	-0.0413888	-0.140768	-0.0840085	-0.141935	0.141143	0.152041	-0.00633568	0.0273339	-0.0573227	-0.0432382	0.0480027	0.00204393	0.0579491	0.00249613	-0.0191895	0.0788744	-0.065827	-0.0864401	0.0801252	0.173515	-0.0597962	-0.0538275	0.0141438	0.129845	0.19174	0.0847215	-0.0126339	-0.0220726	0.09628	0.128361	0.0318276	-0.0283909	-0.0736949	0.0117565	-0.0324043	-0.0414617	-0.108705	0.0260926	0.0597864	0.0611203	0.0990049	novel
FLT3	-0.0634676	-0.00547216	-0.0808971	-0.0882012	-0.0590686	-0.0922152	-0.0389983	0.0390155	0.0432107	-0.0740817	-0.0691591	-0.0408665	-0.0733197	0.0119957	0.00227242	0.0531464	-0.0532085	-0.0868776	0.0627301	-0.108574	-0.163176	0.0253647	0.0136873	-0.0459018	-0.0152976	-0.0653805	-0.0209677	-0.0396194	0.0145489	-0.142966	-0.0524102	0.0777479	0.00264244	-0.130656	-0.104957	0.0349357	-0.184468	0.0150371	-0.0932013	0.0401949	0.0236224	-0.00469715	-0.0460749	-0.0158912	novel
FLT3LG	-0.246132	-0.277094	-0.259698	-0.171264	-0.144204	-0.154517	0.0928135	-0.094314	-0.0536489	-0.00271445	-0.0222502	-0.0517848	-0.017275	0.119661	-0.0050202	0.277852	-0.134508	-0.022613	0.26329	-0.15641	-0.0574533	0.13236	0.251947	0.051795	-0.0430841	-0.120767	0.102327	-0.14813	-0.20827	-0.0952477	-0.0518506	-0.340698	-0.149821	0.355597	0.215771	-0.189699	-0.0340739	-0.199927	0.0235251	-0.0972465	-0.0227595	-0.07002	-0.0583379	-0.0791835	qPCR
FLT4	-0.0207043	-0.0378335	0.139131	0.191829	0.160971	0.175932	0.169111	-0.166616	-0.179443	0.0335371	0.0321186	0.123084	0.0842485	-0.14439	-0.140438	-0.104742	0.165789	-0.062338	-0.104908	0.0241191	0.0954294	0.125535	0.163662	0.072873	0.153472	0.170318	0.0628826	-0.108139	-0.0643328	0.156757	-0.0325056	0.0449572	-0.0540511	-0.115216	-0.120941	-0.0475592	0.174012	0.0316969	0.0486582	0.0859775	0.180222	0.245752	0.225428	0.266555	qPCR
FMNL1	0.0941326	0.0685678	0.227356	0.24698	0.205144	0.227682	0.0745019	-0.0720947	-0.0934958	0.0499785	0.00881581	0.097618	0.109506	-0.0583894	0.00499029	-0.187753	0.138381	0.0555368	-0.178638	0.142108	0.206933	0.137268	0.152392	0.026993	0.0459605	0.185731	0.183169	0.0783917	0.0607704	0.385477	0.0415492	0.128725	0.0834831	-0.0900293	-0.0876003	-0.0155688	0.367841	0.238772	0.239572	0.0817967	0.0531027	0.093906	0.130932	0.0851218	novel
FMR1	0.0140679	-0.00829554	0.0432015	0.0472518	0.0484421	0.0501673	-0.0063003	0.00644242	0.00491237	-0.0115201	0.00782261	0.0570492	0.0352783	-0.0314992	-0.000681061	-0.069382	-0.0196291	0.0324132	-0.0558882	0.0460104	0.0678894	0.0231596	0.13898	-0.0208488	-0.0360591	0.110104	0.105635	0.0407668	0.0140493	0.10183	-0.0110203	0.039257	0.029525	-0.00455419	-0.0480734	-0.037149	0.101591	0.0516904	-0.0140162	0.0798888	0.0999196	-0.0719295	-0.0425881	-0.107393	novel
FOLR1	-0.364916	-0.345464	-0.31252	-0.208042	-0.113561	-0.171832	0.169556	-0.17104	-0.123467	-0.199539	-0.172045	-0.0858646	0.0493815	0.00756325	-0.131501	0.238447	-0.0676871	-0.1545	0.207645	-0.230615	-0.116411	-0.0600774	0.0165761	0.0318111	-0.200025	-0.252318	0.155281	-0.0882175	-0.313521	-0.0998664	0.118253	-0.185338	-0.246282	-0.0283745	-0.152546	-0.241064	-0.0895826	-0.0660541	-0.000114277	-0.0836457	0.0333688	-0.174661	-0.185611	-0.143206	qPCR
FOLR2	-0.130627	-0.175157	0.161228	0.262312	0.281574	0.292145	0.29558	-0.293388	-0.304401	0.0528538	0.0535814	0.281009	0.279267	-0.196706	-0.180975	-0.119217	0.16732	-0.109701	-0.10889	-0.0162041	0.175207	0.136247	0.119486	0.127141	0.0536069	0.164292	0.377377	-0.0384251	-0.101764	0.204868	0.0347854	-0.0384468	-0.0448044	-0.00619882	-0.0934316	-0.146537	0.211343	0.0820229	0.20222	0.00785452	0.132202	0.0229808	-0.00491412	0.0232991	novel
FOLR3	0.00135272	-0.00935376	0.0197791	0.0446789	0.109832	0.0313699	0.029374	-0.0251409	-0.0361702	-0.0437404	-0.00638615	-0.00058419	0.0144928	-0.00899098	-0.0401488	-0.00614496	0.142501	-0.0105539	-0.00124341	0.059935	0.0514425	-0.058423	-0.0641691	-0.0594037	0.00446156	0.0189402	-0.0024801	0.0160759	-0.0856047	0.0868696	0.181698	0.023936	-0.103946	-0.168421	-0.130764	0.00817953	0.0516094	0.117249	0.00530611	0.0955788	0.102628	0.107272	0.0749876	0.0515093	qPCR
FOPNL	0.0829624	0.0387031	0.239801	0.272423	0.209696	0.255022	0.108657	-0.107758	-0.12943	0.105646	0.122352	0.313464	0.299664	-0.120556	-0.016046	-0.302725	0.208405	0.0838981	-0.272162	0.216779	0.210878	0.0810601	0.0772226	0.26001	0.398818	0.30995	0.196866	-0.0010107	0.0496701	0.393001	0.134186	0.0686474	0.0549664	-0.0222092	-0.00764787	0.021597	0.393804	0.173672	0.341558	0.0605333	0.139861	0.00315151	0.0518286	0.0438253	novel
FOSB	-0.0250714	0.0467908	0.0575216	0.0625338	0.0486713	0.0493509	0.0578792	-0.0584848	-0.0647532	0.0189364	-0.0148006	0.0598674	0.0928183	0.0424611	0.0688112	-0.0894183	0.0455567	0.123181	-0.0394563	0.100921	0.0128339	-0.00893617	-0.0479177	-0.023162	-0.0334297	0.0087219	-0.0927325	-0.0282898	-0.0464965	-0.025229	-0.0663444	0.023995	-0.0402101	-0.0765658	-0.0802514	-0.0403669	-0.0255919	-0.00261181	-0.031172	0.0098945	-0.0484131	0.0614848	-0.104701	0.0210013	qPCR
FOXO1	0.18045	0.0557271	0.221355	0.229838	0.171741	0.230131	-0.0021936	0.00345813	-0.0275302	0.0843832	0.0387119	0.214426	0.191679	-0.156386	-0.0814878	-0.249642	0.174449	-0.0147796	-0.221656	0.124467	0.187736	0.0957988	0.0806257	0.00812708	0.0884077	0.257928	0.0804629	0.110054	0.0672695	0.292764	0.0746493	0.108204	0.0721157	-0.0776069	-0.0469941	0.0275693	0.285431	0.130728	0.238287	0.101584	0.125181	0.109333	0.125178	0.118115	qPCR
FOXO3	0.23026	0.120007	0.178248	0.171595	0.111867	0.140135	-0.0892161	0.0911591	0.053589	0.0660058	0.0304763	0.143984	0.0820567	-0.0569604	0.0282871	-0.222872	0.0981308	0.052092	-0.211347	0.156785	0.136875	0.04494	0.0516412	-0.00786684	0.0803091	0.191573	0.180837	0.234803	0.12186	0.173974	0.0816557	0.103475	0.113328	-0.0118326	0.0387878	0.0715668	0.182392	0.0398492	0.161218	0.0602875	0.0535111	-0.0169598	0.0113137	0.00324811	novel
FRZB	0.13513	0.152801	0.147026	0.132589	0.0378675	0.0775606	-0.0289457	0.0302037	0.0119511	0.0994375	0.0151929	0.0376335	-0.0406115	-0.086835	-0.0337428	-0.133897	0.0919371	-0.00564817	-0.145345	0.0870813	-0.00344627	0.154906	0.0910501	0.0249103	0.0763712	0.0840623	0.137087	-0.0446754	0.0988916	0.0537451	-0.138164	0.0995787	0.0651072	-0.0801861	-0.00867771	0.110861	0.0621578	-0.0109816	0.0174713	0.0398776	0.0363234	0.310503	0.238723	0.270006	qPCR
FST	0.00915443	-0.0534954	0.21566	0.278565	0.188109	0.282272	0.158332	-0.157915	-0.162357	0.123362	0.122728	0.22397	0.290466	-0.0502952	-0.0621871	-0.127009	0.210613	0.0320778	-0.104495	0.0973621	0.284152	0.214211	0.267501	0.0872297	0.166597	0.237051	0.348132	-0.0220066	0.0135462	0.290341	-0.0498052	0.0775193	0.117775	0.0595426	-0.0588185	-0.219266	0.310111	0.0886205	0.31109	-0.0212296	0.0821437	0.127036	0.114217	0.156122	qPCR
FSTL3	-0.173533	-0.155709	0.185144	0.307974	0.294594	0.308537	0.350042	-0.349042	-0.341662	0.11497	0.119811	0.188616	0.270819	-0.119812	-0.12933	-0.0989467	0.177168	-0.0620678	-0.0893496	0.00783807	0.126029	0.213231	0.268699	0.137048	0.021643	0.0845821	0.477709	-0.0439667	-0.159419	0.161215	0.00906544	-0.1231	-0.0818902	0.102693	-0.0234521	-0.211428	0.153038	0.0828832	0.198762	0.0612222	0.155587	0.235202	0.282741	0.232212	qPCR
FUCA1	0.0652198	-0.0187117	0.216488	0.283254	0.215225	0.255602	0.187981	-0.186375	-0.194979	0.00426833	0.0842763	0.117438	0.0524118	-0.108255	-0.0719474	-0.155254	0.155526	-7.69754e-06	-0.172766	0.133862	0.0167555	0.296216	0.307516	-0.0568538	0.0451496	0.190684	0.0624027	-0.114098	0.220959	0.0616236	-0.00261287	0.23753	0.23028	-0.0614309	-0.0274124	0.0389787	0.0637797	-0.00420445	0.0779986	0.0586937	0.0918603	0.368888	0.342239	0.356607	qPCR
FURIN	-0.0113164	-0.00356823	0.475664	0.559897	0.51824	0.56904	0.431884	-0.430158	-0.456075	0.186786	0.171037	0.367305	0.396207	0.0128935	0.111562	-0.371284	0.445533	0.271998	-0.285402	0.374599	0.366693	0.210646	0.125189	-0.0179273	0.1434	0.344257	0.201606	-0.0964744	0.04788	0.433677	0.165164	0.131348	0.0780878	-0.0987467	-0.110655	-0.0412678	0.420824	0.242882	0.369344	0.0588133	0.173125	0.325446	0.398389	0.348813	qPCR
FUS	0.078589	0.0792393	0.189501	0.187665	0.171085	0.176694	0.0459731	-0.0439463	-0.0629683	0.055946	0.0168496	0.158117	0.118522	-0.0634511	-0.0572821	-0.101315	0.127552	0.0340085	-0.109481	0.108229	0.171057	0.0909042	0.144172	-0.000272926	0.0691126	0.146107	0.248217	0.0516353	0.0146523	0.291466	0.139106	0.0675571	0.0588079	-0.0066439	-0.0498308	-0.088515	0.249788	0.207157	0.21823	0.169936	0.185132	-0.0107766	-0.0282862	-0.00135195	novel
FUT3_FUT5	0.0173701	0.0607706	0.221085	0.241883	0.211472	0.219899	0.207856	-0.207083	-0.220284	0.0871616	0.0922137	0.122715	0.169021	-0.117488	-0.116677	-0.0210811	-0.038002	-0.0687973	-0.0124415	-0.0486175	0.235725	0.30344	0.281277	0.0906115	0.126262	0.067012	0.269353	-0.100729	0.0960257	0.121087	-0.0996908	-0.0465277	0.155009	0.278658	0.197353	-0.0812252	0.126482	0.000740492	0.287127	-0.000352308	-0.0136997	0.00286312	-0.0105889	-0.0238857	qPCR
FUT8	-0.0288105	-0.0997246	0.0929713	0.168833	0.180527	0.171429	0.168354	-0.168134	-0.176253	-0.123716	-0.132242	0.11775	0.169206	0.0324248	0.0311515	-0.129645	0.221324	0.0985736	-0.0978802	0.147371	0.0555859	0.0474988	0.0561821	0.0657215	-0.0130279	0.0873606	0.119702	-0.0622983	-0.0514323	0.21144	0.24678	-0.0336901	-0.0108224	0.0335596	-0.0122426	-0.0950582	0.198736	0.12487	0.197092	0.0234018	0.0334586	0.0984031	0.150354	0.128412	novel
FXN	0.079195	0.0224658	0.241546	0.269476	0.246602	0.271389	0.125529	-0.124823	-0.152958	0.0345696	0.0143651	0.187912	0.214695	-0.166861	-0.0798528	-0.269043	0.163497	0.00759097	-0.249991	0.156069	0.201483	0.0464794	0.0293839	0.0345855	0.057611	0.24987	0.12166	0.0361842	0.0457053	0.330621	0.179234	0.0676388	0.0747975	-0.0125581	-0.0216266	-0.0304664	0.320896	0.168209	0.24568	0.0966686	0.119085	0.0316205	0.0320542	0.0275642	novel
FXYD5	0.0251579	-0.07628	0.149077	0.18622	0.181777	0.211948	0.1342	-0.134583	-0.151363	0.0245237	0.03662	0.173442	0.166453	-0.0981118	-0.0654821	-0.167786	0.156693	0.0131397	-0.146572	0.095721	0.162199	0.0172894	0.0180338	0.00766321	0.0295921	0.250985	0.111257	-0.00124488	-0.0238186	0.249214	0.175121	0.0241851	0.010563	-0.0296103	-0.0586222	-0.0712706	0.248212	0.130499	0.158828	0.0217961	0.116579	-0.0577888	-0.0465314	-0.0635767	qPCR
FYB1	0.120812	0.0612529	0.218007	0.239195	0.215626	0.22251	0.0514233	-0.0500673	-0.0829105	0.0147756	0.0160009	0.154699	0.180485	-0.086282	-0.0237062	-0.247805	0.226183	0.0556583	-0.211145	0.168424	0.150054	0.0159919	-0.0251447	-0.0126056	0.0748098	0.234424	0.0797137	0.0604509	0.0305653	0.314263	0.240092	0.115694	0.0511502	-0.117902	-0.115943	-0.0234811	0.285559	0.208897	0.205835	0.130641	0.14543	0.134203	0.130489	0.140281	novel
GAL	-0.0391403	-0.0741904	-0.217845	-0.243565	-0.204142	-0.217537	-0.127774	0.125888	0.154275	-0.166339	-0.113549	-0.229887	-0.187669	0.188091	0.138191	0.162833	-0.176537	0.0743674	0.177576	-0.0610512	-0.043509	-0.0992525	-0.100518	0.0300934	0.0106602	-0.0807043	-0.0823309	0.0793099	-0.0518246	-0.110378	0.0509555	0.0271219	-0.0351953	-0.104142	-0.113357	-0.0428438	-0.100495	-0.0379227	-0.112404	-0.129829	-0.068244	-0.108959	-0.166154	-0.111042	qPCR
GALNT10	0.0380163	-0.060228	0.169871	0.236295	0.122808	0.218497	0.142671	-0.143334	-0.133178	0.116972	0.100447	0.272123	0.12424	-0.0677577	-0.0923814	-0.00380324	0.145399	-0.0312053	-0.00790795	0.0130663	0.00694585	0.314218	0.355058	-0.0274438	-0.0428497	0.178237	0.200789	-0.132619	0.0788342	0.0215944	-0.196481	-0.0121065	0.0592553	0.111993	0.128625	0.0654578	0.0466281	-0.112227	0.0943247	0.141371	0.0191293	0.343774	0.391428	0.35349	qPCR
GALNT2	0.152404	0.173039	0.0458879	-0.0339074	-0.0594591	-0.0592723	-0.13644	0.135047	0.125525	-0.0575305	0.0167999	0.116295	-0.0245638	0.0183537	0.0670649	-0.0546339	-0.0206169	0.0641676	-0.0861807	0.114719	-0.109335	0.145119	0.0545019	-0.141688	-0.0127947	0.197599	0.0893901	0.0958821	0.156433	-0.173528	-0.190878	0.17098	0.136802	-0.0833772	-0.0419315	0.0773981	-0.181155	-0.096453	-0.0436468	0.0111206	-0.0882544	-0.0259259	0.0561017	-0.0272378	qPCR
GALNT3	-0.0924779	-0.0576559	-0.0585818	-0.037758	-0.0270654	-0.0554128	0.00747866	-0.00769132	0.0148737	0.0127584	-0.0108382	0.0754138	-0.0278721	0.00828625	-0.013188	0.0648078	0.0174513	-0.0313202	0.0282286	-0.0335132	-0.0199261	0.0339397	0.134046	0.0414062	0.0443814	0.0173294	0.141809	-0.0649475	-0.0112404	-0.0170379	-0.118901	-0.0436169	-0.0311964	0.0244232	0.0276673	0.0299945	0.00757669	-0.0891436	-0.00135223	0.0184414	0.0240487	-0.0770422	0.0475913	-0.0452249	qPCR
GALNT7	-0.00011279	-0.0134335	-0.077239	-0.0902831	-0.0963484	-0.0944262	-0.0746054	0.0754198	0.0912634	-0.0195567	-0.102902	0.0731419	0.0110294	-0.0381875	-0.109825	0.106036	0.0445762	-0.137436	0.0916502	-0.135122	-0.153006	0.119655	0.135214	-0.0928542	-0.133958	-0.0395507	0.0982076	-0.0156545	0.0570246	-0.0552604	-0.138845	0.0766041	0.0371017	-0.0604243	-0.03297	0.0483272	-0.0410544	-0.0868629	-0.000523668	-0.0224493	-0.00202038	0.0962049	0.0900877	0.10386	novel
GAS6	-0.246137	-0.275249	0.0570972	0.189575	0.180539	0.219729	0.299721	-0.299447	-0.281996	0.105113	0.124059	0.0916118	0.141131	-0.0668735	-0.104426	0.0736585	-0.0563479	-0.0885042	0.07542	-0.120497	0.110421	0.224999	0.21188	0.151191	0.0386872	0.00902851	0.241617	-0.222798	-0.13277	0.030103	0.02102	-0.0841077	-0.0644752	0.0511197	-0.0541578	-0.186357	0.0311063	-0.0171976	0.1235	0.0382037	0.10967	0.0460564	-0.0181422	0.0164088	qPCR
GBP2	-0.141907	-0.145548	-0.0251347	0.0300661	0.0136911	0.0514745	0.0371161	-0.0372736	-0.0395718	-0.0880022	-0.0262451	0.10159	0.119867	0.104465	0.0955098	-0.00630184	0.0149194	0.152848	0.00805367	0.0770438	0.212999	0.0851553	0.0875561	-0.00719211	0.00745508	0.0319607	0.0576874	-0.114764	-0.0562785	0.204004	0.0389291	-0.0500478	-0.0550178	0.0127994	-0.000602557	-0.0169851	0.182306	0.0813617	0.173621	0.236262	0.0942781	-0.0607301	-0.0255355	-0.0585914	novel
GBP4	-0.0333025	-0.0604995	-0.00934485	0.019195	0.000716268	0.0215687	0.0349344	-0.0343907	-0.0428115	-0.0975286	-0.0530159	0.0816712	-0.0134793	0.053302	0.0685346	-0.0991923	0.0518509	0.105837	-0.0851694	0.115614	0.0993499	0.0349226	0.186109	0.0614259	-0.0328615	-0.00602377	0.0423108	-0.0870371	0.00742312	0.17907	0.0620745	0.059646	-0.00633864	-0.0668044	-0.0484109	0.0125225	0.199143	0.0363409	0.118573	0.0688626	0.0241506	-0.110653	-0.0458592	-0.0663932	novel
GCG	0.110261	0.0126914	0.299309	0.338303	0.237563	0.331256	0.185259	-0.183991	-0.197378	0.0806747	0.12124	0.382206	0.364494	-0.166834	-0.120713	-0.321882	0.483636	0.0466475	-0.282704	0.211656	0.112398	0.232706	0.307504	-0.0403821	0.10911	0.361403	0.334537	0.106097	0.105782	0.234571	-0.10903	0.0389457	0.085935	0.0823132	0.0980866	0.0680333	0.234079	0.0642276	0.256075	0.163586	0.077626	0.159934	0.283658	0.182049	qPCR
GCNT1	0.110223	0.0846665	0.0895557	0.074518	-0.0039362	0.0495335	-0.0737868	0.0736281	0.0696891	0.0956785	0.0371344	0.203363	0.022317	-0.0925363	-0.0358675	-0.11357	0.0970595	-0.0162354	-0.162795	0.0863247	0.089077	0.170695	0.176468	0.0125393	0.0608121	0.154402	0.326043	0.00162234	0.048758	0.0556375	-0.215234	0.0795715	0.0151628	-0.0921024	-0.0476939	0.0892839	0.0661596	-0.0514835	0.138186	0.0899972	-0.0578063	0.149889	0.242843	0.178784	qPCR
GDF15	-0.030486	-0.132972	0.236936	0.362037	0.244031	0.343847	0.268895	-0.267812	-0.271494	0.125747	0.112669	0.372126	0.415564	-0.399392	-0.357352	-0.23034	0.23854	-0.213511	-0.2228	-0.0243393	0.218123	0.304102	0.367103	0.184468	0.227208	0.243473	0.50452	-0.000392484	-0.0471942	0.267537	-0.187097	-0.124255	-0.0278098	0.180836	0.128047	-0.0575066	0.280408	0.0493533	0.305368	0.158396	0.116181	0.156641	0.215307	0.120879	qPCR
GDF2	-0.263695	-0.139839	-0.19333	-0.172806	-0.0342795	-0.141587	0.0757019	-0.0758414	-0.0445281	-0.0666773	-0.0275039	-0.121604	0.0292296	0.202944	0.0777756	0.257776	-0.0646622	0.023183	0.251318	-0.116005	-0.103234	-0.0478359	-0.0994495	-0.0254463	-0.119854	-0.273151	-0.165923	-0.166704	-0.218875	-0.0804331	0.122634	-0.17625	-0.188752	0.0156	-0.0517214	-0.133726	-0.0964545	0.031141	-0.0722445	-0.11516	0.0727261	0.0773053	0.0181847	0.0650556	qPCR
GDNF	0.171714	-0.0038521	0.0562727	0.0862023	-0.0602223	0.0483649	-0.0381675	0.039128	0.0289277	0.102528	0.0894458	0.0843847	-0.00372539	-0.0508559	-0.0279165	-0.125665	0.140397	0.0169357	-0.11527	0.0880692	-0.0122383	0.288778	0.303923	-0.0250276	-0.00998939	0.198341	0.278829	0.15988	0.156401	0.0178499	-0.232701	0.0417753	0.148392	0.150393	0.164493	0.0587326	0.0551487	-0.0839577	0.0627676	-0.0377016	-0.0473366	0.0110068	0.0431263	0.0118873	qPCR
GFAP	-0.327252	-0.238882	-0.426725	-0.35705	-0.296718	-0.357969	-0.0371564	0.0341173	0.0860283	-0.146773	-0.153831	-0.156089	-0.0675968	0.153039	0.0301913	0.209799	-0.0326126	-0.0287263	0.196275	-0.134139	-0.0257786	-0.154593	0.00411983	0.103954	-0.0310768	-0.243156	0.0652153	-0.106176	-0.270816	-0.135043	0.0248803	-0.254276	-0.238225	0.0914809	0.00140075	-0.148425	-0.093687	-0.126925	-0.119893	-0.137403	0.00610938	-0.408654	-0.355153	-0.357939	novel
GFER	0.184751	0.0772646	0.384366	0.423622	0.295282	0.398612	0.148846	-0.147163	-0.176771	0.125047	0.10534	0.320601	0.265445	-0.235806	-0.151412	-0.308473	0.247757	-0.0046097	-0.263931	0.153569	0.189845	0.455621	0.428484	-0.00428871	0.0970379	0.387988	0.364054	0.149578	0.132907	0.26922	-0.092145	0.0719449	0.130982	0.0848031	0.110139	0.0535287	0.292845	0.0313645	0.265156	0.136312	0.0941591	0.20883	0.197383	0.151573	novel
GFOD2	0.138746	0.0022048	-0.0255978	-0.0516117	-0.0768366	-0.0322105	-0.123275	0.123189	0.121963	0.0142955	0.00278311	-0.0444799	-0.0601765	0.0506092	0.0534075	0.058493	-0.0524124	-0.0291231	0.0350893	-0.0233	-0.0701346	-0.0368549	-0.041442	-0.0222045	-0.0417066	0.0265081	-0.107954	0.00169446	0.142129	-0.118513	-0.0710138	0.178093	0.136823	-0.091533	-0.0595211	0.0602897	-0.115257	-0.0749955	-0.0519603	-0.000366519	-0.0851494	-0.0988931	-0.164038	-0.0881611	novel
GFRA1	-0.24207	-0.186001	0.100199	0.193147	0.228407	0.237303	0.333262	-0.332538	-0.316685	0.0036001	0.0642898	0.166526	0.360754	-0.0537976	-0.089647	-0.0738919	0.182821	-0.00240505	-0.0586967	0.0372806	0.221313	0.0566482	0.23477	0.196456	0.0376844	0.0617378	0.485311	0.00695529	-0.166511	0.211631	0.0363759	-0.0894681	-0.0753438	0.0648288	-0.0774139	-0.251429	0.203619	0.119837	0.235447	0.00530838	0.121529	0.0614716	0.0896549	0.0914789	qPCR
GFRA2	-0.0114192	-0.0948534	-0.0705624	-0.020173	-0.029605	-0.0320233	0.00967037	-0.0102076	0.00734913	-0.0736303	-0.0255265	0.115578	-0.00337699	-0.129363	-0.112497	-0.0728733	0.0726608	-0.122457	-0.0571198	-0.0584523	-0.141502	0.0775561	0.177397	-0.0190708	-0.106565	0.0887955	0.207957	0.052169	-0.0469265	-0.0916494	-0.124555	-0.063	-0.108589	-0.0358365	0.0140968	0.107273	-0.0456047	-0.125243	-0.10472	-0.0837201	-0.0150392	-0.0404523	-0.00300246	-0.0499276	qPCR
GFRA3	-0.278624	-0.347622	-0.501579	-0.434745	-0.36673	-0.389898	-0.0979646	0.0951193	0.155718	-0.231056	-0.171252	-0.171543	-0.132079	0.121368	-0.0206971	0.304505	-0.126806	-0.120839	0.272346	-0.261657	-0.204213	-0.105304	0.0185185	0.0726452	-0.169378	-0.27708	0.0119624	-0.0852752	-0.320412	-0.196144	0.0288666	-0.280048	-0.279533	0.089499	-0.0319183	-0.195684	-0.178546	-0.131256	-0.126727	-0.0701257	-0.0213675	-0.298381	-0.279447	-0.250986	qPCR
GGA1	-0.00312619	0.0215184	-0.0641916	-0.0809639	-0.0964774	-0.0961657	-0.0434108	0.0420688	0.0583679	-0.0660418	-0.0459423	-0.106908	-0.201381	0.050396	0.0135118	0.0618414	-0.0462803	-0.00295069	0.067732	-0.0478931	-0.0438916	0.213893	0.155126	-0.0815922	-0.0293428	-0.176931	0.00564699	0.0371166	-0.116337	-0.125758	0.00688769	-0.174562	-0.11775	0.120627	0.0887027	-0.0384244	-0.0941389	-0.134009	-0.0476277	-0.0742234	-0.112226	0.13631	0.0715111	0.0948482	novel
GGH	0.0443986	0.0502819	0.351091	0.398231	0.400779	0.396984	0.257896	-0.254511	-0.279405	0.143937	0.139251	0.308719	0.372381	-0.0990943	-0.0074256	-0.268058	0.225157	0.105666	-0.215813	0.221563	0.308046	0.130281	0.0448551	0.0469661	0.10475	0.252466	0.200849	0.00182903	0.0498085	0.261114	0.0706182	0.0755399	0.0762953	-0.0223276	-0.0397287	-0.0402404	0.30106	0.0486006	0.219901	-0.0271594	0.137413	0.140896	0.136493	0.154018	novel
GGT1	0.200235	0.0856141	0.430687	0.485545	0.312564	0.43708	0.217295	-0.214758	-0.244672	0.211073	0.144319	0.306182	0.169802	-0.22748	-0.148322	-0.289435	0.279428	-0.0181458	-0.247837	0.133495	0.118235	0.662297	0.80114	-0.0891273	0.14417	0.344028	0.288502	0.0393094	0.331367	0.227834	-0.228967	0.196949	0.295959	0.0933765	0.172245	0.171308	0.233967	0.0339676	0.243335	0.183657	0.153176	0.471018	0.476716	0.419023	novel
GGT5	-0.0639139	-0.129099	-0.0110609	0.0792183	-0.0225597	0.0484514	0.0905361	-0.0908197	-0.0716243	-0.045086	-0.0942515	0.156213	0.076358	-0.0748484	-0.14406	0.0297785	0.130714	-0.138528	0.0441141	-0.135123	-0.0386223	0.269285	0.36291	0.0478824	-0.0336606	0.042272	0.307943	-0.0306979	-0.0449023	0.033945	-0.170121	-0.0784802	-0.0431783	0.0801514	0.0606415	-0.0185558	0.0435917	-0.00263272	0.0759311	-0.0536273	0.0653086	0.151652	0.12635	0.15127	novel
GH1	-0.550842	-0.383587	-0.389542	-0.310956	-0.146119	-0.246697	0.176633	-0.18168	-0.114627	-0.230115	-0.236309	-0.189393	-0.0799933	0.178329	0.00698499	0.464134	-0.340558	-0.10466	0.415029	-0.321088	-0.0532055	-0.122209	-0.0649304	0.193272	-0.0724415	-0.413832	-0.147396	-0.426818	-0.365753	-0.116109	0.107583	-0.258164	-0.284415	0.0335622	-0.112729	-0.291506	-0.102758	-0.0869749	-0.100707	-0.0200875	-0.0776492	-0.234402	-0.208111	-0.217389	qPCR
GH2	-0.0503227	-0.0343247	-0.0680306	-0.0720345	-0.0406452	-0.0702577	-0.0464791	0.0453217	0.0627503	-0.0154112	0.0225615	-0.128223	-0.140287	-0.0599583	-0.0486443	0.0267638	-0.0976974	-0.105688	0.0262457	-0.0887976	-0.0288261	-0.00448985	0.022927	-0.0308498	-0.0661552	-0.0625163	-0.0895132	-0.0969081	-0.0598024	-0.146511	-0.164849	-0.122663	-0.0925607	0.0607991	0.0775385	0.0436994	-0.131759	-0.103317	-0.222273	0.0394847	-0.167073	0.163239	0.234317	0.136221	qPCR
GHRHR	-0.0103515	0.0297923	-0.0261392	-0.042774	-0.0366708	-0.0630552	-0.0259106	0.0252789	0.0293509	-0.0513342	-0.119661	-0.126956	-0.158754	0.0298715	0.0565884	-0.0257396	-0.0766079	0.0267257	-0.018735	0.0143687	-0.0302748	0.150779	0.222998	-0.0600315	-0.0324602	-0.140311	-0.147671	-0.076677	0.0097446	0.0618294	-0.00464896	0.0648938	0.00536159	-0.102372	-0.0980524	0.00166979	0.0458708	0.0721677	0.0401559	-0.00247838	-0.0190277	-0.10462	-0.131482	-0.124917	novel
GHRL	-0.414207	-0.336086	-0.394996	-0.317119	-0.160567	-0.268538	0.0938683	-0.0957183	-0.0376378	-0.123382	-0.105914	-0.161171	-0.097177	0.184154	0.00269902	0.319127	-0.0109475	-0.0173385	0.320747	-0.178734	-0.0608338	-0.201927	-0.0467511	0.00131905	-0.117345	-0.253205	-0.161391	-0.215259	-0.357533	-0.0973146	0.10809	-0.314774	-0.340261	0.050135	-0.0238227	-0.135666	-0.0914104	-0.0468201	-0.0924082	-0.0208041	0.0145795	-0.259847	-0.177258	-0.199217	qPCR
GKN1	-0.177412	-0.174791	-0.199785	-0.146486	-0.0794701	-0.122794	0.0900666	-0.0898323	-0.0677005	-0.163984	-0.0882262	-0.0812784	0.00643639	0.194277	0.163174	0.0517855	0.0149299	0.172721	0.0745562	0.0720128	-0.0855678	-0.0332776	0.00866342	-0.0744906	-0.0738495	-0.121556	-0.00525525	-0.0939347	-0.0949013	0.0735363	0.0890543	0.0110001	-0.0321004	-0.0576861	-0.126391	-0.178069	0.0614188	0.0556983	0.102261	0.0196988	0.0776974	-0.0424145	0.00122803	-0.0569771	qPCR
GLB1	0.270207	0.149401	0.330404	0.350512	0.205625	0.297508	0.0445039	-0.0426633	-0.0808208	0.133791	0.115368	0.360442	0.264159	-0.215198	-0.127241	-0.33481	0.305539	0.0111204	-0.302359	0.197342	0.137603	0.318552	0.284131	-0.0829167	0.0285345	0.301562	0.19842	0.0558756	0.206439	0.293369	-0.0324193	0.140573	0.20785	0.0659093	0.0984016	0.0638282	0.297482	0.0900949	0.248229	0.122117	0.18154	0.315569	0.265846	0.340201	qPCR
GLO1	0.179685	0.0684005	0.274232	0.320845	0.231583	0.286861	0.103285	-0.103143	-0.124519	0.0587658	0.0821208	0.294474	0.256459	-0.140269	-0.0475072	-0.316475	0.260444	0.0731225	-0.272013	0.228124	0.13203	0.218279	0.165491	-0.0154756	0.0889116	0.32763	0.196988	0.104853	0.212663	0.257379	-0.0101499	0.186006	0.23475	0.0132855	0.0325833	0.0288125	0.268556	0.0883148	0.20084	0.0714843	0.0797572	0.0118464	0.0704702	0.0061185	qPCR
GLOD4	0.0955371	0.012994	0.226764	0.276054	0.226528	0.255549	0.115967	-0.11456	-0.138956	0.0407535	0.0315173	0.223482	0.217841	-0.115731	-0.0492596	-0.252109	0.210891	0.0397308	-0.216536	0.162105	0.16389	0.140222	0.104043	-0.0159009	0.0612734	0.269744	0.185412	0.0409688	0.081063	0.292127	0.123954	0.121333	0.116582	-0.0417557	-0.052019	-0.0375631	0.275105	0.16871	0.218989	0.0954685	0.15404	0.0976839	0.126312	0.0881596	novel
GLRX	0.162407	0.0937681	0.235961	0.265433	0.16972	0.222013	0.0505723	-0.049886	-0.0746671	0.0972032	0.141437	0.249147	0.240625	-0.0935528	-0.00116812	-0.269126	0.170111	0.103407	-0.219021	0.194165	0.195383	0.26242	0.185407	-0.0162773	0.12909	0.296981	0.200605	0.0894885	0.238244	0.221704	0.0082083	0.246701	0.294024	0.000740163	-0.0222355	-0.0243329	0.23324	0.0573782	0.226114	0.0170608	0.103575	0.0506893	0.0317838	0.0493548	qPCR
GLT8D2	-0.0852083	-0.013217	-0.116418	-0.107029	-0.101612	-0.135595	-0.0335273	0.0322821	0.0545626	-0.0296102	-0.0146297	-0.0802274	-0.118413	0.0276493	-0.0219943	0.0989732	-0.0114911	-0.0358442	0.107638	-0.103676	-0.00164156	-0.0606557	-0.0432034	-0.043575	-0.0874032	-0.0608646	0.0662333	-0.0524722	-0.135983	-0.0416567	-0.0910677	-0.11483	-0.139914	0.00470123	-0.0103645	-0.0370472	0.0170651	-0.155935	-0.0897081	0.0144978	-0.0922183	-0.12604	-0.0422685	-0.0972903	novel
GMPR	0.226356	0.1099	0.225952	0.23349	0.150905	0.200311	-0.028691	0.0292244	-0.0041824	0.16499	0.160689	0.225716	0.175905	-0.0807702	0.0248128	-0.308084	0.201736	0.122219	-0.26523	0.23638	0.127677	0.0748868	0.0771727	-0.0539281	0.0556948	0.305359	0.124306	0.105983	0.167188	0.268288	0.052341	0.137525	0.173137	0.00982623	0.0429346	0.0512125	0.27771	0.0845383	0.225722	0.0919229	0.102041	0.0627489	0.108043	0.0624192	novel
GNE	0.213873	0.0996083	0.219294	0.220689	0.169858	0.206951	-0.036099	0.0373481	-7.55929e-05	0.0546493	0.0593076	0.143507	0.131677	-0.135576	-0.0355591	-0.269607	0.146422	0.0341876	-0.236421	0.159497	0.14123	0.0837647	0.06721	-0.013795	0.0993257	0.237766	0.033654	0.117637	0.11873	0.234864	0.108469	0.11218	0.115494	-0.0335639	0.00773322	0.0586582	0.218876	0.105299	0.157623	0.206432	0.190093	0.0557552	0.0195644	0.0328796	novel
GNLY	-0.0307029	-0.0218259	0.0765075	0.0954281	0.140494	0.106471	0.112158	-0.111974	-0.115026	-0.042168	-0.0150494	0.0320708	-0.00859036	-0.0465294	-0.0568769	-0.00679374	0.0156255	-0.0603777	-0.00665308	-0.0379149	0.0645687	0.101094	-0.00166587	0.001835	-0.0319001	0.098298	0.0600098	-0.0831718	-0.00310021	0.0882549	0.193878	0.0569564	0.0139342	-0.078895	-0.100928	-0.0383411	0.048722	0.14753	0.0181253	0.0102036	0.105435	0.137426	0.0507927	0.0939216	qPCR
GOPC	0.120778	0.0267136	0.237827	0.264773	0.210025	0.260625	0.0712205	-0.070263	-0.0997735	0.0623705	0.0455817	0.189527	0.181016	-0.151159	-0.0521034	-0.306307	0.206039	0.0329049	-0.269295	0.178989	0.183079	0.0356916	0.0310033	0.0282872	0.0658392	0.229517	0.0942261	0.0488093	0.0362369	0.29786	0.142156	0.0868867	0.03126	-0.0964752	-0.0649696	0.0353753	0.283048	0.158605	0.214108	0.11872	0.126188	0.0484908	0.0473106	0.0439827	novel
GP1BA	-0.0305998	0.0140815	-0.00142686	0.026282	0.0696808	-0.00116873	0.0491246	-0.048919	-0.0551434	-0.0730605	-0.0464946	-0.0685958	-0.0129923	0.149857	0.132395	-0.0326731	0.106522	0.161013	-0.0210045	0.135795	0.0292702	-0.0363577	0.00639414	0.0169411	-0.0128816	0.103376	0.129155	0.0201933	-0.0336374	0.170192	0.389336	0.00517181	0.00286862	-0.002756	-0.0519273	-0.0838127	0.163022	0.114751	0.0815791	-0.0172989	0.152762	0.00689207	0.0474988	0.0129716	qPCR
GP2	0.107748	-0.0268693	-0.0208843	-0.0236464	-0.0883893	-0.0183548	-0.0836674	0.080374	0.0981908	0.136862	0.12907	0.0794186	-0.0193874	-0.0617181	-0.0874096	0.102345	0.0205293	-0.137152	0.0764385	-0.130476	-0.132609	0.0853259	0.114906	-0.0420424	0.0101918	0.0448881	-0.0147409	0.0533234	0.00697559	-0.180876	-0.160234	0.000761546	0.00408247	-0.00505462	-0.000908743	0.0213211	-0.152621	-0.157711	-0.0783218	-0.0306649	-0.0303546	-0.00367553	0.0421275	-0.00180553	novel
GP6	-0.0142737	-0.0286405	0.180065	0.214004	0.225647	0.221316	0.141381	-0.139809	-0.164124	0.0281714	0.0188062	0.133365	0.19054	-0.0835688	-0.0376364	-0.169867	0.116411	0.0262094	-0.153592	0.106791	0.153036	0.00993913	-0.0303197	0.0437419	0.036916	0.142808	0.0738158	-0.0673496	-0.0187738	0.294767	0.262299	0.0659651	0.0313077	-0.0722843	-0.112844	-0.0997748	0.291197	0.15724	0.159191	0.0484602	0.107442	0.102328	0.0829794	0.0974776	qPCR
GPA33	-0.0916816	-0.0806736	-0.125841	-0.106764	-0.0877471	-0.0948576	0.0642674	-0.067249	-0.0394678	0.00164526	0.0454141	-0.130178	-0.136942	0.199811	0.101988	0.257809	-0.132519	0.0272866	0.266489	-0.118652	-0.172649	-0.0179715	0.0327671	-0.0917406	-0.104757	-0.0902066	-0.177863	-0.0785617	-0.0530446	-0.158971	0.0651046	-0.0809435	-0.0442782	0.0711876	0.0446159	-0.0431521	-0.161468	-0.0645089	-0.0804808	-0.0412485	0.0113247	0.168482	0.13078	0.2277	novel
GPC1	0.158466	0.0524651	0.0570866	0.0629707	-0.00267852	0.042407	-0.147029	0.147961	0.136746	0.0466776	-0.00120247	-0.0286757	-0.0496474	0.0282831	0.0735423	-0.109527	0.0348091	0.0524286	-0.109826	0.0973708	0.0254157	0.09308	0.0192207	-0.0203461	0.0489602	0.0346864	0.0131514	0.138779	0.114475	-0.108925	-0.0805069	0.163284	0.129035	-0.0994431	-0.0885901	0.0134358	-0.0934225	-0.0966457	-0.0806964	0.0331914	0.0542757	-0.0688605	-0.0885924	-0.0343123	qPCR
GPC5	-0.164577	0.000355575	-0.105678	-0.105745	0.00991512	-0.10903	0.0551531	-0.0561967	-0.0647519	-0.349729	-0.331	-0.176316	-0.0331245	0.176753	0.142225	0.0439751	0.0183849	0.114739	0.101319	0.0065155	-0.0538254	-0.169566	-0.187234	-0.140928	-0.207211	-0.123383	-0.105264	-0.0612326	-0.116305	0.0385304	0.226055	-0.0313703	-0.0905713	-0.0942012	-0.124884	-0.0801567	0.0153935	0.0682972	-0.0799859	0.0845875	0.0735218	-0.0239475	-0.00621738	-0.0171983	qPCR
GPKOW	0.130867	0.118392	0.246555	0.267325	0.197017	0.218059	0.0950989	-0.0933673	-0.117524	0.0572373	0.0678529	0.195671	0.183846	-0.0251492	0.00983122	-0.178202	0.230835	0.132936	-0.173891	0.21798	0.175162	0.345569	0.306878	-0.0616879	0.0920619	0.243784	0.313879	0.0893703	0.0900052	0.202059	-0.083333	0.0171471	0.0930268	0.121095	0.129956	0.0204811	0.215496	0.0298659	0.225956	0.0834989	0.0773134	0.139858	0.205446	0.122502	novel
GPNMB	-0.141383	-0.141627	-0.0572599	0.00509246	0.00943242	0.00985647	0.0690182	-0.0685984	-0.0543069	-0.00120814	0.0742336	0.0858279	0.120016	0.0392312	-0.0302639	0.082542	0.071095	-0.0312509	0.0910061	-0.0854921	-0.0566217	0.195496	0.234678	0.06722	0.0334269	-0.0642339	0.107822	-0.149865	-0.0727216	-0.0686773	-0.10563	-0.0757542	-0.0660393	0.0437856	0.00955154	-0.0328237	-0.0621147	-0.0647052	0.0222356	-0.0160462	0.061232	0.1444	0.110046	0.161748	qPCR
GPR37	0.179535	0.0789433	0.246543	0.269339	0.173486	0.242771	0.0561816	-0.05463	-0.0696814	0.0759725	0.0977063	0.30028	0.290908	-0.0746825	-0.0186517	-0.306232	0.450312	0.0962718	-0.258417	0.242911	0.152282	0.158613	0.226968	-0.0101725	0.127632	0.327695	0.46571	0.235815	0.117038	0.199031	-0.120652	0.0259122	0.119739	0.127032	0.121516	0.0336777	0.224544	0.0250861	0.17278	0.059455	0.0475522	0.261705	0.427256	0.313238	novel
GRAP2	0.100625	0.0280119	0.224601	0.248423	0.215644	0.247008	0.0719511	-0.0710525	-0.0999911	0.0462808	0.044053	0.215722	0.216384	-0.1254	-0.0636822	-0.246224	0.212092	0.0184313	-0.211601	0.13789	0.18841	0.0271613	0.00873325	0.0177313	0.0728105	0.236721	0.0963128	0.0449285	0.0153399	0.290798	0.17473	0.0849554	0.0385443	-0.0853061	-0.090017	-0.0320948	0.277472	0.161918	0.221586	0.0786921	0.133706	0.0530813	0.0552238	0.0665728	qPCR
GRK5	0.00165983	-0.000840196	0.00521837	0.00942887	-0.0225883	0.0153427	-0.0388922	0.0366004	0.0378056	-0.00966077	-0.0408005	0.0316115	0.0790941	-0.0427348	-0.0136161	-0.0751571	-0.00802374	0.0133769	-0.0510132	0.015529	0.15687	0.00116108	-0.0304275	0.0762351	0.0179051	-0.0134203	0.0841385	0.0943351	-0.105917	0.117159	0.0121877	-0.141693	-0.0716004	0.113533	0.0553874	-0.0774924	0.123626	0.0273472	0.140279	0.0411252	0.0347373	-0.186098	-0.15517	-0.169001	novel
GRN	-0.156364	-0.143766	0.0689271	0.15773	0.157204	0.164256	0.232572	-0.231494	-0.219127	0.0820815	0.0087228	0.11766	0.193186	-0.0415289	-0.0843389	0.000324616	0.131339	0.00298244	0.00508636	0.000852323	0.224722	0.206202	0.200161	0.0854365	0.0967463	0.0937292	0.232784	-0.126575	-0.191246	0.232287	0.0494448	-0.161786	-0.141596	0.0804352	-0.0148032	-0.164475	0.236443	0.0939315	0.252724	0.0193377	0.127667	-0.0187438	0.014605	-0.00598854	qPCR
GRPEL1	0.113308	0.0132316	0.27597	0.329766	0.178782	0.297417	0.194545	-0.193272	-0.211079	0.0621399	0.0740601	0.227337	0.194815	-0.175876	-0.118032	-0.259971	0.258019	0.0214808	-0.216895	0.138011	0.115189	0.631881	0.669168	-0.0299357	0.0921309	0.263544	0.36722	0.0489303	0.119948	0.243085	-0.121834	0.0881155	0.150665	0.0927287	0.0603605	-0.0330732	0.255544	0.0423259	0.254969	0.115909	0.0552084	0.332278	0.334727	0.290542	novel
GSAP	-0.0387478	-0.0684698	0.00362224	0.0441904	0.00843577	0.044271	0.0218075	-0.0213622	-0.0234743	0.0403431	0.0141411	-0.0626557	-0.011869	0.026432	0.0347387	-0.00766252	0.00311144	0.050685	-0.0171353	0.0361714	-0.0435568	0.00508086	-0.018297	-0.109608	-0.131285	0.0319539	-0.0883438	-0.103057	-0.0201028	-0.0458243	-0.0279998	-0.0444648	-0.0159148	0.0283835	0.0177551	-0.00488483	-0.044095	-0.00752091	-0.116388	0.0129042	0.0115553	0.110413	0.027766	0.0672055	qPCR
GSTA1	0.186954	0.051847	0.493386	0.56509	0.414594	0.548074	0.306495	-0.304655	-0.338719	0.179108	0.189613	0.400556	0.392241	-0.143621	-0.0271276	-0.37181	0.37189	0.117993	-0.302916	0.259831	0.0861665	0.673478	0.450155	-0.0930825	0.0770574	0.422543	0.396713	0.0720895	0.311275	0.244673	-0.0972567	0.235687	0.310657	0.0419651	0.0914266	0.0924676	0.231831	0.120126	0.251823	0.0926781	0.133639	0.478831	0.473448	0.428101	novel
GSTA3	0.17457	0.0581337	0.494483	0.55325	0.419795	0.546557	0.301579	-0.299763	-0.333899	0.173279	0.176842	0.398318	0.365547	-0.0897763	0.0251196	-0.364538	0.372373	0.169491	-0.294025	0.297253	0.0950381	0.661627	0.410235	-0.0792278	0.0867198	0.438097	0.404158	0.0613808	0.317897	0.227854	-0.0971051	0.250456	0.319354	0.0257419	0.0800361	0.0916308	0.216092	0.115318	0.217959	0.096305	0.112784	0.485017	0.499514	0.437941	novel
GSTP1	0.038273	-0.0175232	0.0384454	0.0498189	0.0603219	0.0509015	0.00157939	-0.00220049	-0.00934915	0.0191697	-0.00535414	0.0791719	0.0454343	-0.0350946	0.0147521	-0.0816564	-0.0417174	0.00120656	-0.0974548	0.0489336	0.00637536	0.0390535	0.0322636	0.295939	0.388577	0.0781227	0.0352886	-0.0340061	0.057807	0.183472	-0.0084454	0.0718516	0.0791708	-0.000627572	-0.00183419	-0.0315479	0.176269	0.0903174	0.162743	0.0510549	0.0654802	-0.025691	-0.0143521	0.00449486	novel
GUCA2A	-0.216018	-0.258506	-0.305327	-0.256267	-0.182241	-0.214486	0.00998407	-0.0112011	0.0207614	-0.0793568	-0.0607408	-0.0981233	-0.0122938	0.0374955	-0.0536739	0.189298	-0.0533653	-0.0866277	0.151153	-0.143399	-0.163402	-0.0670822	0.01784	0.0836435	-0.0817542	-0.0969141	0.12859	0.057596	-0.198944	-0.128577	-0.0186025	-0.178252	-0.16948	0.0537526	-0.0257373	-0.124328	-0.0965871	-0.140168	-0.140961	-0.0127721	-0.0175842	-0.0536543	-0.0166674	-0.0403685	novel
GUSB	0.262623	0.137131	0.526803	0.542793	0.410595	0.531137	0.178116	-0.176607	-0.224893	0.193391	0.229846	0.479686	0.37899	-0.173998	-0.0570956	-0.381682	0.334058	0.0593907	-0.339589	0.254119	0.198389	0.385886	0.295841	-0.0249202	0.0915003	0.485693	0.358383	0.088072	0.370719	0.234689	-0.0519505	0.275677	0.372977	0.0498158	0.106005	0.11312	0.228708	0.106212	0.241298	0.0618158	0.117004	0.454991	0.429526	0.468451	qPCR
GYS1	0.0823806	0.0424389	0.0859638	0.0989061	0.0864524	0.07835	-0.00149309	0.00165489	-0.0181543	-0.127762	-0.161941	-0.0213291	0.0097664	-0.0655745	-0.0192719	-0.147546	0.0691583	0.011478	-0.15038	0.107105	0.101569	-0.0298063	-0.0326365	0.00836394	0.0123811	0.0728041	0.0010341	0.0904986	0.0371949	0.258594	0.220433	0.0387976	0.0373943	-0.0279549	-0.00520897	0.0306684	0.238967	0.163805	0.168137	0.0956619	0.103165	0.0788737	0.0842968	0.0632024	novel
GZMA	-0.0223628	-0.0352278	0.196487	0.220177	0.182977	0.249105	0.168444	-0.169053	-0.183946	0.0185737	0.0901774	0.178759	0.181939	0.01941	0.0788383	-0.212727	0.217576	0.158806	-0.206911	0.239822	0.164627	0.150106	0.0682097	0.0873362	0.0451492	0.254856	0.355999	-0.0111513	0.0631414	0.189054	0.032031	0.0736061	0.083234	-0.0076303	-0.0210663	-0.0202247	0.141566	0.192693	0.137079	0.102213	0.00689476	0.290721	0.276023	0.27088	qPCR
GZMB	0.156734	-0.0571811	0.0684295	0.0823831	0.0115626	0.114802	-0.0592616	0.0590569	0.0504309	0.135687	0.169499	0.105394	0.0819681	0.0592596	0.0738423	-0.126351	0.178854	0.125007	-0.09055	0.144179	0.115733	0.0832913	0.0123976	0.0599829	0.00731079	0.175958	0.190365	0.084074	0.151482	0.175823	0.0771037	0.108367	0.18454	0.0620795	0.037406	-0.0221661	0.159413	0.12126	0.108808	0.0207406	0.0309555	0.157659	0.142054	0.189365	qPCR
GZMH	0.275725	0.144348	0.113294	0.0771593	-0.0279469	0.0656701	-0.207679	0.207475	0.186668	0.0917989	0.135641	0.0757372	0.0122624	-0.0108623	0.109146	-0.269747	0.112846	0.146153	-0.272075	0.245488	0.0516368	0.157508	0.0722981	0.0361533	0.0941111	0.303825	0.240678	0.200701	0.186087	0.117279	-0.107159	0.117257	0.171208	0.0461844	0.0817735	0.0927785	0.0863401	0.142759	0.0962069	0.011546	-0.0487163	0.0147904	0.0497847	-0.00330305	qPCR
HAGH	0.428997	0.215458	0.416572	0.418676	0.23998	0.370625	0.000736246	0.00160277	-0.0469642	0.203254	0.165781	0.351967	0.251475	-0.184645	-0.0158031	-0.431205	0.244448	0.106571	-0.377721	0.30648	0.152537	0.343143	0.18554	-0.158339	0.115448	0.429541	0.222099	0.243483	0.58045	0.269854	-0.119885	0.495166	0.600545	-0.0161398	0.0720428	0.146476	0.26209	0.107571	0.229737	0.148742	0.126113	0.330467	0.307589	0.295573	qPCR
HAO1	0.172041	0.0315321	0.350399	0.408649	0.244746	0.380949	0.221892	-0.220422	-0.239561	0.178262	0.19954	0.280336	0.200895	-0.107006	-0.0235994	-0.263521	0.241808	0.0841251	-0.217021	0.181803	0.0885447	0.685374	0.620986	-0.136897	0.0382182	0.284192	0.247223	-0.000445237	0.32768	0.204949	-0.205281	0.274544	0.316762	-0.00113655	0.0657493	0.114811	0.205429	0.0509993	0.208928	0.152667	0.0748336	0.435559	0.415509	0.406012	qPCR
HARS	0.0778269	0.0139876	0.233717	0.270779	0.237044	0.26287	0.124165	-0.122975	-0.151902	0.0308757	0.0220462	0.182585	0.185973	-0.117047	-0.0626723	-0.215593	0.185147	0.0205334	-0.18219	0.126735	0.185087	0.0959419	0.0629561	-0.000160908	0.05225	0.243032	0.102839	0.0138196	0.0273242	0.301583	0.167154	0.0817272	0.0468551	-0.0660879	-0.0654767	-0.0209761	0.286977	0.16779	0.229005	0.0864784	0.141648	0.0750436	0.0577867	0.0633777	novel
HAVCR1	-0.0473979	-0.104103	0.0551158	0.145595	0.0435778	0.122316	0.146446	-0.144817	-0.133418	0.0898187	0.0871514	0.193848	0.202382	-0.0747465	-0.131696	-0.0299584	0.261752	-0.00930367	-7.78872e-05	-0.0118414	0.112011	0.248549	0.412899	0.187521	0.197382	0.153245	0.267794	-0.0880285	-0.0312117	0.187214	-0.144288	-0.179479	-0.0373918	0.272376	0.243529	-0.00381962	0.22698	-0.0353288	0.238163	0.0672648	0.15794	0.117502	0.173766	0.137906	qPCR
HAVCR2	-0.138575	-0.194517	0.199993	0.322632	0.311311	0.342474	0.342661	-0.34101	-0.343647	0.0586685	0.0691422	0.309168	0.364882	-0.242822	-0.21599	-0.179211	0.214892	-0.108241	-0.1777	0.0201819	0.153151	0.326183	0.32527	0.0959093	0.0562901	0.178372	0.524967	-0.0677291	-0.0602882	0.181878	-0.0257093	-0.0229771	-0.00296034	0.0312186	-0.056065	-0.141839	0.207092	0.0108417	0.213618	0.0108725	0.116979	0.196419	0.208518	0.194439	qPCR
HBEGF	0.0728627	0.0429892	0.198375	0.228486	0.205386	0.20886	0.0916572	-0.0906113	-0.121017	0.0242457	0.0039228	0.19562	0.205441	-0.0496304	0.0285393	-0.259508	0.190589	0.118012	-0.213677	0.211781	0.226905	0.0335276	-0.00876563	-0.0532428	0.0543569	0.167809	0.0628729	0.00661412	0.0746895	0.32963	0.28284	0.188904	0.120248	-0.152709	-0.162203	-0.068035	0.28145	0.257127	0.172298	0.165244	0.182272	0.108445	0.103886	0.115687	qPCR
HBQ1	0.324654	0.228441	0.131625	0.0869587	-0.0739813	0.0252294	-0.157658	0.158234	0.135912	0.0782194	0.113168	0.174843	-0.0473495	-0.120124	-0.0209118	-0.218298	0.075032	0.00810191	-0.222156	0.145937	-0.030172	0.19107	0.0975787	-0.210168	0.00464832	0.223359	0.0241078	0.074518	0.417941	0.00583665	-0.121574	0.37578	0.390375	-0.0830737	0.023053	0.188803	0.00695056	-0.0239683	0.0268662	0.0372228	0.0215786	0.161972	0.154905	0.169397	novel
HCLS1	0.129777	0.0260819	0.229591	0.250475	0.206829	0.249516	0.0510255	-0.0496147	-0.0818299	0.0429974	0.0541231	0.167314	0.153458	-0.133081	-0.0638909	-0.239216	0.185105	0.00959265	-0.211446	0.133743	0.181301	0.089434	0.082987	-0.00645649	0.064759	0.268443	0.124282	0.0705698	0.0649064	0.288892	0.138181	0.106984	0.0605069	-0.0829279	-0.0510383	0.0385633	0.274922	0.141938	0.209036	0.129796	0.129293	0.085915	0.100501	0.0747338	qPCR
HDGF	0.0606867	0.0877995	0.159162	0.154329	0.157515	0.131664	0.0265422	-0.0271864	-0.0446072	-0.059835	-0.0663886	0.228862	0.254703	-0.0683019	-0.0558537	-0.0629987	0.0330169	-0.0153962	-0.0440431	0.0160355	0.122052	0.0428711	0.0390461	0.0614982	0.0486084	0.135392	0.14541	0.0360442	0.0484856	0.240634	0.0480719	0.0911161	0.0911174	-0.0149942	-0.0409476	-0.0674463	0.233656	0.0959032	0.19507	0.126451	0.134234	0.0398936	0.0764261	0.06678	qPCR
HEBP1	0.0239753	0.0484677	0.165287	0.191269	0.10112	0.142738	0.0932063	-0.0944284	-0.0985978	0.0254709	0.0815515	0.106594	0.0394286	-0.044353	-0.0229185	-0.0670729	-0.00807869	0.00402794	-0.0618147	0.041313	0.0824947	0.0747603	0.0867569	-0.0461846	0.0171851	0.089049	0.0339501	-0.061996	-0.022019	-0.0265498	-0.086001	0.150728	0.0116611	-0.179217	-0.198782	-0.0822558	-0.00709526	-0.0510608	-0.000150489	-0.00308422	-0.0762919	-0.096103	-0.10119	-0.0774328	novel
HEXIM1	0.131717	0.076129	0.259421	0.275861	0.247758	0.258734	0.0766584	-0.0747198	-0.109822	-0.00973284	0.0155517	0.14613	0.110642	-0.123693	-0.0360412	-0.266964	0.190866	0.0373165	-0.226322	0.162592	0.17815	0.0510119	0.0465012	-0.0110902	0.0791098	0.259619	0.0699202	0.0600586	0.0593379	0.315503	0.191044	0.0859469	0.0483917	-0.0753848	-0.0404988	0.0557785	0.293122	0.186575	0.208977	0.120391	0.153559	0.121314	0.100669	0.111143	qPCR
HGF	0.0997917	-0.0346127	0.479751	0.572238	0.41483	0.56639	0.358362	-0.355646	-0.383373	0.201401	0.142608	0.491996	0.441311	-0.288249	-0.176814	-0.373395	0.322401	-0.0228387	-0.353261	0.211357	0.27261	0.446904	0.401953	0.060934	0.210928	0.394265	0.5073	-0.0162214	0.282721	0.466065	-0.0802247	0.213938	0.319238	0.0795389	0.077498	0.0120737	0.480409	0.144778	0.417676	0.167706	0.181251	0.528937	0.545615	0.501062	qPCR
HGS	0.0955155	0.0105104	0.227435	0.257944	0.203399	0.255867	0.0939546	-0.0934123	-0.12124	0.0281177	0.0265215	0.221887	0.214821	-0.145199	-0.059143	-0.280711	0.190197	0.0307659	-0.250252	0.165954	0.216878	0.0917982	0.0787063	0.0157567	0.0815418	0.261688	0.129107	0.0716533	0.0476523	0.311806	0.132333	0.0780316	0.0650767	-0.0390998	-0.0351609	-0.00575512	0.29401	0.165742	0.230185	0.146836	0.115268	0.0999185	0.0975245	0.100004	novel
HK2	0.0345025	0.0548072	-0.0524018	-0.0435631	-0.0832917	-0.0882222	-0.0978492	0.0951779	0.109539	-0.0390755	-0.0410466	-0.0395911	-0.0439226	-0.00743621	-0.0398428	0.0701314	-0.125366	-0.0395043	0.0857162	-0.0716727	-0.0051131	0.0221006	0.0905928	0.0376274	0.0316338	0.0319842	0.0163428	0.0620423	-0.00280501	-0.0477024	-0.133163	-0.110174	0.00445897	0.189926	0.147015	-0.00726305	-0.00940365	-0.104642	0.0350673	-0.105223	-0.0718811	-0.166093	-0.146959	-0.190677	novel
HLA-DRA	-0.0763189	0.000259912	0.0256155	0.0331507	0.0274891	0.0175727	0.0192294	-0.0183923	-0.00567867	0.00680801	0.00321003	0.134208	0.112868	-0.160677	-0.231319	0.0771499	0.057128	-0.187378	0.062817	-0.166037	0.0100434	0.173864	0.24881	0.0694711	0.013153	0.00323456	0.217405	-0.0680077	-0.0508899	0.00881228	-0.2102	-0.139832	-0.0505818	0.170055	0.131853	-0.0252574	0.0604223	-0.141281	0.0641019	0.0134273	-0.0237561	0.173564	0.114568	0.170151	novel
HLA-E	0.0382717	0.0303171	0.134654	0.151863	0.0915335	0.129967	0.0363486	-0.0347698	-0.0314053	0.0200361	0.021601	0.150643	0.0975931	-0.139769	-0.0846132	-0.20355	0.239182	-0.0303947	-0.197983	0.0657395	0.0565241	0.171198	0.225891	0.0553922	0.0964842	0.18185	0.413572	0.0160086	-0.00738806	0.0692636	-0.203172	0.0382396	-0.022331	-0.074417	-0.0602281	0.0255775	0.136046	-0.135553	0.0840618	-0.0251398	0.00563416	0.137107	0.266613	0.172369	novel
HMBS	0.305441	0.157296	0.263483	0.274939	0.0718228	0.213775	0.00909722	-0.00887942	-0.0334898	0.128527	0.17239	0.274068	0.0888747	-0.0470649	0.0488154	-0.250707	0.153054	0.151108	-0.234349	0.262872	0.0301258	0.423428	0.316161	-0.199627	0.0804275	0.350164	0.125836	0.0959022	0.537498	0.00781579	-0.24394	0.370127	0.50674	0.0776056	0.199314	0.229064	0.0221115	-0.079389	0.13981	0.044863	0.0432054	0.286038	0.255813	0.26211	novel
HMOX1	0.0642516	0.0220413	-0.0590958	-0.0265028	-0.111889	-0.0754121	-0.10008	0.0993088	0.0997832	-0.0113739	0.0400868	-0.0405061	-0.177091	0.0707733	-0.00546875	0.142325	-0.0521171	-0.0155722	0.215795	-0.156604	0.00903856	0.21253	0.42564	-0.0424659	-0.0851147	0.0488235	0.125857	0.0181754	0.0986489	-0.0834603	-0.166149	0.00106872	0.0689187	0.113124	0.136733	0.084385	-0.034948	-0.161995	0.0246102	-0.0575647	-0.0177073	-0.101036	-0.128362	-0.119312	qPCR
HMOX2	0.0897697	-0.00136016	0.16159	0.213049	0.111595	0.178215	0.089036	-0.0871226	-0.101829	-0.0191481	-0.0138854	0.121	0.0477681	-0.0234597	0.0223142	-0.180311	0.163416	0.0986076	-0.137578	0.143211	0.0713878	0.481705	0.629522	-0.0574402	0.0805231	0.225225	0.286615	0.037287	0.152028	0.218476	-0.060106	0.135643	0.157753	0.0167482	0.0250722	0.0194217	0.226403	0.0501334	0.209796	0.104213	0.078877	0.120699	0.117699	0.0690058	novel
HNMT	0.102764	-0.0362144	0.309066	0.371291	0.248479	0.37072	0.231497	-0.230827	-0.246792	0.107649	0.11826	0.294518	0.301687	-0.184759	-0.103601	-0.252209	0.220739	-0.00499752	-0.215368	0.119954	0.116618	0.613878	0.471373	0.0347811	0.0853304	0.32032	0.546887	0.0532772	0.170898	0.207867	-0.121742	0.136429	0.194013	0.0575947	0.043675	-0.00667434	0.204011	0.0629816	0.226406	0.0803181	0.0726903	0.415468	0.411511	0.369576	qPCR
HNRNPK	0.0506102	-0.00809559	0.163129	0.206915	0.16353	0.19446	0.0806375	-0.080586	-0.0956958	-0.00732395	-0.00686442	0.165857	0.163601	-0.131145	-0.0920811	-0.169928	0.121525	-0.0180421	-0.131596	0.0678496	0.226574	0.0751983	0.0645129	0.0357699	0.0533205	0.203876	0.0920443	0.0356712	-0.0013683	0.291246	0.10401	0.00124788	0.016426	0.0191924	0.0064026	-0.0251956	0.284163	0.137956	0.220437	0.095669	0.12741	-0.0414082	-0.0318086	-0.0563313	novel
HPCAL1	0.0571394	-0.0127573	0.172182	0.196386	0.168253	0.204731	0.0836649	-0.0834115	-0.106753	0.00663256	0.00350535	0.142816	0.169483	-0.160928	-0.0705821	-0.246391	0.117134	-0.00124828	-0.241243	0.144554	0.173523	0.0323342	-0.00342035	0.0370344	0.0707514	0.165736	0.0251021	0.00172207	0.0253856	0.274994	0.170314	0.0817361	0.033367	-0.0928587	-0.07337	0.00140109	0.265759	0.136989	0.208529	0.0859722	0.0989026	0.0818158	0.0485392	0.0734149	novel
HPGDS	-0.115884	-0.187711	-0.0755065	-0.0328612	0.0461179	0.0316895	0.0965932	-0.0979883	-0.0882359	-0.0702238	-0.00302356	-0.0843395	-0.0408269	0.166142	0.141269	0.118038	-0.121219	0.0896444	0.114278	0.00653424	0.0339923	0.0100094	-0.0498874	-0.0123683	-0.028434	-0.00467733	-0.0851318	-0.0855888	0.0235269	-0.120728	0.0627896	0.0621282	0.0547365	-0.0418523	-0.0738429	-0.0640967	-0.175552	0.0470823	-0.0451357	0.0576077	-0.0460201	-0.209222	-0.291898	-0.212367	qPCR
HS3ST3B1	-0.00717553	-0.0591524	-0.116992	-0.0697868	-0.0926175	-0.0854075	-0.0429111	0.0419835	0.0486388	-0.016659	0.0300627	-0.0811035	-0.00420991	0.0235295	-0.0832647	0.105411	0.0730311	-0.0620676	0.103989	-0.101374	-0.0585113	-0.0378582	0.0496924	-0.0261731	-0.0733886	-0.0157831	0.150011	0.0435193	-0.00780599	-0.0360368	0.048654	-0.0588688	0.0069532	0.11768	0.0825783	-0.0421614	-0.0544272	0.013861	-0.00806269	0.0587064	0.0585581	0.0263819	0.0487342	0.0486005	qPCR
HS6ST1	-0.167286	-0.16221	-0.138089	-0.0600998	-0.105706	-0.0789083	0.103091	-0.104763	-0.0798148	0.0176692	0.0315974	0.0667164	0.0104053	0.185014	0.112728	0.108506	0.0520566	0.132781	0.13645	0.0159136	-0.0360369	0.136691	0.182683	0.0125129	0.0022914	0.0457844	0.122992	-0.0571358	-0.0849339	-0.053439	-0.0675843	-0.0731771	-0.102519	-0.0120971	-0.0107319	0.00104734	-0.0448839	-0.061083	0.0215419	-0.0118501	0.027658	0.0760929	0.0580202	0.113396	qPCR
HSD11B1	0.00593682	0.0737855	-0.297386	-0.382836	-0.28149	-0.382274	-0.298222	0.298501	0.318336	-0.237235	-0.188478	-0.353044	-0.32127	0.175057	0.00367467	0.381723	-0.177266	-0.122617	0.380711	-0.328681	-0.265972	-0.121746	0.0224136	-0.0644339	-0.281969	-0.296465	-0.0128636	0.0910665	-0.0564939	-0.200119	0.0275281	-0.154539	-0.0595303	0.15951	0.137867	-0.00571008	-0.178751	-0.15418	-0.168529	-0.0511418	-0.00257976	-0.0995922	-0.119385	-0.117642	qPCR
HSP90B1	0.113324	-0.00972764	0.046444	0.0425895	0.0185273	0.0650038	-0.0421287	0.0432318	0.0363844	0.121907	0.108622	-0.0404825	-0.0395557	0.178065	0.228943	-0.0454431	-0.0223616	0.216137	-0.0523851	0.183221	0.0458825	0.0746944	0.0390785	-0.0461784	-0.0300286	0.103446	-0.0190422	0.0630653	0.0994347	0.0497727	-0.0429588	0.159707	0.123056	-0.0812201	-0.0802279	-0.0164275	0.0459316	0.0420904	0.109241	-0.0944377	-0.0430877	0.105757	0.110422	0.0930501	novel
HSPA1A	0.0331613	0.00648276	0.254532	0.313314	0.26467	0.288756	0.191829	-0.190764	-0.213331	0.0411903	0.048457	0.191502	0.210866	-0.115398	-0.0889397	-0.187533	0.212731	0.0123198	-0.147092	0.0971019	0.169266	0.154205	0.123179	-0.00133053	0.0713843	0.241298	0.147378	-0.0226911	0.0102824	0.293846	0.168993	0.0882738	0.0457059	-0.0733926	-0.0959025	-0.063924	0.278356	0.161774	0.222787	0.102921	0.15062	0.178141	0.176856	0.176453	novel
HSPB1	0.0050428	-0.0394656	0.0981479	0.157685	0.118433	0.136974	0.0827465	-0.0823601	-0.0965601	0.039995	0.0146629	0.140206	0.183492	-0.0539128	-0.0434138	-0.140265	0.172884	0.03001	-0.11104	0.0888774	0.108225	0.0220998	0.0200553	0.0558454	0.0669844	0.0735763	0.0758515	-0.0771811	-0.0488393	0.239237	0.208585	0.0350828	-0.0116662	-0.0685844	-0.115488	-0.0912223	0.24021	0.115081	0.161863	0.0580681	0.0718068	0.125885	0.127188	0.127099	qPCR
HSPB6	0.260121	0.216748	0.414848	0.386121	0.336737	0.365002	0.0350934	-0.0327225	-0.0663423	0.234029	0.223748	0.276135	0.249648	-0.112586	-0.0351344	-0.283343	0.296196	0.058976	-0.266147	0.207996	0.0784534	0.246462	0.157782	-0.0144409	0.197585	0.363333	0.296896	0.231721	0.248136	0.0523805	-0.207684	0.247438	0.270365	-0.0205008	-0.00882638	0.0273297	0.0751535	-0.0430097	0.127578	0.0222217	0.011246	0.077013	0.190686	0.109619	novel
HSPG2	0.0140655	-0.0239905	0.2679	0.321308	0.304031	0.334109	0.235509	-0.234319	-0.252115	0.137046	0.148856	0.19215	0.258128	-0.0998312	-0.0878544	-0.146853	0.247576	-0.0131663	-0.115345	0.0661253	0.115638	0.153312	0.136219	0.0910712	0.0759218	0.249748	0.435599	0.172704	0.0135497	0.120262	-0.00100754	0.0797036	0.0605455	-0.0448075	-0.103587	-0.103844	0.0966941	0.126126	0.0909197	0.0504081	0.100998	0.260299	0.308117	0.261075	qPCR
HTRA2	0.0688073	0.00182439	0.166467	0.215496	0.140427	0.184038	0.0967647	-0.0953761	-0.112579	-0.00830599	-0.019724	0.144298	0.140932	-0.12742	-0.115511	-0.144276	0.156532	-0.026838	-0.121369	0.056435	0.11924	0.232054	0.26355	-0.0181906	0.0527523	0.202975	0.126595	0.0151675	-0.0139586	0.239854	0.105655	0.0106535	0.0092918	0.0183513	-0.00324897	-0.0472341	0.248616	0.0767404	0.22461	0.0707495	0.115725	0.0730534	0.0662169	0.0572242	qPCR
HYAL1	0.0534845	-0.00985469	0.13054	0.206451	0.132253	0.167611	0.12749	-0.12637	-0.140509	0.139067	0.128863	0.105601	0.158625	-0.13563	-0.137803	-0.0883178	0.131048	-0.0809733	-0.0362609	-0.0381105	-0.124156	0.181695	0.133621	-0.0577991	-0.0160826	0.0614378	0.128134	-0.00610086	0.018979	0.108827	0.0824028	0.0205137	0.0630508	0.0575208	0.00233167	-0.10023	0.121387	0.0358551	0.0161685	0.0286247	0.173574	0.257471	0.234909	0.235955	novel
HYOU1	-0.127892	-0.083985	0.01379	0.0719	0.138757	0.0711095	0.133101	-0.13276	-0.132423	0.0225856	0.0420859	0.027831	0.105387	0.0515183	-0.0175698	0.0671485	0.109163	0.0158132	0.0803426	-0.0430511	0.060352	-0.125507	-0.0985867	0.0242805	-0.0538157	0.0405102	0.162562	0.00223905	-0.220869	-0.0175462	0.157849	-0.0446893	-0.158128	-0.150632	-0.242632	-0.19458	-0.0394362	0.0617946	-0.0619512	0.00949075	0.0916101	-0.100126	-0.0721215	-0.0613972	novel
ICA1	0.133398	0.0545067	0.186226	0.206931	0.172702	0.185688	0.0326617	-0.0315564	-0.061593	0.0275282	0.0388527	0.141982	0.158507	-0.106782	-0.0301645	-0.24846	0.16504	0.0375549	-0.220692	0.1523	0.158759	0.0302151	0.0235188	0.00131065	0.0849086	0.230569	0.093714	0.109574	0.0401792	0.291523	0.1369	0.0942952	0.0651785	-0.0638064	-0.0696645	-0.0311765	0.271663	0.176535	0.237018	0.0804639	0.117723	-0.0259815	0.00152753	-0.0201688	qPCR
ICAM1	-0.145822	-0.134607	0.160477	0.267899	0.221029	0.256032	0.289034	-0.286429	-0.285286	0.0575338	0.0657679	0.199795	0.250849	-0.0703299	-0.0536519	-0.079984	0.104933	0.0111484	-0.084306	0.0531624	0.17746	0.315899	0.316395	0.102106	0.0958352	0.15352	0.424968	-0.138212	0.0272299	0.20501	-0.0192358	0.0583847	0.0643344	-0.00351575	-0.0401843	-0.0752175	0.196963	0.0926873	0.216447	0.0467466	0.21965	0.260362	0.230402	0.240171	qPCR
ICAM2	-0.00804486	-0.0229517	0.0787699	0.119616	0.0567264	0.0913801	0.0717055	-0.0698967	-0.0859931	0.0112397	0.0562762	0.0813789	-0.0172586	-0.11866	-0.148972	0.00781136	0.0131714	-0.12658	-0.0200666	-0.0720404	0.017854	0.190207	0.232958	0.0656662	0.0909186	0.106853	0.121766	-0.100391	-0.0267497	0.0116534	-0.0603286	0.0204617	-0.00555268	-0.0132402	-0.04095	-0.0604139	0.0212188	-0.0365054	-0.0199198	0.065808	0.174808	0.193411	0.157453	0.22998	qPCR
ICAM3	-0.103935	-0.184288	0.0611955	0.165262	0.102546	0.166593	0.18895	-0.187221	-0.186983	0.0809544	0.0736211	0.0817687	0.115722	-0.144433	-0.172097	0.0102208	0.0337663	-0.143728	-0.0164499	-0.0961558	0.01956	0.187444	0.218397	0.0357593	0.0316564	0.0888412	0.233242	-0.174661	-0.036125	0.112619	0.0439666	-0.090065	-0.0166474	0.122248	0.0735697	-0.0535697	0.0830652	0.109101	0.135393	0.0417837	0.130512	0.256132	0.227465	0.238431	qPCR
ICAM4	0.113101	0.132572	-0.143872	-0.16074	-0.185927	-0.238627	-0.201153	0.201416	0.205089	0.0286098	0.0247558	-0.0694587	-0.211712	0.0944021	0.050466	0.0970398	-0.0605736	-0.0236572	0.108622	-0.0922953	-0.141495	-0.0239809	0.119147	-0.118421	-0.0818002	-0.0345248	0.105982	0.165806	0.113269	-0.128815	-0.0819975	0.0462647	0.0747802	0.0354736	0.0768454	0.108699	-0.121708	-0.0486673	-0.158455	-0.0663093	0.0615403	-0.110971	-0.135081	-0.0440091	novel
ICAM5	-0.193487	-0.165058	-0.25684	-0.198806	-0.156097	-0.208655	0.0144969	-0.0147361	0.012717	-0.12422	-0.0956106	-0.0341363	0.0416378	0.0727594	-0.0274642	0.182358	-0.0463883	-0.0469265	0.160044	-0.136633	-0.0951762	0.0342855	0.140908	0.122054	0.0385505	-0.170655	0.0581319	-0.0547897	-0.198405	0.0428316	0.0727399	-0.179549	-0.155159	0.0899489	-0.00569898	-0.166811	0.0114303	0.0829548	0.109874	-0.0351354	0.17386	-0.0871481	-0.079991	-0.0492095	novel
ICOSLG	-0.0617021	-0.0503885	-0.21012	-0.203762	-0.18322	-0.213663	-0.120188	0.119618	0.145995	-0.093736	-0.0318918	-0.0527289	-0.0695896	0.0620315	-0.0154249	0.132662	0.0191464	-0.0730819	0.1478	-0.150565	-0.23744	-0.0233336	-0.00384018	-0.0886786	-0.157197	-0.160637	0.105586	0.0143768	-0.154387	-0.218164	-0.103459	0.0668643	-0.135341	-0.270292	-0.294269	-0.10558	-0.200975	-0.123179	-0.142481	-0.117059	-0.0164919	-0.031911	-0.0438451	0.034482	qPCR
IDI2	0.137091	0.14325	0.0311724	0.0162178	-0.0312067	-0.0388764	-0.137131	0.137592	0.132524	0.0369057	0.0712527	-0.0402553	-0.085396	0.029393	0.0667914	-0.0768904	-0.0230472	0.097211	-0.0721534	0.110325	-0.0365235	0.108839	0.241998	0.0633875	0.105177	0.0331813	0.189234	0.144834	0.145129	0.0331089	-0.175681	0.0218366	0.122841	0.161265	0.199837	0.0903098	0.0482341	-0.00382973	0.0207317	-0.0317853	0.0650329	-0.0574732	-0.00804755	-0.0682581	novel
IDS	-0.0454964	0.0766881	-0.0402023	-0.0807268	-0.00873307	-0.0798782	-0.0712318	0.0723504	0.0695215	0.00100598	-0.0104687	0.00526672	0.0008848	0.0453486	0.00905634	0.110559	-0.0537905	-0.0132927	0.0985297	-0.0675647	0.0220197	-0.0550197	-0.0487718	-0.0294323	-0.0292204	-0.107569	-0.155638	-0.066119	-0.0642394	-0.0595662	0.0118666	-0.141863	-0.137899	0.0259749	0.0971129	0.145915	-0.0678257	-0.0147329	-0.0999354	0.0454932	-0.0128723	0.0507973	-0.000842522	0.0475805	novel
IDUA	0.0843327	0.102917	0.249267	0.303921	0.192971	0.225186	0.144421	-0.14276	-0.170066	0.055952	0.0899654	0.354922	0.252117	-0.120028	-0.0709442	-0.232145	0.265596	0.014442	-0.220984	0.153345	0.0692587	0.26779	0.224253	-0.0376205	0.0851408	0.212487	0.214554	-0.1108	0.107844	0.138272	-0.0932087	0.0587986	0.135172	0.100525	0.0850816	-0.0259008	0.152797	0.00843352	0.192411	-0.0205526	0.120473	0.229092	0.303144	0.304572	qPCR
IFNG	-0.147869	-0.147113	-0.0559532	-0.00372958	-0.0397298	0.00688966	0.0910638	-0.091604	-0.0778572	0.090402	0.10307	0.0824777	0.0918974	0.00608126	-0.0160685	0.0257318	0.0469528	0.00371014	0.0401743	-0.054343	0.138795	0.100759	0.143774	0.0669929	0.0449008	-0.0361948	0.180552	-0.171961	-0.150528	0.0956616	-0.106213	-0.134459	-0.153453	0.0311411	0.00383327	-0.0412778	0.139668	-0.0971437	0.182792	0.0144377	-0.115963	-0.0224571	0.00242032	-0.0122494	qPCR
IFNGR1	-0.0861515	-0.0751046	-0.0641316	-0.00803026	0.0119788	-0.0282436	0.0357718	-0.035839	-0.0220673	-0.0246923	-0.00717176	0.00853657	0.0322219	0.00343422	-0.0449581	0.0477115	0.0483057	-0.0543985	0.0507388	-0.0878031	-0.0415086	0.149008	0.181721	-0.011132	-0.0756797	0.0357955	0.328288	0.0990483	-0.0871583	-0.0374374	-0.0454819	-0.0410822	-0.0512204	-0.00785009	-0.0646569	-0.0953295	-0.0315711	-0.023183	-0.023116	-0.0410262	0.121638	-0.0100929	-0.00310379	-0.0148166	qPCR
IFNGR2	-0.0508424	-0.113902	0.0421962	0.107678	0.0465969	0.117692	0.112903	-0.113235	-0.103011	0.138662	0.136688	0.19147	0.180028	0.0145516	-0.0434047	0.0352081	0.123858	0.027914	0.0722939	-0.020806	0.0237989	0.102617	0.249294	-0.00795291	-0.0201632	-0.0466065	0.110732	-0.0961658	0.0266449	0.0610181	-0.113796	-0.0529262	0.0300868	0.151885	0.136741	0.00453794	0.0628391	0.00845522	0.0761918	0.0548164	0.0812393	0.197214	0.140697	0.226984	novel
IFNL1	0.00458138	-0.036622	0.00757657	0.0484119	-0.0249235	0.017296	0.0537723	-0.0546398	-0.0370932	0.121684	0.116419	0.128543	0.00341191	-0.0829703	-0.0764483	-0.0543649	0.107634	-0.0512538	-0.072065	0.0127356	0.0692369	0.145803	0.286165	0.010006	0.0252119	0.0358117	0.291104	0.036247	0.0161438	0.0910119	-0.158137	-0.00673543	0.00962055	0.0471615	0.0582328	0.0131937	0.131777	-0.100718	0.214888	0.00486197	0.059328	0.00729346	0.111078	0.0111102	novel
IFNLR1	0.0490134	0.140465	0.191632	0.128194	0.182148	0.152083	0.0479512	-0.0476784	-0.0628741	0.0506262	0.0533874	0.188404	0.208548	-0.0483704	-0.0232539	-0.0867656	0.0993077	0.0249404	-0.0820962	0.0713173	-0.0333203	-0.0348591	-0.0487209	-0.00135425	0.0263677	0.10454	0.052352	0.0271814	0.00119466	0.0492792	-0.00537124	-0.0144818	0.00762542	0.0290356	0.0103492	-0.0134418	0.0659134	-0.00349985	0.0122525	-0.0261589	-0.0260545	0.148646	0.18828	0.226478	qPCR
IGF1R	0.00593817	-0.0552828	-0.0277075	0.00336364	-0.026322	-0.00551019	-0.0249373	0.0261856	0.0215565	0.0199508	0.0181055	0.154601	0.131983	0.00838198	0.011044	-0.0601989	0.0916492	0.00754356	-0.0607042	0.0458126	-0.0268036	0.06908	0.0915602	0.0620514	0.0281925	0.0400782	0.186135	-0.045918	0.0609322	0.128155	-0.0255917	0.0829683	0.0938901	0.00439478	-0.0363198	-0.0564831	0.127885	0.0624114	0.0412258	0.0365108	0.102569	0.120094	0.122124	0.203321	qPCR
IGF2R	-0.0260462	-0.0602249	0.181992	0.251375	0.185752	0.249687	0.185375	-0.184579	-0.190171	0.136771	0.165638	0.119689	0.150035	-0.0460941	-0.0139147	-0.0529432	-0.0263386	0.0130714	-0.0199382	-0.0189516	0.0384599	0.242505	0.217162	0.0333445	-0.0487181	0.125009	0.175131	-0.0170968	0.0188877	0.00673637	-0.112005	-0.0315814	0.0752403	0.148492	0.0681467	-0.124306	0.0546633	-0.121088	0.0556595	-0.0212477	0.0730885	0.242605	0.200204	0.228117	qPCR
IGFBP1	-0.326398	-0.286869	-0.467879	-0.433908	-0.327506	-0.388407	-0.11223	0.109764	0.168821	-0.212388	-0.156072	-0.187662	-0.0856993	0.0796489	-0.0977957	0.416445	-0.289014	-0.217361	0.364713	-0.381237	-0.0762704	-0.15667	-0.0551093	0.239166	-0.0173866	-0.277902	0.097975	-0.123314	-0.338427	-0.163577	-0.00125531	-0.284444	-0.251045	0.128811	-0.0405996	-0.29824	-0.144214	-0.12215	-0.054073	-0.132583	-0.0169519	-0.411385	-0.37617	-0.343851	qPCR
IGFBP2	-0.273619	-0.144339	-0.54043	-0.552046	-0.401148	-0.545989	-0.215298	0.213105	0.267698	-0.201973	-0.195325	-0.390492	-0.289566	0.0629992	-0.108763	0.429524	-0.311062	-0.22494	0.375915	-0.394488	-0.168393	-0.269399	-0.0997955	0.17683	-0.114502	-0.432785	-0.0253807	-0.0738324	-0.460652	-0.206231	0.055608	-0.459726	-0.426242	0.175227	0.0284202	-0.221185	-0.144175	-0.223877	-0.153783	-0.167229	-0.132802	-0.55332	-0.473502	-0.55951	qPCR
IGFBP3	-0.310132	-0.174352	-0.200659	-0.165414	0.0115217	-0.107848	0.095155	-0.0978859	-0.0621969	-0.0860632	-0.047611	-0.03198	0.0979956	0.241538	0.153148	0.14867	-0.00487601	0.13552	0.201184	-0.0247106	0.000152815	-0.245741	-0.188478	0.0226014	-0.149387	-0.240526	-0.243932	-0.175634	-0.259332	-0.0350092	0.247456	-0.0812412	-0.230285	-0.178855	-0.219244	-0.137239	-0.055089	0.0753667	-0.185277	0.00405765	0.0140956	-0.308258	-0.303003	-0.245528	qPCR
IGFBP4	-0.00802206	0.0121967	0.32661	0.399914	0.354304	0.381092	0.286404	-0.284644	-0.298239	0.118817	0.106982	0.280395	0.360263	-0.159825	-0.137722	-0.239888	0.368665	0.0117071	-0.189695	0.124973	0.238862	0.180956	0.249483	0.129966	0.155382	0.279273	0.515221	0.115219	-0.0716056	0.323403	0.0586552	-0.00916082	-0.0199549	0.0107055	-0.0644323	-0.131335	0.329009	0.141333	0.258556	0.071251	0.157345	0.206363	0.298711	0.223372	novel
IGFBP6	0.39273	0.213034	0.276394	0.267456	0.154525	0.219711	-0.108552	0.111458	0.0716452	0.155964	0.136898	0.136417	0.17501	-0.181974	-0.0713204	-0.372866	0.30666	0.0190626	-0.349906	0.223589	0.0150574	0.167392	0.120496	-0.0868946	0.0642351	0.338205	0.416537	0.465316	0.208828	0.0930755	-0.0553434	0.207114	0.226777	-0.0241009	-0.0148195	0.0253574	0.0781859	0.0891541	0.0939788	0.0192517	0.106725	0.180159	0.220898	0.179733	qPCR
IGFBP7	0.0732131	-0.0223123	0.173575	0.251525	0.0930069	0.196506	0.125895	-0.124986	-0.13028	0.204921	0.185792	0.155879	0.0891479	-0.171111	-0.172112	-0.067526	0.116616	-0.129956	-0.110082	-0.00580585	-0.0161191	0.395249	0.459773	0.0561716	0.141947	0.215501	0.337319	-0.0498903	0.0884199	0.0511341	-0.192269	-0.00737431	0.0870456	0.140172	0.137616	0.0302095	0.0503132	-0.0216425	0.0986796	0.14424	0.0696199	0.339263	0.38505	0.297985	qPCR
IGFBPL1	-0.157072	-0.103647	0.106506	0.172109	0.181172	0.171886	0.201286	-0.201951	-0.175863	-0.0202554	0.0803532	0.225595	0.2779	-0.0859376	-0.134302	-0.00917272	0.181065	-0.0700997	0.00189286	-0.0457323	0.0533023	0.156972	0.284811	0.0356243	0.0193954	0.111033	0.35409	-0.0838199	-0.0610366	0.0710088	-0.0772054	-0.0659303	-0.00338235	0.104117	0.0255674	-0.128058	0.0859531	-0.0433444	0.132318	0.0956119	0.117377	0.140172	0.210362	0.169793	qPCR
IGSF3	-0.019782	-0.0777555	0.337276	0.411616	0.304088	0.420088	0.311273	-0.309586	-0.321213	0.124731	0.170324	0.392595	0.319573	-0.147975	-0.122811	-0.165278	0.219872	-0.0446648	-0.155611	0.0665219	0.210149	0.4773	0.434809	0.0186112	0.0732107	0.262686	0.389151	-0.166306	0.0887984	0.159095	-0.186402	0.0593287	0.106517	0.0659137	0.0437521	-0.023671	0.130938	0.109904	0.20769	0.0842526	0.103923	0.484327	0.459544	0.48358	qPCR
IGSF8	-0.154234	-0.159832	0.0415785	0.139247	0.159693	0.140955	0.217832	-0.217114	-0.21049	-0.0625648	-0.0300173	0.114824	0.209	0.0231703	-0.0182019	-0.0610627	0.257898	0.0620881	-0.0195618	0.0442501	0.0988218	0.157317	0.241951	0.0214167	0.0138402	0.0780032	0.302253	-0.0394277	-0.110051	0.257489	0.201701	-0.00936285	-0.0442238	-0.0473282	-0.133555	-0.170377	0.249484	0.129962	0.170518	0.0908888	0.153546	0.156185	0.166346	0.155655	novel
IKBKG	0.176182	0.0761163	0.200032	0.198588	0.154554	0.191878	-0.0333715	0.0354365	0.00224079	0.00903133	0.0074119	0.105633	0.1024	-0.0567337	0.0156783	-0.256693	0.215672	0.0782219	-0.220549	0.187431	0.146009	0.00173167	-0.0135258	-0.0371314	0.0643168	0.190341	0.0053805	0.116517	0.0246939	0.255311	0.167994	0.0948793	0.0239753	-0.122718	-0.0899366	0.0264568	0.229515	0.163766	0.168128	0.130414	0.134166	0.139464	0.13873	0.156611	qPCR
IKZF2	0.160517	0.180092	0.0458806	-0.0125698	0.000467344	-0.0428755	-0.144533	0.147032	0.130672	0.0750963	0.0149848	-0.0784391	-0.0348648	0.0172729	0.0643459	-0.0751402	-0.034448	0.048528	-0.0823778	0.0913341	0.0895271	-0.0377839	-0.0634471	-0.0503615	0.0719063	0.0686717	0.0874333	0.10668	0.0419285	0.0848065	0.0514288	0.106976	0.0709894	-0.0641502	-0.081708	-0.0405498	0.0886211	0.0666698	0.0697413	-0.100367	-0.0525988	-0.108387	-0.104009	-0.0915503	novel
IL10	-0.107264	-0.118845	-0.0320115	-0.0168314	0.00291469	0.0194611	0.071403	-0.0725005	-0.0478015	0.0852077	0.0819636	0.0115772	0.043486	0.113374	0.046243	0.136793	0.0363109	0.0604683	0.122134	-0.0194853	0.105517	0.153921	0.153472	0.0851278	-0.0155686	-0.0269091	0.176704	-0.0462943	-0.0650482	0.102748	0.0148591	-0.111884	-0.0383212	0.136978	0.0780199	-0.0872587	0.147549	-0.0602869	0.137451	-0.0638075	0.0141445	0.231861	0.334084	0.229759	qPCR
IL10RA	0.0334532	-0.0209469	-0.0907359	-0.0794794	-0.0993532	-0.102084	-0.0613099	0.0610065	0.053381	-0.0542296	-0.0450405	-0.0838868	-0.0533424	0.127161	0.0828729	0.068037	-0.00494496	0.0552668	0.066161	-0.0167851	-0.0841132	0.0550064	0.0356972	-0.096561	-0.0606096	0.0725764	0.121104	0.139606	0.0459488	-0.0131857	0.0694934	0.094226	0.0456326	-0.0666313	-0.0518125	0.0129723	0.00487706	-0.00937442	-0.0608151	-0.108434	-0.0368294	-0.106407	-0.0799905	-0.107171	qPCR
IL10RB	-0.0794002	-0.055056	0.210297	0.290202	0.284223	0.287324	0.270144	-0.267787	-0.274091	0.0636826	0.0449494	0.162072	0.224117	-0.123072	-0.120454	-0.12665	0.209236	-0.0343178	-0.117903	0.0352348	0.0894142	0.247105	0.264268	0.0586842	0.0109463	0.196804	0.436662	0.0136962	-0.0637357	0.200487	0.00435663	0.00211008	-0.0204492	-0.0234655	-0.09019	-0.116259	0.19447	0.105069	0.192938	0.0261934	0.164339	0.239383	0.251105	0.229271	qPCR
IL11	-0.191309	-0.0988621	0.0466843	0.0644888	0.147699	0.106609	0.17332	-0.174682	-0.162833	0.0116809	0.0289366	9.77047e-05	0.0584108	0.0640258	0.0173079	0.064804	0.0220515	0.0309993	0.0101638	0.0237396	0.000292898	-0.0622916	-0.0386261	0.0360998	-0.0437006	-0.0191057	-0.0793545	-0.183137	-0.163225	-0.0264897	0.0361467	-0.14663	-0.13239	0.0339914	-0.0285257	-0.111697	-0.0361243	0.0150004	-0.0283318	0.0261191	-0.0974219	-0.0288467	0.0814064	-0.0144876	novel
IL12A_IL12B	-0.163283	-0.0978996	0.0647484	0.120548	0.1132	0.126701	0.237798	-0.23836	-0.233816	-0.00682695	-0.0496769	0.104345	0.156422	0.00985425	-0.000933918	-0.0180142	0.113806	0.0288892	-0.0475265	0.0391563	0.124239	0.103554	0.140495	0.0837533	0.0701326	-0.0330361	0.282357	-0.151488	-0.0937017	0.0775778	-0.0104394	0.0799138	-0.0625683	-0.19565	-0.233575	-0.109664	0.0395896	0.0947851	0.0773301	0.127065	0.113281	0.34644	0.43799	0.392934	qPCR
IL12B	-0.174317	-0.09705	0.0779682	0.128604	0.131405	0.142525	0.259744	-0.260111	-0.259152	-0.00353399	-0.0593842	0.0693937	0.132398	0.0330099	0.00573287	0.0207933	0.0985787	0.0445384	-0.0102849	0.0297576	0.132765	0.127698	0.142016	0.0834547	0.0890469	-0.0370083	0.250978	-0.147867	-0.10103	0.0832484	-0.0152242	0.069934	-0.07129	-0.194181	-0.227023	-0.109699	0.0374729	0.117001	0.0884781	0.126925	0.11081	0.362157	0.450438	0.388866	qPCR
IL12RB1	-0.0348162	-0.0450462	0.0946284	0.115901	0.12108	0.125809	0.102935	-0.101491	-0.111168	0.0789684	0.0872027	0.172141	0.184565	-0.100073	-0.0629472	-0.150866	0.193783	0.0172289	-0.156926	0.091142	0.096279	0.165268	0.0821208	0.0766078	0.103439	0.139359	0.360255	-0.0104471	0.00672701	0.0759127	-0.0944071	0.0153273	0.013438	-0.00631251	-0.0205665	-0.0232397	0.109965	-0.0585051	0.081478	0.00985744	-0.00102366	0.106933	0.177405	0.103729	qPCR
IL13	0.0813125	0.0107669	0.0434066	0.0572444	0.00907906	0.0351195	-0.0294883	0.0291747	0.0215299	0.104487	0.144323	0.0328995	-0.0692975	0.0923512	0.0888294	-0.0148909	0.0255249	0.11397	0.0280935	0.0424565	-0.0541423	0.066566	0.0448286	-0.0833573	-0.0296516	0.108423	0.015779	0.0507306	0.0291057	0.00526826	0.00854824	0.0662237	0.0282925	-0.0571918	-0.0524772	0.00216532	0.00522949	0.00784707	-0.0402938	-0.00164099	-0.0230162	-0.0956935	-0.0795643	-0.0926368	qPCR
IL13RA1	-0.0749312	-0.0348158	0.246761	0.300176	0.302716	0.307165	0.278921	-0.278053	-0.288901	0.202291	0.201395	0.15922	0.177465	0.047654	0.0726009	-0.0865919	0.0940248	0.135781	-0.060812	0.131995	0.227127	0.191981	0.201294	-0.00948848	0.0569622	0.158185	0.210418	-0.0659613	0.0734616	0.165926	0.103152	0.155184	0.129241	-0.0858153	-0.124737	-0.101619	0.121793	0.174444	0.131158	0.112246	0.177617	0.186665	0.167719	0.146372	qPCR
IL15	-0.203141	-0.129712	-0.126088	-0.0748617	-0.0313558	-0.0850905	0.0696432	-0.0705825	-0.0363179	-0.0422784	-0.0259854	0.106623	0.130949	0.0371232	-0.110424	0.182835	0.0808827	-0.089732	0.222419	-0.186586	-0.0566298	-0.0673083	0.065899	0.081492	-0.0780221	-0.108584	-0.021921	-0.128503	-0.249229	-0.00979786	-0.015316	-0.31635	-0.245498	0.20498	0.127416	-0.0914246	0.0419704	-0.128638	0.028235	-0.0496115	0.0383511	-0.173952	-0.165923	-0.09957	novel
IL15RA	-0.104218	-0.105027	-0.00433675	0.0136063	0.0554807	0.0554954	0.0929337	-0.092386	-0.0955201	-0.0169232	0.0262875	0.0553626	0.0930761	0.0567549	0.0186484	0.0277987	0.0941921	0.0429466	0.0167431	0.0207029	-0.00390036	0.102911	0.0633562	0.0756534	0.00778755	0.0287845	0.321872	0.0408973	-0.0436975	-0.0146446	-0.0300905	0.0105064	0.0195337	0.0136589	-0.0642493	-0.150201	-0.0369091	0.0217139	-0.00785375	0.0388455	0.043435	0.0103451	0.0897541	-0.00198128	qPCR
IL16	0.0194172	0.0402887	0.231058	0.240151	0.258023	0.255095	0.116893	-0.115258	-0.130275	0.100338	0.125788	0.226089	0.284446	-0.0703628	-0.0263905	-0.209483	0.221487	0.0603326	-0.201139	0.161844	0.22047	0.141187	0.145651	0.123392	0.0991749	0.262191	0.421152	0.0690708	0.0472446	0.254922	-0.00159299	0.0281913	0.0949152	0.0732578	0.0135283	-0.0776566	0.269469	0.104319	0.199447	0.00300677	0.0312565	0.0335375	0.0960081	0.0272559	qPCR
IL17A	-0.0964232	-0.128017	-0.0356093	-0.0127844	0.0230716	0.0292925	0.07379	-0.0735963	-0.0650872	-0.048532	-0.0389143	0.0736267	0.00909913	0.0854311	0.0588426	-0.0275468	0.164129	0.0839718	-0.0238456	0.0733682	0.0838919	-0.0594113	0.00693088	0.000885864	0.00490874	-0.0522455	0.126498	-0.086178	-0.0689582	0.226787	0.0662927	-0.0163854	-0.0498365	-0.0411799	-0.0722167	-0.0644995	0.275053	0.0194459	0.118268	-0.0186927	-0.00648656	-0.14454	-0.0701565	-0.0665032	qPCR
IL17C	0.00697897	-0.0941515	0.0189212	0.040155	0.0345688	0.0788933	0.0321818	-0.0313758	-0.0258132	-0.0251935	-0.0147909	0.0269255	0.0236762	-0.0227011	0.0153899	-0.112764	0.0956497	0.030104	-0.101763	0.0504582	0.00502093	0.0103737	0.0461447	0.00642807	-0.0747588	0.0262399	0.196065	0.0727972	0.00825189	0.13593	-0.0417349	0.0112976	0.0561786	0.066884	-0.0117775	-0.121356	0.191048	-0.0383969	0.0586108	-0.0421249	0.0340689	-0.00895582	0.0343235	-0.000582008	qPCR
IL17D	-0.16091	-0.206474	-0.316699	-0.271584	-0.258463	-0.263868	-0.0530462	0.0521884	0.0731697	-0.0814412	-0.060878	-0.109978	-0.0865123	0.117105	-0.0279541	0.255632	-0.0216601	-0.0849989	0.233592	-0.192903	-0.155069	-0.0793888	0.0294593	0.0478838	-0.0723142	-0.135407	0.126908	-0.00150709	-0.145771	-0.0874491	0.0928864	-0.167151	-0.105022	0.13985	0.0335717	-0.14423	-0.0936466	0.00376786	-0.128818	-0.0793671	-0.0049993	-0.238392	-0.194129	-0.196899	qPCR
IL17F	0.0115801	0.0456181	0.0262106	-0.0233961	0.0608825	0.00924922	-0.0112876	0.0102262	-0.0016476	-0.0279503	-0.0718353	0.153014	0.0471649	0.0678108	0.0910993	-0.135641	0.163728	0.114695	-0.107033	0.15278	0.00698454	-0.0265997	0.0151556	0.0830205	0.141281	0.118652	-0.0480507	-0.0685012	-0.0351941	0.077157	0.00964028	-0.0614316	-0.0486965	0.0390228	0.0455193	0.0233064	0.0810761	0.0488824	-0.0191714	-0.00596274	-0.0274654	-0.160289	-0.0796101	-0.118208	novel
IL17RA	-0.096287	-0.146083	-0.0467105	-0.00165019	-0.0278953	0.014188	0.0576067	-0.0573632	-0.0471999	0.0314583	-3.26734e-05	0.0306786	0.0352575	-0.0453439	-0.124029	0.186831	-0.127854	-0.163437	0.163276	-0.213712	0.0253716	0.0655376	-0.0359638	0.0404629	-0.0360459	0.037259	0.122739	-0.123933	-0.0568307	-0.0319636	0.0596083	0.0119949	-0.0471232	-0.101757	-0.108741	-0.0282588	-0.0319599	-0.0156892	-0.0582594	-0.0242322	-0.016862	0.0755506	-0.0369445	0.0435466	qPCR
IL17RB	0.000619507	0.0752442	-0.196161	-0.24225	-0.204563	-0.261904	-0.169684	0.169444	0.176	-0.0995576	-0.107964	-0.195769	-0.115103	-0.0436684	-0.123326	0.18338	-0.174723	-0.185139	0.168219	-0.238325	-0.152084	-0.102051	-0.103253	0.148396	-0.023312	-0.145097	0.0771022	0.091826	-0.0485509	-0.126896	0.00174611	-0.0896418	-0.0410071	0.0778064	0.0423831	-0.0382665	-0.123642	-0.0730719	-0.09387	-0.0510594	-0.0371106	-0.131955	-0.166753	-0.167061	qPCR
IL18	0.0894845	0.0859956	0.257352	0.3099	0.169562	0.243485	0.145805	-0.145387	-0.163109	0.119492	0.154745	0.259424	0.227098	-0.103046	0.00103092	-0.323607	0.256884	0.126167	-0.309926	0.275106	0.150891	0.30726	0.248674	0.0115378	0.168473	0.385363	0.389604	0.0314719	0.130927	0.233506	-0.100451	0.152564	0.155423	-0.0298624	-0.0302602	-0.0035325	0.23646	0.0937334	0.248463	0.0127312	0.0392028	0.310833	0.332353	0.294821	qPCR
IL18BP	-0.0574413	-0.047076	0.165113	0.245467	0.186001	0.208702	0.191565	-0.190223	-0.188533	0.0734369	0.0749632	0.195092	0.171637	-0.147091	-0.114569	-0.153696	0.168232	-0.0429699	-0.171406	0.0695433	0.149903	0.293811	0.305898	0.0637512	0.0370656	0.142837	0.514166	-0.0528047	-0.0426952	0.0986764	-0.113147	0.0305815	-0.00699874	-0.0479021	-0.0941649	-0.0895077	0.117188	-0.0278687	0.171204	0.0237252	0.0813292	0.176784	0.214898	0.171867	qPCR
IL18R1	-0.0114782	0.0128526	0.33549	0.39498	0.300549	0.367966	0.284708	-0.283219	-0.297493	0.0959944	0.128996	0.376653	0.293435	-0.0261612	0.00793519	-0.16511	0.242523	0.107265	-0.0837314	0.125238	0.204282	0.380722	0.451183	0.00698056	0.0915622	0.266101	0.317177	-0.0503432	0.164104	0.250321	-0.0727506	0.123453	0.159743	0.0088436	0.0302535	0.0611619	0.249122	0.0715153	0.232779	0.166866	0.0811762	0.395514	0.403514	0.428223	qPCR
IL18RAP	-0.1201	-0.14332	-0.179789	-0.173122	-0.113921	-0.128497	-0.0365877	0.0342166	0.0543794	-0.103848	-0.117557	-0.107271	-0.0777227	0.106692	0.0455	0.168704	-0.175657	-0.0422608	0.146231	-0.13546	-0.0355672	-0.0848123	-0.00711821	0.194486	-0.0358633	-0.199505	-0.018897	0.0244394	-0.0944199	-0.0904379	-0.10566	-0.0531983	-0.0743669	-0.00801156	-0.0438673	-0.0763077	-0.0753158	-0.0853412	-0.0515477	0.00670991	-0.0773413	-0.136315	-0.0601132	-0.0885265	novel
IL19	-0.00146451	-0.00868321	0.113209	0.150933	0.142255	0.137207	0.106895	-0.104259	-0.108425	-0.0476328	0.00627807	0.198699	0.227744	-0.0719837	-0.0194916	-0.169806	0.201935	0.0213741	-0.167204	0.12141	0.0615573	0.0166677	0.136128	0.073539	0.0691362	0.165386	0.293221	0.0578596	0.0445755	0.149526	-0.0661701	0.073219	0.0741653	-0.00834404	-0.0395227	-0.0583474	0.184379	-0.0150737	0.158438	0.0088021	0.182458	0.0952048	0.169011	0.12281	novel
IL1A	-0.0330096	0.0188798	-0.0105263	-0.0214709	0.0202341	-0.0209631	0.0388553	-0.0381939	-0.0472117	-0.0357203	-0.0521016	0.0249067	0.0118707	-0.00932792	-0.0280882	0.0794323	-0.0785635	-0.0404976	0.0613372	-0.0467271	-0.0386255	-0.0385573	-0.0324709	-0.0666888	-0.0279292	0.00558359	-0.0115565	-0.0201799	-0.0239205	-0.068578	0.0803724	-0.0170394	-0.0289597	-0.0150498	-0.0229519	0.000488184	-0.0704962	-0.0178114	-0.00469742	-0.0778856	0.0669511	-0.0362073	-0.0501703	-0.0180273	qPCR
IL1B	-0.0365042	-0.0208977	0.095925	0.104391	0.132275	0.116842	0.0789181	-0.0786464	-0.0809273	-0.0132792	-0.0160276	0.202255	0.121019	-0.0339343	-0.0181154	-0.0949345	0.113272	0.0231468	-0.0788826	0.0673617	0.156605	-0.0030905	0.0256029	0.0467639	0.031824	0.140908	0.12427	-0.0251353	-0.0797879	0.173987	0.0738547	-0.0524088	-0.0365236	0.0330355	-0.0251842	-0.109365	0.199237	0.0187549	0.150808	0.00403294	0.06227	-0.0650129	-0.0304013	-0.0227337	novel
IL1R1	-0.0317261	-0.0480383	-0.000962617	0.0623219	-0.0139161	0.0201583	0.0185562	-0.016083	-0.0120831	0.0259584	0.0271828	0.111915	0.0703616	-0.107779	-0.142924	-0.00773588	0.10054	-0.124275	0.0047088	-0.113784	0.0372368	0.162903	0.229624	0.06494	0.0594653	0.034419	0.218298	-0.0338453	-0.049488	0.0356826	-0.0762633	0.0237517	-0.00842535	-0.0475028	-0.0957909	-0.110809	0.0629356	-0.0500066	0.0552231	-0.0254793	0.191381	0.0746593	0.0290937	0.106791	qPCR
IL1R2	0.0213744	-0.05738	0.158277	0.230208	0.145145	0.207862	0.130137	-0.128265	-0.132354	0.208829	0.187192	0.207388	0.158705	-0.120934	-0.115213	-0.0677777	0.129927	-0.0588766	-0.0450184	-0.0211962	-0.0172491	0.277321	0.185402	0.0215043	0.0424228	0.169382	0.131698	-0.0738911	0.0861201	0.000344598	-0.0633891	-4.99464e-06	0.063553	0.0548025	0.0861302	0.076819	-0.030937	0.0555925	-0.0209406	0.101252	0.101628	0.420854	0.359504	0.392255	qPCR
IL1RAP	-0.308463	-0.149981	-0.218576	-0.182994	-0.0508381	-0.148974	0.104071	-0.104702	-0.08229	-0.138538	-0.141521	-0.127189	0.0624914	0.0633045	-0.00509664	0.182015	-0.189255	-0.0447043	0.190358	-0.177664	-0.0608289	-0.160944	-0.080385	0.181241	0.0315417	-0.261024	0.00849347	-0.120409	-0.284428	0.0118387	0.147625	-0.202956	-0.250645	-0.00333202	-0.0864813	-0.158959	0.0255427	0.00626789	-0.0248994	-0.0849373	0.0670132	-0.284605	-0.306632	-0.274192	novel
IL1RL1	0.36179	0.121944	0.217914	0.233183	0.0255081	0.183343	-0.125234	0.127548	0.10011	0.204569	0.200624	0.209249	0.140218	-0.150724	-0.063822	-0.223407	0.120963	0.00483329	-0.207681	0.11749	0.0252381	0.348594	0.359989	-0.0439412	0.131687	0.28916	0.267344	0.206244	0.219936	0.151249	-0.158123	0.1131	0.207289	0.126147	0.154466	0.0953954	0.177749	-0.0342363	0.242906	0.0582508	0.0494642	0.119808	0.143116	0.105745	qPCR
IL1RL2	-0.111261	0.0201667	0.0753122	0.112228	0.13367	0.0863509	0.171492	-0.169453	-0.187587	0.00879621	0.0540703	0.150181	0.14104	0.0225572	0.0284031	-0.0910808	0.105901	0.0603042	0.00402548	0.00848825	0.0013939	-0.0377907	0.00548777	0.0237257	0.0979107	-0.0483226	0.0336448	-0.0489049	-0.0429237	0.0810227	0.139955	0.0199389	-0.00120364	-0.0329798	-0.0987632	-0.112453	0.0674378	0.103566	0.00119798	-0.0391572	0.0868014	-0.106815	-0.147495	-0.0596397	qPCR
IL1RN	-0.0263803	-0.0132788	0.499472	0.595748	0.553637	0.591586	0.473428	-0.471721	-0.50238	0.166173	0.162502	0.428948	0.471078	-0.275527	-0.154039	-0.385495	0.293269	0.0193365	-0.346324	0.234324	0.263126	0.423396	0.329859	0.0634844	0.0867108	0.317338	0.428251	-0.0906847	0.115392	0.374412	-0.0859359	0.0410342	0.139508	0.125586	0.104632	-0.0122785	0.391957	0.0929557	0.361277	0.150282	0.095297	0.464364	0.472074	0.403766	qPCR
IL2	-0.0911189	-0.00845724	-0.0181556	-0.00731594	0.0253868	-0.021712	0.0549094	-0.054936	-0.0470669	-0.0720767	-0.0657411	0.0384518	0.00659784	0.0699705	0.0513999	0.0589631	-0.0545612	0.0649689	0.0717678	-0.0105176	0.00886658	0.0215563	0.107622	0.0385009	-0.0155638	-0.0104117	0.0447773	-0.0079767	-0.0168872	0.0619351	-0.0122345	-0.0258546	-0.000186337	0.0405378	0.0235945	-0.0499909	0.0825415	-0.0261439	0.0134568	0.0195918	-0.057086	0.0173209	0.0528757	0.0159927	qPCR
IL20	-0.0955854	-0.0467355	-0.0553521	-0.0580515	-0.04095	-0.0381903	-0.0108588	0.0107441	0.0129845	0.0446178	0.071458	-0.0242494	-0.000473537	0.0984112	0.0623921	0.0659826	-0.0418229	0.0750437	0.0605679	0.00466811	0.0330079	0.0223964	-0.00339355	0.156087	-0.00212118	-0.0385254	0.0395806	0.0115998	-0.0353075	0.0342527	0.0362928	-0.0195025	-0.0316937	-0.000526803	-0.0213117	-0.0313435	0.00591154	0.067918	-0.0146396	0.0881618	-0.0324523	-0.140114	-0.0639959	-0.13359	qPCR
IL20RA	0.0238219	0.0215145	-0.0291649	-0.039685	-0.0257608	-0.0377804	-0.0789692	0.0781938	0.0814158	-0.0364217	0.00419471	0.015766	0.0425358	0.119232	0.155822	-0.0725285	0.0542023	0.138441	-0.0623105	0.11742	0.00614008	-0.0712631	-0.105391	0.0467123	-0.00970132	-0.0136226	0.0439165	0.0888342	0.0112147	0.139455	0.0414042	0.0328057	0.013307	-0.0471074	-0.039546	-0.00094822	0.103028	0.152627	0.0471727	0.0696209	0.0326121	-0.0895187	-0.0409383	-0.0782509	qPCR
IL22RA1	-0.0686584	-0.0307254	-0.0137209	-0.0074525	0.0219334	0.00624498	0.0740144	-0.073427	-0.0695166	-0.0216844	0.0478845	-0.0228195	0.010576	0.103092	0.0354642	0.109746	0.0168995	0.0310677	0.127436	-0.0619907	-0.083021	0.0695166	0.0455326	-0.0163328	-0.00659608	0.01662	0.0407782	-0.0489746	-0.0388001	-0.0115829	0.0174749	-0.0448445	0.00103099	0.0700537	0.00657984	-0.113014	-0.024332	0.0417561	-0.00514414	-0.0554474	-0.0746982	0.0413374	0.0670205	0.0486848	qPCR
IL24	0.0470884	0.000460418	0.118428	0.102929	0.134199	0.132793	0.0907741	-0.090363	-0.114433	-0.0666619	-0.0244253	0.0435652	0.0315634	0.0358632	0.016794	-0.0300448	0.127781	0.0743839	-0.0223574	0.067008	0.0317189	0.0177613	0.0032253	-0.0849823	-0.00864807	0.200092	0.113353	0.0445736	0.0845687	0.121658	0.12212	0.0455826	0.085102	0.0264493	0.0391198	0.0406063	0.120415	0.044874	0.163021	-0.000984741	0.0220736	0.0345866	0.0873052	0.0252442	qPCR
IL2RA	-0.076843	-0.1725	0.193926	0.288495	0.271794	0.330109	0.267651	-0.265962	-0.269505	0.146239	0.106091	0.168689	0.254257	-0.172292	-0.157206	-0.107462	0.139283	-0.0475311	-0.124793	0.0428731	0.301281	0.21686	0.199422	0.229127	0.163247	0.14572	0.475068	0.00111838	-0.0286591	0.243298	-0.0420471	0.0386274	0.0531947	0.00176549	-0.0879962	-0.186297	0.249131	0.0745105	0.227505	0.0929771	0.160821	0.151428	0.159745	0.15683	qPCR
IL2RB	-0.0469774	0.00831613	-0.0164592	0.00178497	0.000981709	-0.0157603	0.0159645	-0.0162638	-0.0170426	0.0395868	0.0743995	-0.0196575	0.0168229	0.191868	0.17812	-0.0137089	0.03827	0.226537	0.0598943	0.0896522	-0.0158499	-0.0264645	-0.0787201	0.00540434	-0.0405763	-0.0695614	0.0146498	0.0271233	-0.0402965	0.0421488	0.0636852	0.0140265	0.00212761	-0.0248934	-0.0719825	-0.102228	0.0455371	0.0449477	-0.0599199	-0.028819	-0.0626742	0.0885531	-0.0327485	0.0629195	qPCR
IL32	-0.031188	-0.050222	-0.060089	-0.0389186	-0.0967314	-0.0485316	-0.0132362	0.0141504	0.0232998	-0.0370286	-0.0632674	-0.0965442	-0.0699471	0.0536881	-0.0364625	0.207815	-0.135449	-0.0492149	0.211721	-0.177703	-0.0832354	0.44361	0.471703	0.0189361	-0.0183275	-0.0363162	0.330308	-0.00771885	0.0583342	-0.104598	-0.2282	-0.0960179	0.0720472	0.259147	0.228649	-0.0087682	-0.068134	-0.14986	-0.0107075	-0.0392057	-0.0525953	0.115416	0.0858628	0.0507538	novel
IL33	-0.0593573	-0.019607	-0.0214534	-0.0248975	0.018031	-0.0142735	0.0344395	-0.0343961	-0.0352493	-0.0174491	-0.0108512	-0.0558404	-0.0248008	0.0951775	0.0784799	0.027179	-0.0103499	0.080657	0.0526605	0.00699437	-0.0306882	0.0561526	-0.0267397	0.00956446	0.0156544	0.0131989	0.0176419	-0.00957159	-0.0681481	-0.0152482	0.0273961	-0.0459521	-0.0330006	0.0300816	-0.0177881	-0.0940197	-0.0108527	0.00954913	-0.0338704	-0.0912384	-0.0646697	-0.0953202	-0.0519208	-0.117531	qPCR
IL34	-0.02661	-0.0390011	-0.0470394	-0.0167122	-0.0551068	-0.0369212	0.0248461	-0.0260925	-0.0237053	0.00407692	0.0697286	0.065292	0.0569886	-0.0110547	0.0127867	-0.0691446	-0.0258856	0.0219786	-0.0477672	0.0243282	-0.00720327	0.100293	0.0849304	0.0560638	-0.0291185	-0.029501	0.0644238	0.0570162	-0.00122475	0.0455159	-0.149198	-0.0104343	-0.0240503	0.00828059	0.0407879	0.0453987	0.0444148	0.0225948	0.00615237	0.0594823	-0.0904348	0.00715333	0.00521921	0.0238408	novel
IL3RA	0.0997294	0.102557	-0.0177267	-0.043188	-0.0667427	-0.0773439	-0.112989	0.113537	0.105523	-0.0175924	-0.001017	-0.0641129	-0.077415	0.107188	0.122044	-0.0513325	0.0171187	0.117789	-0.038777	0.0817558	-0.0889906	0.116828	0.0868338	-0.0167007	0.0404364	0.0624298	0.112006	0.108765	0.0632924	-0.0341008	-0.00691526	0.0292618	0.0791383	0.0624362	0.0527749	-0.0140581	-0.0399114	0.000102689	-0.0141188	-0.035855	-0.016592	-0.0754557	-0.0435444	-0.0718181	novel
IL4	0.0154588	-0.0700253	-0.0321442	-0.00568194	-0.0571863	-0.00528112	2.10695e-05	0.000743921	0.000687347	-0.0394302	-0.051239	0.0786931	-0.0124364	-0.00747073	0.00302097	-0.0323984	0.0269409	0.0294003	-0.00422931	0.00293748	0.00932082	0.094478	0.0570198	0.0175605	-0.0698706	-0.0122549	0.104857	0.00923922	0.0626329	0.113788	0.0290567	0.0654963	0.049608	-0.0191738	0.0100451	0.043915	0.0964168	0.0807093	0.0519422	0.0677806	0.0591313	0.0284091	-0.0199882	0.0381939	qPCR
IL4R	-0.041084	-0.0633653	-0.0477046	-0.0154263	-0.0608026	-0.0294834	0.0304953	-0.0285484	-0.0138789	-0.0100041	-0.0235248	0.0260516	0.00772031	-0.128861	-0.20842	0.0429236	0.113036	-0.160309	0.0315984	-0.137611	-0.000763803	0.172467	0.340952	-0.0650638	-0.188622	-0.0578199	0.304679	0.0316341	-0.147304	-0.0441138	-0.160332	-0.14655	-0.115152	0.109622	0.0297269	-0.116945	0.0236311	-0.186496	-0.0145848	-0.041896	-0.0183366	0.0298552	0.0541641	0.0303316	qPCR
IL5	-0.0471102	-0.077017	-0.161852	-0.175058	-0.11908	-0.143078	-0.0574749	0.0566718	0.0939592	0.0407479	0.00788475	-0.176808	-0.136467	0.158508	0.0354857	0.29644	-0.138025	-0.00284141	0.296489	-0.156196	0.00901215	-0.022202	0.0594427	-0.0315819	-0.148684	-0.147032	-0.103179	0.0261614	0.013715	-0.00407563	0.075997	0.004919	0.0475006	0.0592029	0.0194056	-0.0610755	0.0176444	-0.0680795	0.0905897	-0.0491968	-0.0191247	-0.143872	-0.112685	-0.127666	qPCR
IL5RA	-0.0969809	-0.111995	-0.0523012	0.00727671	-0.0455797	-0.00965437	0.0442505	-0.0446795	-0.0292736	0.0207402	-0.00169157	-0.00117153	0.0759286	-0.140514	-0.151612	-0.0115921	-0.0164232	-0.128407	-0.0229768	-0.0760589	-0.0199851	0.104109	0.123678	0.0520829	-0.0216707	-0.156354	0.04895	-0.276129	-0.095649	0.0244774	0.0112251	-0.158393	-0.0800318	0.15248	0.10067	-0.0621335	0.0175553	-0.00724578	0.0464425	0.0764374	0.0628076	0.0972565	0.0457927	0.0538996	qPCR
IL6	-0.0835673	-0.154714	0.305307	0.413171	0.340824	0.44222	0.346951	-0.345979	-0.346792	0.102722	0.0644598	0.395413	0.413748	-0.12345	-0.0649141	-0.249965	0.27342	0.076942	-0.209831	0.179992	0.511081	0.183201	0.219511	0.213564	0.160213	0.249054	0.423491	-0.0903999	0.00286215	0.51181	-0.0147432	-0.0627152	0.0446664	0.162982	0.0966982	-0.0809184	0.572346	0.0851734	0.529501	0.0179435	0.071311	0.169386	0.188211	0.211024	qPCR
IL6	-0.0712982	-0.137369	0.315356	0.413124	0.338893	0.441328	0.332818	-0.331115	-0.3348	0.116819	0.0770095	0.40843	0.419539	-0.126409	-0.068817	-0.255675	0.288081	0.0733347	-0.214031	0.181554	0.496698	0.178003	0.212103	0.200319	0.138076	0.247251	0.425691	-0.088585	0.0154578	0.513191	-0.00510368	-0.0300419	0.0526603	0.122698	0.0681864	-0.0701668	0.571358	0.0882023	0.511147	0.0274897	0.0748091	0.218863	0.216536	0.26508	qPCR
IL6	-0.0650161	-0.135056	0.320977	0.423141	0.340479	0.445734	0.332656	-0.331043	-0.333524	0.117302	0.0731808	0.408152	0.412425	-0.14209	-0.0784225	-0.265425	0.28858	0.0646274	-0.224409	0.183005	0.506885	0.197765	0.224493	0.210569	0.142441	0.258693	0.445056	-0.084094	0.0171722	0.517037	-0.0118235	-0.0255001	0.0544591	0.122973	0.0698644	-0.0699068	0.576714	0.0869914	0.522262	0.0240772	0.0827704	0.219774	0.22457	0.261483	qPCR
IL6	-0.0572017	-0.139758	0.319154	0.420133	0.335294	0.446955	0.325083	-0.323658	-0.325134	0.111943	0.0731692	0.411267	0.420517	-0.137307	-0.0733541	-0.268152	0.28628	0.0713098	-0.228299	0.188697	0.502163	0.188865	0.218086	0.204172	0.144016	0.245635	0.446948	-0.0819966	0.0181825	0.508646	-0.00868201	-0.0287235	0.0537029	0.125524	0.0730546	-0.0645582	0.569351	0.079853	0.516829	0.0302214	0.0672328	0.208253	0.209261	0.255628	qPCR
IL6R	-0.0539542	0.022664	0.187032	0.230082	0.270617	0.206453	0.162406	-0.160987	-0.1795	0.0705613	0.0754364	0.181807	0.198239	0.0677371	0.0825712	-0.112379	0.187202	0.158788	-0.0719066	0.157681	0.136691	0.070322	0.0385962	0.0280766	0.0852004	0.20827	0.128323	-0.00654667	0.0338661	0.220579	0.111132	0.0770242	0.0439083	-0.0605552	-0.0624171	-0.011218	0.239725	0.073901	0.137958	0.0155063	0.0907766	0.134801	0.166427	0.123449	qPCR
IL6ST	-0.0948942	-0.164163	-0.0705429	0.0173106	-0.0218336	0.0048084	0.0915529	-0.0914624	-0.0777943	0.00860546	0.0247888	0.0276409	0.0342229	-0.0430725	-0.105076	0.0785506	0.0360768	-0.120411	0.059172	-0.112118	-0.0398221	0.237662	0.299559	0.0512437	0.0425583	0.00352822	0.179594	-0.0861862	-0.0566019	-0.026623	-0.0943938	-0.0466941	-0.0431455	0.0182838	-0.014004	-0.0499468	-0.0206288	-0.0469572	0.0660864	-0.0255635	0.125218	0.164451	0.172851	0.162431	novel
IL7	-0.105486	-0.068843	0.202131	0.247504	0.249332	0.274056	0.253491	-0.253778	-0.27041	-0.0335213	-0.0189178	0.210774	0.229746	0.0174733	0.0642261	-0.168084	0.141526	0.14366	-0.145897	0.191267	0.212676	-0.0246663	-0.0629318	0.0603782	0.00454604	0.0831491	0.0791394	-0.142763	-0.0396006	0.267861	0.252746	0.0468058	-0.000227962	-0.0835971	-0.11363	-0.0873363	0.256501	0.153547	0.157542	0.0762858	-0.00378264	0.142242	0.159884	0.181965	qPCR
IL7R	0.00896874	0.0670102	-0.0787167	-0.0803139	-0.0920287	-0.126303	-0.132974	0.132072	0.128677	-0.0183477	-0.00400221	-0.0551442	-0.111076	0.0934815	0.0861602	0.0633714	-0.0975977	-0.00531956	0.0635508	-0.0494036	-0.091219	-0.105639	-0.13598	0.0729882	-0.00168517	0.00279197	-0.0788557	-0.0807681	0.00667789	-0.0986872	-0.0633056	0.0671144	0.0225034	-0.08618	-0.0858076	-0.0244627	-0.112624	0.00556863	-0.173625	-0.00113348	0.0994204	-0.0630118	-0.062347	0.00359644	qPCR
ILKAP	0.109285	0.0463541	0.156561	0.186631	0.124166	0.162005	0.0283105	-0.0273514	-0.0506316	-0.00575758	0.00496124	0.118657	0.106449	-0.0141097	0.0504168	-0.197903	0.122617	0.13559	-0.170618	0.212857	0.0990278	0.0913471	0.12495	0.00136464	-0.00173243	0.217395	0.103802	0.0339868	0.106151	0.206377	-0.000106178	0.0675588	0.0807068	0.0208004	0.0619819	0.088159	0.204283	0.0972234	0.121518	0.0715254	0.204561	0.028037	0.0507529	0.00718739	novel
IMPA1	0.0652643	0.0192255	0.195662	0.213885	0.185274	0.213865	0.082642	-0.0823576	-0.10463	0.0218322	0.00828479	0.129247	0.144362	-0.108399	-0.0494372	-0.21809	0.148262	0.0273214	-0.204137	0.142157	0.160851	0.0603331	0.0397759	0.0100873	0.0396307	0.19523	0.0815083	-0.00794274	-0.000819543	0.288928	0.145816	0.0687988	0.0344116	-0.061299	-0.0757187	-0.0643362	0.275733	0.152526	0.221521	0.0765372	0.119443	0.0425431	0.0281513	0.0341581	novel
ING1	0.0858788	-0.0233736	0.108251	0.139306	0.102691	0.138919	0.0361356	-0.0351379	-0.0517775	-0.0053503	0.0020649	0.149025	0.100548	-0.0156369	0.0203566	-0.156365	0.105882	0.114205	-0.119261	0.146563	0.112274	0.1326	0.123518	-0.0748372	-0.025744	0.20058	0.0801455	0.0463771	0.0526217	0.167109	-0.00129514	0.072786	0.051136	-0.0282592	-0.0107017	0.0104306	0.175495	0.0516862	0.112192	0.0426684	0.042534	-0.172227	-0.154135	-0.188706	novel
INHBC	0.074026	0.0799441	0.45586	0.509075	0.485037	0.492674	0.304484	-0.302263	-0.334836	0.161057	0.152017	0.357191	0.339206	-0.0603701	-0.0045027	-0.242601	0.300681	0.127526	-0.166482	0.19314	0.184507	0.178109	0.118592	-0.0110203	0.00176623	0.266067	0.250909	0.00247704	0.188939	0.32216	0.144182	0.129536	0.18253	0.018317	0.0483832	0.0757527	0.318259	0.173555	0.236462	0.0634087	0.154567	0.277257	0.280971	0.272952	qPCR
INPP1	0.105773	0.0190305	0.133093	0.141303	0.078023	0.142121	-0.0178691	0.0182934	0.00279092	0.0234146	0.00741889	0.110895	0.126799	-0.0661197	-0.00211923	-0.197606	0.110223	0.0686498	-0.179216	0.144668	0.114845	0.186021	0.135737	0.0138122	-0.00220333	0.186058	0.268786	0.0698473	0.0281907	0.220669	0.0307745	0.0718658	0.0561	-0.0275372	-0.0322316	-0.0371367	0.235219	0.053619	0.163421	0.0620861	0.0724211	0.0915921	0.0970849	0.0889634	novel
INPPL1	0.153442	0.0683294	0.180489	0.183242	0.141351	0.173211	-0.0196438	0.0213284	-0.00559468	-0.00093114	0.00310726	0.145093	0.117834	-0.0625423	0.00306534	-0.257978	0.25289	0.0735528	-0.21091	0.178666	0.148006	0.00703003	0.0591881	-0.0421097	0.0474539	0.189448	0.043547	0.10828	0.0150986	0.271663	0.152552	0.0798648	0.010374	-0.104045	-0.0742063	0.02492	0.268069	0.122306	0.185954	0.10429	0.141979	0.117156	0.128834	0.129982	qPCR
IPCEF1	0.219518	0.118321	0.294597	0.300523	0.235144	0.282416	0.0223491	-0.0211013	-0.0566502	0.0926413	0.0807142	0.218092	0.199571	-0.162256	-0.0721152	-0.322938	0.248057	0.0313509	-0.284057	0.195201	0.192364	0.0910485	0.0847365	-0.0545427	0.0269056	0.302312	0.152452	0.157689	0.0910858	0.331462	0.115804	0.128575	0.101898	-0.063991	-0.0402162	0.0247629	0.331452	0.14648	0.241248	0.102347	0.148711	0.0727155	0.091642	0.073602	novel
IQGAP2	0.142574	0.0416446	0.317679	0.366632	0.243993	0.335733	0.161419	-0.160799	-0.180294	0.143067	0.135267	0.278951	0.204438	-0.153539	-0.0788472	-0.288175	0.24889	0.0398135	-0.244638	0.166022	0.0966837	0.600446	0.488034	-0.0496893	0.0517676	0.298824	0.381044	0.0164029	0.175727	0.161237	-0.125973	0.0788632	0.16845	0.11663	0.140305	0.0705218	0.189211	-0.0386517	0.192201	0.0961207	0.0679807	0.274381	0.275198	0.234736	qPCR
IRAK1	0.0859029	0.0340587	0.202249	0.229056	0.203367	0.216386	0.0695685	-0.068063	-0.0966265	-0.00176205	0.0212764	0.11308	0.116103	-0.0478792	0.00338732	-0.209555	0.188668	0.0797452	-0.165107	0.149787	0.164165	0.0397159	0.022401	0.00370768	0.0545473	0.201126	0.0987361	0.0635052	-0.012709	0.280775	0.204708	0.0535265	0.00645137	-0.0758415	-0.0785889	-0.0307403	0.260005	0.169004	0.191923	0.106065	0.141586	0.0533873	0.0488046	0.0478194	qPCR
IRAK4	0.128131	0.0196826	0.245443	0.272931	0.223925	0.273357	0.0830612	-0.0822446	-0.110856	0.0656933	0.0471742	0.242662	0.233168	-0.170714	-0.0907953	-0.269966	0.184059	-0.00846787	-0.230391	0.129784	0.166838	0.0745728	0.0529887	0.00494672	0.0691627	0.249213	0.0811474	0.0432914	0.0541791	0.296145	0.12773	0.0917842	0.070693	-0.0529661	-0.0433183	-0.00229489	0.286135	0.150486	0.218431	0.101656	0.104277	0.0455803	0.0514255	0.0479688	qPCR
ISLR2	-0.0462042	-0.0602078	-0.1784	-0.150162	-0.153234	-0.16789	-0.0459493	0.0457465	0.0540039	-0.192085	-0.142163	-0.0942116	-0.114636	0.103009	0.0364037	0.131324	-0.0635755	-0.0154707	0.119037	-0.0733037	-0.143352	0.042434	0.129075	-0.0461919	-0.0414298	0.00806209	0.0243654	0.0309249	0.00430231	-0.0829852	-0.0115772	0.0043773	0.00454586	0.0298139	0.020304	-0.0122959	-0.0675271	-0.0673428	-0.0540771	-0.0825065	0.0374907	-0.156176	-0.16415	-0.166031	novel
ISM1	-0.161112	-0.165137	0.0876611	0.16332	0.16598	0.191521	0.241578	-0.239391	-0.237202	0.0370756	0.0517619	0.163514	0.219698	-0.0118573	-0.0624686	-0.0199353	0.226673	-0.0386249	0.00172725	-0.0183213	-0.0313038	0.0285648	0.0113505	0.144288	0.0428185	-0.0387577	0.268451	-0.0452935	-0.11672	0.0148218	0.0275715	-0.0349803	-0.0866201	-0.0679386	-0.116442	-0.108125	-0.0101402	0.0878963	-0.0039587	-0.0453594	0.0637198	0.243018	0.259393	0.321854	novel
ITGA11	-0.211229	-0.200597	-0.334354	-0.323252	-0.263692	-0.272762	-0.105796	0.104379	0.13573	-0.108604	-0.0831422	-0.21347	-0.20954	0.289663	0.161915	0.384198	-0.284269	-0.0138295	0.423237	-0.292455	-0.159061	-0.146574	-0.101642	-0.0245649	-0.115669	-0.264412	-0.231749	-0.156426	-0.150785	-0.309178	0.0310919	-0.0914497	-0.161391	-0.0743918	-0.0890233	-0.03058	-0.319791	-0.114769	-0.237185	-0.0740804	-0.0419082	-0.223757	-0.303636	-0.187812	qPCR
ITGA5	-0.0649044	-0.103219	0.325593	0.445974	0.357076	0.440882	0.377562	-0.375701	-0.391442	0.176311	0.156445	0.250538	0.329102	-0.0884341	-0.0384492	-0.207478	0.225087	0.057222	-0.177343	0.145187	0.192364	0.399137	0.283118	0.0240412	0.0927667	0.158646	0.343164	-0.155893	0.102905	0.289465	0.0668314	0.101375	0.171389	0.0509213	-0.0113745	-0.112217	0.258426	0.177051	0.301584	0.0978118	0.20918	0.452965	0.386786	0.421162	qPCR
ITGA6	0.081932	0.05564	0.106591	0.100182	0.102181	0.0851807	0.00878076	-0.00775169	-0.0311514	-0.0249374	-0.0568503	0.0279709	0.0664053	0.0756023	0.085308	-0.0919416	0.138962	0.0986018	-0.0722359	0.119607	0.0870409	-0.0804749	-0.11075	-0.105907	0.00781737	0.161904	-0.0183966	0.0461228	-0.0507139	0.185566	0.238668	0.132432	-0.0384845	-0.239918	-0.233702	-0.0373741	0.154172	0.193891	0.0860024	-0.0356997	0.0794222	-0.00781648	0.0141624	0.0229053	qPCR
ITGAM	-0.140399	-0.206053	-0.11151	-0.0179777	-0.0590863	-0.0174626	0.0167895	-0.0147236	-0.00260607	-0.0154908	-0.0189965	0.0359174	0.0854996	-0.0116554	-0.0481354	0.0832863	-0.0406505	-0.096628	0.095988	-0.149551	0.0199727	0.10602	0.0273356	0.0369406	-0.0307937	-0.127764	0.111069	-0.202727	-0.0579473	-0.010921	0.0823241	-0.0457603	-0.0677893	-0.0404877	-0.0444896	0.00560401	-0.0324045	0.0445001	-0.0347321	0.0364582	0.058835	0.122264	0.0436102	0.15451	qPCR
ITGAV	-0.217931	-0.258769	-0.417907	-0.369246	-0.342552	-0.334802	-0.105133	0.103096	0.142997	-0.101154	-0.0517481	-0.288012	-0.249176	0.342745	0.181056	0.458272	-0.323552	0.0322091	0.466364	-0.270626	-0.172705	-0.0603331	-0.119488	0.00598419	-0.100975	-0.325878	-0.229193	-0.223998	-0.0958713	-0.27827	0.090232	-0.135269	-0.0908898	0.0804363	0.0448676	-0.0391331	-0.297907	-0.0900249	-0.181765	-0.0548635	-0.0434394	-0.255878	-0.322027	-0.246595	qPCR
ITGB1	-0.192326	-0.202953	-0.130203	-0.040501	-0.0296127	-0.0365932	0.0943454	-0.0949024	-0.0765591	-0.00240674	0.00774508	-0.0597091	-0.0122046	0.114694	0.0384813	0.160887	-0.0768311	-0.0203411	0.175944	-0.127535	-0.0122004	0.115741	0.104374	0.0262973	-0.0435774	-0.106486	0.0490363	-0.188152	-0.0909351	-0.0227187	0.102112	-0.0260804	-0.05057	-0.0299409	-0.0945703	-0.117733	-0.051813	0.058273	-0.0169826	-0.0088144	0.131239	0.0895891	0.00525237	0.0671754	qPCR
ITGB1BP1	0.0227589	0.028978	0.0637464	0.0536658	0.0608914	0.0614387	0.0290742	-0.0303425	-0.0400527	-0.0270757	0.0337942	0.106518	0.0794135	0.0124598	0.0395893	-0.100327	0.0777185	0.0738893	-0.0881913	0.102411	-0.0144945	0.0204264	-0.0372434	0.0354768	0.0182192	0.0395861	0.0217879	-0.0263579	0.0680195	0.0521343	0.0029811	0.0430949	0.0604172	0.0106891	0.0300646	0.034969	0.0321191	0.0486329	0.0601307	0.0855021	0.0232543	0.162135	0.159579	0.180065	qPCR
ITGB1BP2	0.0437553	-0.0181721	0.21852	0.249801	0.227367	0.262015	0.122411	-0.122195	-0.144162	0.0123684	0.0151892	0.182	0.187405	-0.111202	-0.0499072	-0.224868	0.170606	0.0310335	-0.195321	0.139313	0.217214	0.0735416	0.0614179	0.0455007	0.0538144	0.234905	0.120181	0.00426734	0.0291342	0.324034	0.179594	0.0774218	0.0574748	-0.0496917	-0.0615004	-0.0347579	0.31683	0.15425	0.236882	0.104728	0.105204	0.0349823	0.036541	0.0189005	qPCR
ITGB2	-0.196207	-0.244019	0.0475739	0.167386	0.122122	0.180855	0.228154	-0.227011	-0.224436	0.0399819	0.0838607	0.142509	0.202237	-0.039484	-0.0395341	-0.0200509	0.0458484	-0.0407595	-0.018602	-0.0409003	0.0679721	0.247541	0.135932	0.0241878	-0.0194491	-0.030749	0.230993	-0.262304	-0.0112593	0.0702145	0.0225747	0.0246614	0.0147483	-0.0453235	-0.0802122	-0.061543	0.0230992	0.130902	0.0403502	0.100984	0.0773044	0.337367	0.279717	0.347053	qPCR
ITGB5	-0.131368	-0.142059	-0.0425772	0.0435081	-0.00873825	0.0244242	0.123607	-0.122375	-0.115038	0.00637949	-0.0237874	0.0797442	0.107685	0.0380462	-0.0577454	0.107797	0.0618563	-0.0343412	0.123393	-0.0980678	0.108012	-0.00738309	0.05054	0.0622642	0.0318091	-0.013478	-0.00379598	-0.158799	-0.146344	0.1555	0.209941	-0.0797372	-0.103173	-0.0066727	-0.0793496	-0.120665	0.143871	0.114243	0.124136	0.0187988	0.0854558	-0.0351467	-0.0486557	0.032596	qPCR
ITGB6	0.198195	0.0673488	-0.155759	-0.190205	-0.257839	-0.21592	-0.333784	0.33412	0.330686	0.0419447	0.0310647	-0.0463865	-0.0883708	0.0813558	0.0694817	0.0416201	-0.0441766	0.0167827	0.0711582	-0.0373828	-0.224661	0.0643357	0.0213508	-0.0714419	-0.0392934	-0.0450679	-0.0948846	0.211916	0.124383	-0.188063	-0.12286	0.0803964	0.108009	0.0212243	0.0516738	0.0690416	-0.169472	-0.122055	-0.12758	-0.088142	0.0240925	-0.188154	-0.186324	-0.173473	qPCR
ITGB7	-0.052157	-0.157178	-0.0530289	0.0159882	-0.00644919	0.0237982	0.0375543	-0.0372181	-0.0311439	0.00949586	-0.0184559	0.138976	-0.0121312	0.0314502	0.0175486	0.0428666	0.00866492	-0.0208346	0.0183384	-0.0278172	-0.116233	0.197111	0.0893646	0.0145974	0.0909716	0.0450105	0.136163	-0.137053	0.0201553	0.00471178	-0.0626583	-0.0297501	-0.0309114	-0.01633	0.0402937	0.107262	-0.0161131	0.0377555	0.0555776	0.0279791	0.064502	0.135756	0.187802	0.164659	qPCR
ITIH3	-0.369307	-0.224478	-0.11575	-0.0125087	0.0791785	-0.00735359	0.283296	-0.283722	-0.247644	0.00419999	-0.0341382	-0.000639889	0.162831	-0.0400447	-0.0503277	0.0527272	-0.0869223	-0.0358873	0.0226957	-0.0444201	0.22574	-0.0611196	-0.0326367	0.210499	0.0346034	-0.163239	0.177227	-0.269841	-0.322097	0.191349	0.110847	-0.297571	-0.256032	0.132199	-0.0208414	-0.239237	0.224828	0.0405903	0.122429	-0.0775095	0.0437893	-0.0861693	-0.120352	-0.10702	novel
ITM2A	0.113998	0.0620983	-0.151802	-0.193266	-0.179418	-0.201457	-0.218501	0.219008	0.219756	-0.0201214	-0.119678	0.0310802	-0.0400043	-0.134418	-0.157921	0.0122974	0.0598133	-0.15953	-0.0240411	-0.0726546	-0.0144801	-0.10003	-0.0711766	0.075113	0.0327335	0.0248184	0.104745	0.172181	-0.0385127	-0.0538603	0.0164266	-0.12611	-0.0948061	0.0817715	0.119665	0.111436	-0.0137016	-0.114288	-0.0198917	-0.09162	-0.0081851	-0.322099	-0.214193	-0.266821	qPCR
IVD	0.0391562	-0.028229	-0.0102281	0.0374264	-0.00310367	0.0096686	-0.0294115	0.0302992	0.023764	-0.0246733	0.0225409	-0.0193155	-0.00435152	-0.0284279	-0.00702385	-0.108711	0.0732341	0.0411457	-0.0936273	0.0970266	0.0571136	0.0155649	0.146116	0.0409023	0.0518578	0.0485715	0.0181159	0.0954776	-0.0683934	0.0300573	-0.0584438	-0.0645353	-0.0860087	0.0211368	0.0335329	0.0184168	0.0314164	0.0142937	0.00192203	0.0948603	-0.0128628	-0.130249	-0.0615722	-0.139018	novel
JAM2	-0.0349173	-0.0952603	-0.0101609	0.0436652	0.0326945	0.052162	0.0662686	-0.0661594	-0.0677447	0.0591692	0.057086	0.0206549	0.112203	-0.0738714	-0.104645	-0.0257766	0.127854	-0.0833931	-0.0147829	-0.0669144	0.0143705	0.0790776	0.117815	0.0645941	0.006325	0.080801	0.308004	0.133629	-0.119915	0.0240741	0.0383767	-0.0300884	-0.0702096	-0.0438631	-0.124126	-0.138182	0.0149748	0.0431608	0.0631954	-0.0128332	0.0654328	-0.0130829	-0.0041407	-0.0193278	qPCR
JCHAIN	-0.0879584	-0.082125	-0.0853958	-0.0877697	-0.0546576	-0.0512356	0.0042622	-0.00490703	0.0101505	-0.0728688	-0.0346713	-0.132335	-0.0969159	0.161309	0.108834	0.135826	-0.0830446	0.0785332	0.123864	-0.00756661	-0.00899976	-0.0185164	0.0901064	0.0935763	-0.0437673	-0.132945	0.132238	-0.0865024	-0.0817903	-0.0515686	0.0252122	-0.13545	-0.0679894	0.151696	0.112825	-0.0626546	-0.0174447	-0.0984692	-0.0135061	-0.0728574	-0.0869978	-0.133248	-0.0211868	-0.127595	novel
JUN	-0.087636	-0.0402139	0.038523	0.0139096	0.114247	0.0754465	0.114401	-0.114572	-0.115111	-0.0509173	-0.016193	-0.0358074	0.0510189	-0.00909483	-0.0127192	-0.0159413	0.0109632	0.00369649	-0.0186487	0.0153115	0.00809555	0.0395121	0.00900467	0.218946	0.11263	-0.0529918	0.16681	0.0353217	0.000644399	0.0849893	-0.0175489	0.0104771	0.0540612	0.0602827	-0.00663102	-0.116254	0.0907141	0.0560064	0.00122417	-0.038132	-0.0827702	0.12907	0.112691	0.129603	qPCR
KAZALD1	0.18005	0.107984	0.0645032	0.0512585	-0.0374894	0.0105261	-0.17684	0.177619	0.160774	0.0187317	-0.0507353	0.104878	-0.0436503	-0.0378734	-0.0226745	-0.056747	0.0898218	-0.0107811	-0.0734115	0.0444714	-0.0707284	0.248922	0.235855	-0.0631855	-0.0348689	0.123904	0.295021	0.175344	0.14719	-0.0974678	-0.26689	0.12638	0.091111	-0.0833318	0.012187	0.152585	-0.080446	-0.0663592	-0.149783	-0.0400082	-0.0104143	0.190716	0.206948	0.186778	qPCR
KCNIP4	-0.180491	-0.10202	-0.0642619	-0.0733674	0.093561	-0.00738327	0.126484	-0.126681	-0.110467	-0.158464	-0.0849983	-0.0550595	-0.0126368	0.0464686	0.0265163	0.0555386	-0.0368827	0.017898	0.0626371	-0.0243266	0.0644653	-0.0685596	-0.0599211	-0.0068671	-0.145679	-0.0364551	-0.021876	-0.101737	-0.0531608	-0.0395783	0.0687012	-0.026334	-0.0167791	0.0206408	-0.0232775	-0.0915963	-0.01954	-0.0895993	0.00718011	0.0110558	0.0688723	-0.065067	0.0181344	-0.0767517	novel
KDR	0.0262919	-0.00176523	0.0982176	0.155481	0.128719	0.129898	0.0935571	-0.0916386	-0.106417	0.0766248	0.0691574	0.152002	0.170109	0.0323304	0.0497152	-0.172047	0.212733	0.124497	-0.103818	0.129653	0.0813416	-0.00406972	-0.0133245	0.0869394	0.107267	0.142431	-0.0106795	-0.033055	-0.000312904	0.223249	0.239086	0.092586	0.0377289	-0.0729112	-0.110226	-0.0862359	0.225063	0.144677	0.138725	-0.104444	0.167941	-0.0504873	-0.0686032	0.0166727	qPCR
KEL	0.13869	0.0801736	0.0848957	0.0992527	0.023306	0.0413393	-0.03226	0.0328893	0.016909	-0.00891316	0.0141576	0.106219	-0.0883915	-0.0394084	0.000911117	-0.0940339	-0.00517431	-0.0094093	-0.0780375	0.0595279	-0.101985	0.260703	0.22205	-0.0886914	-0.00975743	0.176169	0.0544776	0.0702086	0.156408	-0.117042	-0.169715	0.115938	0.140904	0.0123695	0.0558101	0.0688374	-0.105833	-0.0789596	-0.123831	-0.0443823	0.0078369	0.091063	0.0704487	0.10045	novel
KIFBP	0.0931913	-0.0212163	0.184913	0.215124	0.190081	0.227545	0.0711993	-0.0708219	-0.0933078	0.0467976	0.0359406	0.191193	0.182686	-0.103241	-0.031343	-0.244006	0.190987	0.0427919	-0.217131	0.159306	0.177118	0.0144924	0.0190996	0.0234716	0.0447629	0.227109	0.0618011	0.0165792	0.0146798	0.307375	0.178336	0.0899141	0.0271964	-0.0985111	-0.0899368	-0.00894873	0.284611	0.179114	0.217596	0.139291	0.109248	0.036055	0.0322012	0.0451447	novel
KIR2DL3	0.157233	0.0740351	0.0653905	0.033984	-0.000555632	0.0267449	-0.0906764	0.0915321	0.0828371	0.0821351	0.0812488	0.0141606	0.00229048	-0.104917	-0.0275278	-0.192934	0.113777	0.0115174	-0.210367	0.151185	0.0242707	0.133704	0.150501	-0.109107	-0.0241452	0.216797	0.202284	0.0744263	0.177064	0.00735241	-0.101005	0.122373	0.190297	0.050384	0.0555346	0.0293333	0.0395011	-0.0913736	-0.058872	0.0531362	-0.0617705	0.180337	0.140721	0.12505	novel
KIR3DL1	0.226335	-0.0213201	0.0495392	0.056491	-0.044382	0.075369	-0.0671112	0.0698186	0.0537445	0.0408125	-0.00906782	0.0117861	0.0173908	-0.113404	-0.0427175	-0.140543	0.0465506	-0.0482886	-0.111531	0.0114625	-0.0862747	0.114827	0.00739015	-0.00619686	0.14624	0.222812	0.0824338	0.149283	0.187615	0.126085	0.127616	0.21183	0.223444	-0.0502207	-0.0621701	-0.023569	0.105835	0.095398	0.110993	0.0131043	0.155796	0.14595	0.00245156	0.0849729	novel
KIRREL2	-0.234405	-0.221629	-0.330494	-0.297493	-0.180768	-0.259508	0.0206633	-0.0229611	0.0180457	-0.191448	-0.120571	-0.15373	-0.0660526	0.141607	0.0215921	0.263218	-0.0871329	-0.0350605	0.239384	-0.155057	-0.201857	-0.0697287	-0.00886289	-0.0258633	-0.134812	-0.196915	0.0766801	0.00419738	-0.164702	-0.168072	0.0350852	-0.128722	-0.0974097	0.0609598	-0.0426614	-0.195504	-0.124752	-0.141361	-0.13656	-0.18036	-0.00438237	-0.135797	-0.0925261	-0.117551	novel
KIT	-0.213091	-0.151529	-0.267942	-0.270551	-0.102716	-0.224838	-0.0268798	0.0266163	0.055813	-0.216095	-0.157808	-0.154366	-0.176086	0.181118	0.0708824	0.270531	-0.154986	-0.0257597	0.278596	-0.177406	-0.0231346	-0.124628	-0.115789	0.00631634	-0.0850992	-0.142417	-0.141427	-0.129714	-0.133299	-0.0792678	0.192948	-0.0171673	-0.0981002	-0.112069	-0.165074	-0.125381	-0.114815	0.0199116	-0.0696247	0.046784	0.0978026	-0.16411	-0.215459	-0.169284	qPCR
KITLG	-0.150456	-0.133879	-0.297724	-0.297556	-0.136914	-0.233783	-0.0956478	0.0942319	0.121472	-0.15828	-0.184066	-0.229489	-0.0380945	0.123674	0.0364421	0.241923	-0.162237	-0.0433328	0.269906	-0.224415	-0.0306621	-0.284134	-0.234821	-0.0436918	-0.195989	-0.247043	-0.113114	0.13222	-0.215511	-0.0537419	0.212705	-0.107821	-0.174698	-0.0831918	-0.158274	-0.140786	-0.0301346	-0.0322105	-0.0708158	-0.147381	0.0189749	-0.369127	-0.429002	-0.361258	qPCR
KLB	0.127908	0.0703055	-0.0783256	-0.0981297	-0.122923	-0.124074	-0.0865936	0.0867331	0.0833045	-0.0427285	-0.0921411	-0.163651	-0.0996779	-0.014683	-0.0442361	0.115411	-0.162594	-0.0724698	0.10994	-0.0992808	-0.12538	-0.0193805	-0.0206498	-0.116453	-0.114865	-0.0297197	-0.0785934	0.110885	0.0928255	-0.110184	-0.00163525	0.0794539	0.103301	0.00678009	0.00356244	0.0115963	-0.105674	-0.0595823	-0.119281	-0.03321	-0.0177555	-0.159206	-0.221475	-0.206898	novel
KLK1	-0.163124	-0.141128	-0.122277	-0.0805471	-0.00937919	-0.0577779	0.0637944	-0.0631461	-0.0535451	-0.0564905	-0.0339419	-0.14612	-0.110961	0.13597	0.0695671	0.151595	-0.0766208	-0.00822979	0.163489	-0.1017	-0.203875	0.0294386	0.0326002	-0.0321561	-0.130692	-0.133485	0.0325784	-0.083665	-0.0684336	-0.205434	-0.00648355	-0.0624987	-0.0496023	0.0559978	0.00497028	-0.0778943	-0.185824	-0.1672	-0.0215998	-0.108083	0.084433	0.0280753	-0.0486821	-0.0375819	novel
KLK10	0.00293633	-0.0074153	-0.0232161	0.00126957	-0.00744557	-0.0276518	0.00390615	-0.00365182	0.00603935	-0.0401196	-0.048617	0.00419715	0.107235	-0.104321	-0.169815	0.00478015	0.138307	-0.153356	-0.00340577	-0.0767159	-0.0995401	0.102148	0.198718	0.0129467	-0.0330282	0.0528121	0.253209	0.131402	-0.100119	-0.0107185	-0.011782	-0.0649234	-0.0438062	0.0792966	-0.0110436	-0.15718	-0.0238998	0.0402049	0.0812279	-0.0883341	0.0758842	0.238982	0.252566	0.24064	qPCR
KLK11	-0.100293	-0.121057	-0.137512	-0.0872496	-0.0779228	-0.086296	0.0016988	-0.00220258	0.0205572	-0.137571	-0.120526	0.0419954	0.107855	-0.0871686	-0.157124	0.0792995	0.048122	-0.142537	0.0497212	-0.122611	-0.106817	0.0738571	0.156892	0.0968268	-0.0115359	0.0239322	0.289649	0.103083	-0.146203	-0.0613659	-0.117803	-0.131424	-0.117446	0.0717556	-0.000119767	-0.119245	-0.0618824	-0.0425424	0.0352647	-0.0109642	0.0897935	0.00353949	0.0102003	0.0137243	qPCR
KLK12	-0.0609771	-0.0323792	0.000685095	0.0180813	0.0598618	0.025723	0.0803356	-0.081416	-0.0705688	0.00318583	0.0365441	0.0340712	0.0859341	0.00325628	-0.00349419	0.0226911	0.0110164	-0.00297821	-0.0177466	0.00630842	-0.0315796	0.0337223	0.0627214	0.0990906	0.044271	-0.0377087	0.150494	0.0220657	-0.0801457	-0.0622668	-0.0785272	-0.0948944	-0.060735	0.0696646	0.0289314	-0.047687	-0.0509668	-0.0788732	0.00966993	0.0239703	-0.086806	0.0228781	0.1448	0.0862105	qPCR
KLK13	0.13651	0.0628905	-0.19009	-0.22217	-0.192401	-0.23265	-0.276897	0.276654	0.292281	-0.0355052	-0.0266747	-0.0181667	-0.0489053	0.0485269	0.0582387	-0.0563799	0.120829	0.0263202	-0.0666807	0.0647954	-0.207637	-0.190732	-0.0764485	-0.0246307	-0.0579148	0.0308551	0.0119765	0.170672	-0.0402115	-0.0913969	-0.0212573	0.0081314	-0.0945531	-0.116152	-0.0562147	0.100455	-0.0937147	-0.0158675	-0.0931756	-0.0668857	0.0316958	-0.155939	-0.0790851	-0.0879074	qPCR
KLK14	-0.115712	-0.0822958	-0.270142	-0.28827	-0.173011	-0.258376	-0.0754225	0.0748513	0.100101	-0.180741	-0.119105	-0.179771	-0.0310113	0.00513487	-0.0687376	0.116618	-0.0437097	-0.111233	0.0685582	-0.110304	-0.112966	-0.119735	-0.0607327	0.0486774	-0.144723	-0.159684	0.082094	0.0343415	-0.209151	-0.0749094	0.0780626	-0.183339	-0.164948	0.0860094	-0.00929142	-0.16706	-0.0979837	-0.00974102	0.0664318	-0.00947533	0.0050655	-0.216115	-0.260354	-0.23691	qPCR
KLK4	-0.343397	-0.233662	-0.126065	-0.0463309	0.00690828	-0.0145773	0.207099	-0.209806	-0.170495	0.0285576	0.069662	0.0724766	0.106194	0.125607	0.0783373	0.0844436	-0.0576629	0.109326	0.0889504	0.0236302	0.0391956	-0.108055	-0.0527484	0.271183	0.133484	-0.198079	0.0217624	-0.167022	-0.210604	-0.0890324	0.0136886	-0.10594	-0.185318	-0.059058	-0.118387	-0.137798	-0.0654416	-0.0978213	0.0181466	-0.05258	-0.0130641	-0.0847815	-0.157458	-0.0476012	novel
KLK6	-0.0924958	-0.163553	-0.272921	-0.201359	-0.22107	-0.221714	-0.0883299	0.0879629	0.111598	-0.114627	-0.11122	-0.160922	-0.0657533	-0.0437352	-0.0664004	0.0203188	-0.00129329	-0.0917062	0.00755688	-0.0802219	-0.153071	0.0137822	0.121242	0.00395531	-0.104979	-0.109014	0.180509	0.102423	-0.0743513	-0.0455054	-0.0176385	-0.0493676	-0.050392	0.00748051	-0.0298516	-0.0600794	-0.0186342	-0.0818329	-0.0274608	-0.0409823	0.0530454	-0.0123421	0.0270414	-0.0725056	qPCR
KLK8	0.0496825	0.0175437	-0.028923	-0.0402325	-0.0385059	-0.0330706	-0.0880883	0.0867238	0.09039	-0.0153223	0.0600544	0.046489	0.103533	0.022008	-0.0247627	0.0257521	0.0724107	-0.0131143	0.0341769	-0.0122528	-0.0778075	0.0282556	-0.0221128	0.103203	0.0381976	0.069079	0.208157	0.0922858	-0.0335145	-0.11427	-0.0421252	0.0198859	0.00419031	-0.0116136	-0.0597031	-0.0940885	-0.133782	-0.0123589	0.000752613	-0.0429677	-0.0272414	-0.0231544	-0.0396431	0.0139335	qPCR
KLRB1	0.059592	-0.0142908	0.128834	0.164591	0.0987592	0.158191	0.0565077	-0.0551716	-0.0680863	0.0458623	0.0313584	0.241277	0.187399	-0.137975	-0.104185	-0.180034	0.252013	-0.0337416	-0.173786	0.0691754	0.142119	0.196825	0.251343	0.000407068	0.042856	0.2361	0.506626	0.0882693	0.0321273	0.129368	-0.150169	0.0701331	0.0522239	-0.0369158	-0.060721	-0.0397686	0.124041	0.0414848	0.0998508	0.124984	0.128966	0.246376	0.344287	0.282784	novel
KLRD1	-0.0419687	-0.0461741	0.0228937	0.0669509	0.00913319	0.0545015	0.0766289	-0.076898	-0.0746798	0.00199826	0.0255391	0.0622278	0.0594963	0.0522505	0.0510123	-0.0431307	0.129974	0.106069	-0.0344779	0.0860529	0.0369921	0.229263	0.255281	-0.0531476	-0.0106586	0.138906	0.30519	-0.0358449	0.0246486	0.09402	-0.094402	0.0809846	0.0198881	-0.089299	-0.076084	0.0104873	0.0817402	0.0590983	0.0612399	0.0634085	-0.0159353	0.337993	0.32733	0.289238	qPCR
KRT14	-0.076592	-0.0336198	-0.0678023	-0.0514752	-0.0327572	-0.059834	0.00578985	-0.0051531	0.00653472	-0.0911338	-0.0533018	0.00611621	-0.00388556	0.103428	0.0552106	0.0771775	-0.00355622	0.0559755	0.0910652	-0.0166507	-0.0670052	0.00270042	0.109161	-0.0474176	-0.0452891	-0.0226714	-0.0193993	-0.0296179	-0.036644	-0.0757399	-0.0166306	-0.0555847	-0.0289163	0.0596573	0.036006	-0.034447	-0.0483885	-0.0968764	-0.0721019	-0.0277082	-0.0827053	-0.0432123	-0.0471085	-0.037193	novel
KRT18	0.21543	0.0719134	0.442348	0.497693	0.322202	0.46179	0.232923	-0.231429	-0.264208	0.205599	0.186701	0.378217	0.303064	-0.229072	-0.129798	-0.314534	0.281123	0.00898839	-0.291844	0.183639	0.0398802	0.726181	0.556203	-0.0502519	0.0838481	0.402129	0.479195	0.0928805	0.325295	0.161099	-0.239269	0.169678	0.309001	0.148009	0.200504	0.128283	0.174433	0.00711443	0.220371	0.0698808	0.0542719	0.443191	0.451717	0.390499	novel
KRT19	-0.0778335	-0.159326	-0.0444009	-0.0057268	0.00995709	0.0190732	0.103059	-0.10218	-0.0838967	0.00106462	0.0508285	0.192009	0.183925	-0.146689	-0.194201	0.0210057	0.169371	-0.149915	-0.0308583	-0.0634184	-0.0581423	0.0352008	0.124126	0.00297059	-0.0427649	0.126866	0.282703	0.0163605	-0.113134	0.0283586	-0.0856422	-0.113384	-0.0886875	0.0785463	0.0106106	-0.0960945	0.0435456	-0.0437062	0.0386127	0.0385605	0.0451098	0.0750236	0.198384	0.130832	qPCR
KRT5	0.180011	0.162257	0.162721	0.14315	0.0770769	0.0993882	-0.0338539	0.0349806	0.0224237	0.083635	0.0892582	0.182382	0.160763	-0.0813283	-0.0084591	-0.259373	0.307178	0.0977237	-0.263515	0.229766	-0.0436104	0.237176	0.165896	-0.0285435	0.0789836	0.223336	0.270011	0.250443	0.0546104	0.0346155	-0.129421	0.0374671	0.0395693	0.00632343	0.0249966	0.0306359	0.0435778	0.00993465	0.0284025	-0.0319377	0.0345677	0.188044	0.253533	0.203466	novel
KYAT1	0.0169697	-0.0446986	0.234859	0.288699	0.204622	0.292217	0.204338	-0.203497	-0.223256	0.0157867	-0.00441015	0.184776	0.21279	-0.102938	-0.0729371	-0.165506	0.142265	0.0439579	-0.115378	0.090746	0.150434	0.344401	0.266999	-0.0007902	0.0456541	0.186714	0.174763	-0.0681687	0.0464861	0.276065	0.0872889	0.072026	0.0863302	-0.00108129	-0.0256292	-0.0645239	0.265328	0.142064	0.191963	0.11909	0.102942	0.376947	0.254163	0.314093	qPCR
KYNU	0.189214	0.0707128	0.400524	0.445372	0.29495	0.416406	0.206374	-0.20427	-0.230876	0.14695	0.178282	0.327723	0.290957	-0.138352	-0.0455082	-0.298744	0.264215	0.0975499	-0.255311	0.220501	0.0911274	0.723043	0.585548	-0.0496144	0.112127	0.386186	0.40696	0.0302563	0.308629	0.221274	-0.137621	0.201269	0.304711	0.0973574	0.146597	0.0996224	0.228133	0.0458781	0.288962	0.059911	0.111329	0.425106	0.403337	0.369196	qPCR
L1CAM	0.0422643	-0.00304751	-0.0981572	-0.0922545	-0.149237	-0.121313	-0.14272	0.142558	0.15003	-0.0141431	-0.0286499	0.00590274	-0.0668776	0.0482095	0.0131227	0.131872	-0.151242	-0.0695595	0.12067	-0.145008	-0.0934331	0.0710341	0.0656677	-0.0451185	-0.0124602	-0.0185693	-0.0444521	-0.0565912	0.0420305	-0.207726	-0.155629	0.0172797	0.0521831	0.0228203	0.0156436	-0.00194935	-0.192356	-0.132609	-0.117726	-0.0713273	0.029014	0.0333008	-0.018729	0.0667088	novel
LACTB2	0.0390945	-0.0174927	0.207569	0.254197	0.2264	0.250463	0.135654	-0.134829	-0.156773	0.00521472	0.0173052	0.201486	0.235565	-0.121889	-0.0670806	-0.222486	0.188871	0.0211828	-0.194134	0.1308	0.163867	0.120201	0.0940844	0.00430236	0.0507823	0.225419	0.13791	-0.0235444	0.010912	0.30414	0.164662	0.0517757	0.0399404	-0.0285372	-0.0455435	-0.0487463	0.291659	0.160174	0.234137	0.0904587	0.141351	0.129913	0.128205	0.124921	novel
LAG3	-0.00254896	-0.033385	-0.0105821	0.00415178	-0.076401	-0.0252443	-0.0101728	0.00848919	0.0149957	0.0536394	0.0205702	0.143008	0.0361617	-0.162174	-0.0953254	-0.099348	0.0171032	-0.0902851	-0.193851	0.0508011	-0.0161552	0.181432	0.110115	0.030063	0.10373	0.109494	0.245956	-0.0749839	0.00182253	-0.0731638	-0.271372	-0.0247688	-0.0342931	-0.0164648	0.0130877	0.0737289	-0.0418311	-0.135547	0.0047247	0.00103305	-0.0452721	0.1501	0.218307	0.163542	qPCR
LAIR1	-0.0728085	-0.0439783	0.317124	0.407811	0.367799	0.390191	0.334197	-0.331914	-0.343487	0.0749872	0.0545777	0.252205	0.361233	-0.207457	-0.183701	-0.159067	0.19965	-0.0779819	-0.148817	0.0213612	0.226731	0.246272	0.227319	0.136662	0.107626	0.193475	0.618755	0.0175683	-0.0542565	0.276018	0.0468677	-0.0300471	0.0170399	0.0789059	-0.0286819	-0.163633	0.273353	0.114853	0.239509	0.0893667	0.16987	0.291207	0.334861	0.272792	qPCR
LAIR2	-0.0286259	-0.0823157	0.00821227	0.0207472	-0.0142687	0.0490057	0.0287849	-0.0291373	-0.00478535	0.0067324	0.0601958	0.060549	0.052591	-0.120251	-0.094132	-0.00660656	-0.0311085	-0.0795056	-0.0538026	-0.0183896	0.0655288	0.10724	0.158321	0.201922	0.175755	0.0027206	0.180335	0.0528235	-0.0125638	0.0531435	-0.195685	0.00794465	-0.00652039	-0.0255448	-0.0200627	-0.00938923	0.0621834	-0.0140572	0.0846522	0.041677	0.0265414	0.0973942	0.112659	0.108316	qPCR
LAMA4	-0.251262	-0.174435	-0.0158185	0.0575314	0.129024	0.0771505	0.260344	-0.259509	-0.244497	-0.0575755	-0.0280011	-0.0375256	0.0971605	0.0877745	-0.041623	0.20686	0.0121352	-0.037686	0.220314	-0.160356	0.0265819	0.0426296	0.103531	0.0227848	-0.0488122	-0.056783	0.170355	-0.0730984	-0.256113	0.0898981	0.239329	-0.19114	-0.168785	0.0910058	-0.0631047	-0.267682	0.0588526	0.142529	0.0717994	-0.0247921	0.0768634	0.059456	0.0748495	0.0642253	qPCR
LAMP2	-0.0607779	-0.102571	0.195339	0.276919	0.220404	0.284059	0.248371	-0.246523	-0.257824	0.16351	0.131461	0.23676	0.215061	0.0250589	0.0310286	-0.13102	0.212245	0.115807	-0.0689079	0.143676	0.150166	0.236049	0.216946	-0.0343182	-0.00671269	0.129595	0.0640632	-0.127304	-0.000752298	0.151377	0.109926	0.0510244	0.0379499	-0.024425	-0.0622345	-0.0961919	0.126801	0.118105	0.116446	0.0536874	0.152777	0.467022	0.423619	0.435748	novel
LAMP3	-0.159854	-0.145947	0.0204287	0.0915767	0.129896	0.0971013	0.202022	-0.201065	-0.184384	-0.087596	-0.100258	0.133793	0.177985	-0.092428	-0.140788	0.0181935	0.107766	-0.0905044	-0.0187692	-0.0442395	-0.00316049	0.0467915	0.0385926	0.0120509	-0.114629	-0.016533	0.290712	0.00407412	-0.0916056	0.108259	0.0678187	-0.0213464	-0.0616505	-0.0581049	-0.0793836	-0.0950935	0.0634309	0.103896	0.19398	0.141473	0.104653	0.0757049	0.201116	0.116666	qPCR
LAP3	0.0963337	0.0131315	0.281256	0.326698	0.254318	0.320795	0.13527	-0.135288	-0.161321	0.123355	0.11121	0.224711	0.231219	-0.134011	-0.0554532	-0.249999	0.170559	0.0551981	-0.231155	0.164975	0.160159	0.299068	0.187975	-0.00568731	0.0729842	0.276235	0.0473894	-0.0313218	0.0594376	0.253797	0.0253692	0.0420503	0.068768	0.0299335	0.0385891	0.00794977	0.252389	0.0982359	0.207104	0.105684	0.0255633	0.171205	0.187064	0.146037	novel
LAT	0.0954551	0.00389424	0.231497	0.261261	0.2341	0.268513	0.109566	-0.108854	-0.138051	0.0597888	0.0532003	0.217156	0.228389	-0.151057	-0.0683799	-0.283734	0.230633	0.017811	-0.242864	0.154437	0.166756	0.028257	0.0207742	0.026666	0.077962	0.231905	0.110246	0.0411365	0.0614646	0.308239	0.201361	0.121996	0.07999	-0.0894366	-0.080121	-0.0110565	0.289077	0.17426	0.224889	0.120559	0.137303	0.0897472	0.0888783	0.0843064	qPCR
LAT2	0.176663	0.103194	0.268601	0.277887	0.219845	0.255932	0.0272625	-0.0259526	-0.060192	0.0229575	0.0319833	0.238607	0.215896	-0.143865	-0.065719	-0.300066	0.289961	0.0374356	-0.26243	0.183485	0.153908	0.0468928	0.0642058	-0.0134163	0.0546988	0.293075	0.164451	0.132011	0.0278668	0.305089	0.10492	0.0484864	0.0235196	-0.0397816	-0.0157697	0.0328089	0.299211	0.134037	0.220243	0.146134	0.143416	0.0651028	0.107648	0.0960139	qPCR
LAYN	-0.26598	-0.290094	-0.226863	-0.144642	-0.0753208	-0.103209	0.117356	-0.118584	-0.0751915	-0.0704895	-0.0574357	-0.061402	0.0301906	-0.0221623	-0.110116	0.129491	0.0234601	-0.141366	0.0953554	-0.156148	-0.00344799	0.00135051	0.212608	0.170116	-0.0546115	-0.0771241	0.357967	-0.0177744	-0.290012	-0.0317377	-0.0531102	-0.25568	-0.232911	0.11673	-0.0185722	-0.223097	-0.0162084	-0.0757853	0.0492472	0.000260316	0.0517169	-0.0791587	0.01209	-0.0712403	qPCR
LBP	-0.029884	0.0104816	0.34651	0.412316	0.387568	0.402005	0.315165	-0.313665	-0.333004	0.113414	0.141618	0.201978	0.284839	-0.085729	-0.0130907	-0.206445	0.16806	0.120556	-0.177347	0.192131	0.405496	0.21164	0.150067	0.0453903	0.0609904	0.181309	0.352851	-0.04524	0.0711183	0.365623	0.0203565	0.0909823	0.112862	0.00269054	-0.0229229	-0.058724	0.374229	0.143672	0.338764	0.0511071	0.120017	0.226746	0.232497	0.207884	novel
LBR	0.0537677	0.0278054	0.243564	0.298726	0.236649	0.262429	0.165794	-0.163804	-0.189818	0.0220589	0.0204005	0.107513	0.129114	-0.0582591	-0.026818	-0.174385	0.208969	0.0538468	-0.121612	0.118023	0.1832	0.104688	0.113308	-0.0245336	0.0676976	0.229468	0.141263	-0.00698274	0.0398507	0.301642	0.194588	0.110967	0.0614046	-0.0860845	-0.0898657	-0.0228255	0.296473	0.15734	0.230377	0.052922	0.135607	0.187281	0.180725	0.16938	novel
LCN2	0.118482	0.0993398	0.157804	0.18049	0.146047	0.137973	0.0445035	-0.0425667	-0.0660211	0.00556031	0.00874241	0.0688254	0.0923986	-0.0739619	0.0192516	-0.259319	0.206456	0.0872925	-0.223251	0.190446	0.207508	0.0827661	0.0733672	0.107131	0.143207	0.283732	0.396894	0.175892	0.112639	0.434684	0.159788	0.179394	0.168926	-0.0647554	-0.110714	-0.0888288	0.457343	0.17947	0.225352	0.000346879	0.21036	0.114355	0.189865	0.0984632	qPCR
LDLR	0.113642	0.0416058	0.387768	0.464953	0.372624	0.434989	0.280732	-0.277633	-0.31573	0.183569	0.232076	0.300121	0.332986	0.122737	0.290062	-0.540604	0.589017	0.416442	-0.422166	0.530378	0.0954052	0.124141	0.0451857	-0.0719015	0.132886	0.360039	0.1977	0.0260652	0.150901	0.237604	0.132119	0.269549	0.165487	-0.207971	-0.167584	0.0195088	0.217201	0.180927	0.181103	0.0134767	0.192967	0.300045	0.372103	0.362894	qPCR
LEFTY2	-0.226608	-0.199508	-0.10225	-0.0326276	-0.0387495	-0.0124863	0.148034	-0.149914	-0.117078	-0.0539833	0.0481037	-0.123279	-0.046223	0.173073	0.0797959	0.185943	0.00947663	0.0513654	0.15268	-0.0371493	-0.083183	0.00131702	0.0758132	0.0517389	-0.0368344	-0.122981	-0.0310593	-0.133175	-0.151514	-0.187423	-0.108702	-0.117614	-0.149598	-0.0132331	-0.0307354	-0.0579995	-0.189089	-0.0987693	-0.107144	-0.00587617	-0.00676069	0.194597	0.246393	0.152421	novel
LEP	-0.43257	-0.301676	0.407753	0.565999	0.656182	0.642227	0.845544	-0.844643	-0.848708	0.110637	0.154346	0.250814	0.37136	-0.0463915	-0.0689501	-0.032963	0.16268	0.0248207	0.00851592	0.0268174	0.209267	0.172978	0.115798	0.0847607	-0.000999424	0.125836	0.223043	-0.338761	-0.141413	0.206374	0.206796	-0.0492829	-0.0714397	-0.0160827	-0.116707	-0.197583	0.164372	0.195609	0.184282	0.0644718	0.130246	0.426179	0.445723	0.419657	qPCR
LEPR	-0.260082	-0.236461	-0.390354	-0.35242	-0.241007	-0.320968	-0.0485322	0.0467875	0.0971979	-0.22746	-0.195349	-0.149659	-0.0469356	0.0878025	-0.0691677	0.340517	-0.151916	-0.157512	0.313273	-0.29643	-0.105219	-0.0514513	0.0915954	0.136662	-0.100951	-0.333805	0.0031862	-0.116468	-0.167494	-0.119971	-0.0553202	-0.187697	-0.111195	0.164771	0.040933	-0.182483	-0.0949929	-0.117022	-0.0214911	-0.115284	0.0219563	-0.255098	-0.299956	-0.220303	novel
LGALS1	-0.0920971	-0.113677	0.266692	0.360837	0.352011	0.380885	0.344277	-0.343299	-0.36071	0.0249118	0.0572565	0.268709	0.393633	-0.149883	-0.124577	-0.233696	0.292102	-0.0140834	-0.183027	0.0905919	0.158808	0.235233	0.176925	0.0480317	0.0495577	0.23097	0.397712	0.0194453	-0.0458555	0.199938	0.0857399	0.0116789	0.0258851	0.0120447	-0.0794374	-0.157617	0.184218	0.139766	0.187271	-0.010513	0.116383	0.280965	0.285351	0.294432	qPCR
LGALS3	-0.319526	-0.327736	-0.137125	-0.00463162	0.0725792	0.0368613	0.275866	-0.276307	-0.24453	-0.00954417	0.0338835	-0.0844944	0.131844	0.0103859	-0.0605087	0.10037	-0.00707153	-0.0324896	0.124945	-0.105936	0.0103017	0.0492406	0.0847526	0.0103722	-0.107041	-0.0332888	0.159431	-0.0716744	-0.223567	0.0646698	0.125654	-0.165947	-0.140572	0.09506	-0.0515306	-0.249621	0.0855946	-0.000166596	0.0481801	-0.0630621	0.129031	-0.0515468	-0.100569	-0.106817	qPCR
LGALS4	-0.053866	-0.149857	0.137099	0.235325	0.150254	0.233516	0.234321	-0.232454	-0.23512	0.0807254	0.0558774	0.279661	0.330584	-0.320397	-0.323767	-0.10199	0.129792	-0.196885	-0.1102	-0.0792683	0.0360555	0.364719	0.353006	0.062498	0.117664	0.189986	0.363373	-0.0220411	-0.0560344	0.173388	-0.0931411	-0.12823	0.00273596	0.221933	0.114413	-0.143486	0.199027	-0.00153404	0.170855	0.059526	0.111574	0.286002	0.299887	0.237049	qPCR
LGALS7_LGALS7B	0.114688	0.118603	0.184149	0.165202	0.155528	0.153902	0.0288795	-0.0287382	-0.0452771	0.105707	0.103141	0.120225	0.129793	-0.0511185	0.0172422	-0.196551	0.162886	0.0720262	-0.22178	0.195246	-0.00805786	0.179524	0.0750122	0.0850346	0.125565	0.274605	0.297034	0.162673	0.0888864	0.0231181	-0.0971808	0.0234585	0.0930062	0.0720889	0.0746858	0.0238283	0.00796364	0.0313626	0.0994067	-0.00877894	-0.0241864	0.253301	0.289781	0.196147	qPCR
LGALS8	0.0463201	0.0212918	0.160717	0.219015	0.152376	0.17701	0.0946476	-0.0929406	-0.121176	0.0132001	0.00873682	0.106492	0.119105	-0.0331747	-0.00714355	-0.15205	0.120734	0.0510371	-0.097631	0.0863173	0.154686	0.0653675	0.0352464	0.00641067	0.0307461	0.204657	0.0665762	0.0259949	-0.00778479	0.244243	0.1823	0.0355448	0.0174537	-0.0240808	-0.0424714	-0.0447974	0.239063	0.135351	0.152075	0.0363178	0.157262	0.044183	0.00732002	0.0416177	qPCR
LGALS9	-0.0442174	-0.0734391	0.303074	0.396989	0.342243	0.398027	0.328177	-0.327224	-0.337095	0.147273	0.141823	0.299213	0.36628	-0.160699	-0.100468	-0.259552	0.25906	0.0572996	-0.221749	0.181081	0.218576	0.361091	0.323319	0.0713144	0.0434437	0.253262	0.572918	-0.0188433	0.0741211	0.244258	-0.0852337	0.0402157	0.131707	0.11199	0.0484706	-0.0980218	0.267422	0.0327527	0.253424	0.0686685	0.0686796	0.36634	0.347818	0.299424	qPCR
LGMN	0.0713552	-0.0286342	0.280705	0.360807	0.248926	0.32759	0.223167	-0.221866	-0.233529	0.123255	0.101904	0.334133	0.283807	-0.1652	-0.106287	-0.260925	0.280841	0.0413057	-0.258668	0.197817	0.194347	0.248774	0.23884	-0.00380668	0.110789	0.317515	0.233527	-0.0503643	0.111344	0.273301	0.0892928	0.0878128	0.12389	0.0221659	0.0252056	0.0189854	0.270645	0.103489	0.236784	0.111103	0.171051	0.225958	0.245754	0.246142	qPCR
LHB	-0.41275	-0.284474	-0.212017	-0.150387	-0.00353624	-0.0951071	0.261821	-0.263624	-0.228917	-0.231424	-0.205691	-0.151913	-0.0690687	0.128191	0.0335964	0.259809	-0.17805	-0.0399454	0.219997	-0.15668	-0.0096537	-0.137526	-0.018483	0.117738	-0.119185	-0.20775	-0.0476866	-0.262189	-0.2448	0.0295563	0.0615622	-0.21646	-0.211664	0.0716381	-0.0293787	-0.16084	-0.00370523	0.106837	-0.0934958	0.0373631	-0.0446048	-0.0780212	0.0361021	-0.0382359	qPCR
LHPP	0.143979	0.072276	0.29027	0.323037	0.219487	0.285153	0.10237	-0.101089	-0.122879	0.115849	0.0951811	0.263901	0.245918	-0.1592	-0.0724487	-0.269094	0.144759	0.0189522	-0.21122	0.133067	0.110968	0.414472	0.303781	-0.122657	-0.00162808	0.256359	0.255958	0.0734865	0.229369	0.20708	-0.074894	0.164815	0.252905	0.0674921	0.084239	0.0300808	0.215084	0.0513348	0.139855	0.0889996	0.136341	0.234171	0.2216	0.163835	novel
LIF	0.130775	0.188001	0.186339	0.152318	0.156706	0.126133	-0.0249173	0.0268091	0.00389607	0.033432	-0.0370834	0.111364	0.146822	-0.107196	-0.0660727	-0.136986	0.0964763	-0.0133807	-0.135525	0.105637	0.0813976	0.164743	0.112422	0.0123462	0.039136	0.160869	0.156785	0.0110361	0.0563691	0.197352	-0.0499914	-0.00472031	0.0639858	0.114023	0.0918103	-0.00420703	0.207092	0.0505404	0.250592	0.0291481	-0.0205463	0.105082	0.149072	0.0747861	qPCR
LIFR	-0.0721871	-0.040613	-0.0278302	0.0208722	-0.0344967	-0.0117352	0.0590305	-0.0576829	-0.0522054	-0.0628302	-0.0498457	0.0501228	0.0366331	-0.10029	-0.190383	0.114594	0.00295593	-0.167239	0.11881	-0.197901	-0.123023	0.281213	0.339612	0.0272461	-0.026682	-0.040377	0.239045	-0.0583038	-0.0597382	0.0132547	-0.118429	-0.0893152	-0.0461421	0.10425	0.048964	-0.0661889	0.0314398	-0.0497564	-0.0159413	0.0205403	0.0644648	0.319644	0.296764	0.309062	qPCR
LILRA2	-0.0937551	-0.0558898	0.190997	0.276257	0.231166	0.259002	0.236695	-0.235198	-0.235357	0.0284611	0.00332274	0.167586	0.172885	-0.0562587	-0.0976309	-0.0123593	0.140477	-0.0298238	0.00801954	-0.0338114	0.187218	0.209618	0.171491	0.102153	0.0543627	0.146408	0.306316	-0.0937576	-0.0556827	0.223313	0.0512993	-0.0946701	-0.0625529	0.0704098	0.0535031	-0.00608378	0.195267	0.141536	0.254307	0.0720054	0.179931	0.264301	0.181268	0.265244	novel
LILRA5	-0.0480678	-0.0932008	0.32481	0.421916	0.380812	0.436471	0.338008	-0.336339	-0.347689	0.127824	0.123603	0.31792	0.379422	-0.128909	-0.0782551	-0.200941	0.226674	0.0194661	-0.185948	0.103765	0.268651	0.226157	0.216347	0.107524	0.162911	0.252008	0.418467	-0.152218	0.0931008	0.428225	0.0324239	0.125846	0.139269	-0.0220163	-0.0594459	-0.0634958	0.432985	0.157617	0.453543	0.0733118	0.221534	0.277109	0.247804	0.280995	qPCR
LILRB1	-0.164583	-0.198607	0.0296602	0.132738	0.135995	0.144767	0.190262	-0.188821	-0.186264	-0.0101473	0.07546	0.165656	0.161769	-0.0727841	-0.0792022	-0.00843098	0.0415281	-0.063417	-0.0403319	-0.019065	0.107274	0.20633	0.26896	0.079923	0.0394468	0.0823458	0.276471	-0.158684	0.00879371	0.110057	-0.085241	-0.00712203	0.0351375	0.064829	0.0252978	-0.0551299	0.103595	0.0397201	0.173076	0.0319392	0.1742	0.072863	0.0996023	0.0912563	qPCR
LILRB2	-0.0538532	-0.101585	0.122413	0.206712	0.149753	0.201549	0.138434	-0.138128	-0.13462	0.158744	0.155492	0.233226	0.225725	-0.175929	-0.177361	-0.0338819	0.0646297	-0.143605	-0.0471624	-0.0905371	0.130808	0.243125	0.288775	0.12921	0.121227	0.0955069	0.359947	-0.0683514	0.00485152	0.15228	-0.123606	-0.00738438	0.0263614	0.0436194	0.0136476	-0.0475738	0.170454	-0.0136463	0.249261	0.0413168	0.173183	0.177262	0.247529	0.192286	qPCR
LILRB4	0.0254613	0.0396863	0.258973	0.299366	0.250127	0.289798	0.198456	-0.197665	-0.21417	0.116174	0.111984	0.311683	0.336049	-0.0935886	-0.0161618	-0.275408	0.303058	0.12309	-0.210615	0.213512	0.156966	0.283429	0.204806	0.216718	0.309859	0.269742	0.477152	0.0695845	0.0952824	0.231089	-0.0915277	0.0722263	0.110516	0.0409387	0.0241176	-0.0158001	0.27293	-0.00505307	0.214265	0.0311657	-0.0256593	0.247094	0.342506	0.244306	qPCR
LILRB5	0.0310632	-0.112707	0.0727016	0.175696	0.123621	0.147034	0.117711	-0.116438	-0.125064	0.0423129	0.0652737	0.256832	0.145917	-0.0833894	-0.0948347	-0.0409088	0.166838	-0.0723273	-0.0166185	-0.0264087	-0.00901186	0.167504	0.138438	-0.0769624	-0.00642356	0.274359	0.206136	0.0264029	0.0800684	0.100921	-0.0456394	0.0791562	0.0594788	-0.0478011	-0.0169267	0.0604227	0.118642	-0.00814008	0.0606058	0.0621448	0.144329	-0.0204649	0.0730137	0.0108802	qPCR
LPCAT2	-0.0691681	-0.0315186	-0.0372695	-0.0295835	-0.0437479	-0.0322581	0.00211465	-0.00281355	0.0194988	0.0348895	0.0248639	0.0647301	0.0669883	-0.0270344	-0.0325062	-0.0348773	0.097288	0.00445719	-0.0639924	0.0479025	-0.00217113	0.0729564	0.124716	0.0599082	-0.0836381	-0.0550114	0.250788	-0.119196	-0.10849	0.0317163	-0.0565471	-0.111958	-0.12411	0.0349264	0.0367789	-0.00215742	0.0630062	-0.0753	0.0509926	0.0153757	-0.0516371	0.11122	0.158388	0.130987	novel
LPL	-0.50208	-0.31413	-0.269217	-0.176668	0.00690244	-0.127006	0.275641	-0.277371	-0.23355	-0.203711	-0.152208	-0.246873	-0.0715969	0.0726215	-0.108004	0.418173	-0.292153	-0.209575	0.408491	-0.400395	0.0286537	-0.180907	-0.0765259	0.12636	-0.122957	-0.394048	-0.0163825	-0.306896	-0.400155	-0.112762	0.215202	-0.317725	-0.323662	0.071524	-0.0964432	-0.290384	-0.122027	-0.0266817	-0.0487064	-0.0816204	0.0962459	-0.189475	-0.195594	-0.17069	qPCR
LPO	-0.126909	-0.160057	-0.0170178	0.0458596	0.0326898	0.0763855	0.166453	-0.16645	-0.149079	0.0615723	0.0395567	0.0914304	0.18447	0.0589555	0.0324758	-0.00184899	0.121939	0.0548202	0.0023162	0.0603442	0.0491954	0.151752	0.196049	0.0243029	0.0597117	-0.0363257	-0.0241743	-0.129323	-0.00322753	0.0259488	-0.0566225	-0.0248721	-0.00343165	0.0460155	0.0465769	-0.0019714	0.014731	0.0220159	0.0529245	0.056523	-0.0623186	0.23601	0.251147	0.228872	novel
LRIG1	-0.030796	0.00961793	0.173995	0.221143	0.202643	0.215348	0.195698	-0.195085	-0.192543	-0.0150365	0.0141072	0.0153806	0.11629	-0.141348	-0.155238	-0.0763057	0.0878891	-0.0585437	-0.0503849	-0.0165569	0.315792	0.0966351	0.106936	-0.0723764	-0.0771042	0.0443385	0.121183	0.0207759	-0.0317112	0.129496	-0.0238185	-0.0184913	0.0345843	0.0844869	-0.0167503	-0.156036	0.165866	-0.063575	0.180976	0.0812043	0.019769	0.125448	0.0361956	0.0634403	qPCR
LRMP	-0.0344356	0.0332327	0.0251208	0.0394388	0.0555687	0.00835361	0.0174566	-0.0163509	-0.020851	-0.149337	-0.116919	-0.151994	-0.0805172	0.0957481	0.0914869	-0.018244	0.0510552	0.114639	-0.0185882	0.0955202	0.017209	-0.0665546	-0.0540568	-0.0499425	-0.0369598	-0.0539212	-0.0451405	-0.0445703	-0.0986936	0.0815874	0.157871	-0.0183315	-0.100003	-0.111471	-0.103195	-0.0125584	0.0699929	0.0666432	0.0187501	0.0461701	0.0329943	0.120985	0.0981055	0.102407	qPCR
LRP1	-0.231378	-0.277511	-0.359692	-0.309699	-0.245287	-0.253648	-0.0516652	0.0504302	0.0897162	-0.0798192	-0.093665	-0.190993	-0.114293	0.0997211	-0.0541242	0.33464	-0.165334	-0.14021	0.332368	-0.308392	-0.0913807	-0.000882186	0.00484616	-0.0112718	-0.152249	-0.320551	-0.0687674	-0.198293	-0.150745	-0.154279	0.0414887	-0.199264	-0.121849	0.14253	0.047654	-0.106169	-0.148853	-0.0616103	-0.112472	-0.124382	0.101267	-0.132383	-0.232362	-0.129958	qPCR
LRP11	-0.174885	-0.195799	0.0117172	0.0919921	0.15576	0.140686	0.219658	-0.219866	-0.210424	0.0103666	0.105423	0.145513	0.214731	-0.0635447	-0.0913569	-0.085324	0.24641	-0.0397181	-0.0641384	0.00199121	0.120096	0.0641925	0.14246	0.0561012	-0.0473603	0.0805882	0.330927	-0.0177812	-0.139219	0.0745293	0.0502471	-0.0140762	-0.0816027	-0.0752635	-0.165454	-0.17405	0.0507975	0.078419	0.0821194	0.036994	0.182327	0.148881	0.176035	0.191533	qPCR
LRPAP1	0.140623	0.016922	0.231976	0.272697	0.200498	0.266485	0.0918721	-0.0906846	-0.121429	0.066703	0.0584666	0.223472	0.213192	-0.080815	-0.0353774	-0.231349	0.23933	0.0786319	-0.190124	0.185708	0.126061	0.155302	0.134277	-0.0365193	0.051417	0.281952	0.109641	0.0545401	0.143398	0.256159	0.0785748	0.15221	0.156995	-0.0222492	-0.0184722	0.0183639	0.245357	0.148503	0.221324	0.0190531	0.233667	0.0552378	0.0208177	0.0597827	qPCR
LRRC25	-0.168543	-0.129456	0.104167	0.201962	0.189201	0.179344	0.28545	-0.284641	-0.271975	0.00824256	0.0138401	0.163511	0.196603	-0.0798982	-0.0729988	-0.0762204	0.0823817	-0.0274777	-0.0690044	0.0156253	0.0603653	0.292377	0.37834	-0.0343732	-0.0715067	0.0865778	0.443717	-0.150128	0.0510416	0.137739	-0.112713	0.053941	0.0845691	0.0395956	-0.00312483	-0.0596536	0.150542	0.0225619	0.15724	0.00958951	0.0502617	0.199076	0.214009	0.195864	novel
LRRN1	0.10444	-0.03111	-0.142346	-0.146651	-0.183474	-0.13755	-0.169711	0.169132	0.16499	0.0726115	0.078968	-0.166157	-0.16677	0.22785	0.169414	0.124978	-0.0303338	0.133668	0.120124	0.04226	-0.11591	-0.0180141	-0.100681	-0.0798456	-0.0680351	0.0314459	-0.0633461	0.179475	0.103671	-0.186591	0.0512362	0.0396992	0.12164	0.0666676	0.0527519	-0.00424382	-0.212269	0.0124218	-0.196177	-0.101229	-0.0398792	0.00615619	-0.0302119	-0.00564658	qPCR
LSM1	-0.0241392	0.0387662	0.0586104	0.0558735	0.0534234	0.0450678	0.014749	-0.0153583	-0.0188904	0.115993	0.112379	-0.0141904	-0.0466545	0.133988	0.167322	-0.0521064	-0.00799196	0.194346	-0.0448764	0.153023	0.0459492	0.0759161	0.113768	-0.0323777	-0.0540949	0.0427821	0.058096	-0.08883	-0.0187876	0.00953125	-0.0376743	-0.0666676	-0.00359084	0.116303	0.0942414	-0.0230635	0.0221468	-0.0334518	0.0369852	-0.0223216	-0.0221942	-0.0558267	-0.0505709	-0.0997383	novel
LSP1	0.125439	0.0457433	0.193747	0.222513	0.190503	0.212942	0.0401439	-0.0373495	-0.0531941	0.053013	0.0470747	0.2395	0.30385	-0.0765597	-0.0168138	-0.249251	0.256177	0.0757432	-0.207083	0.174277	0.125267	0.192435	0.268198	0.0574135	0.106141	0.248593	0.445994	0.190863	0.17097	0.417746	-0.018522	0.102675	0.210618	0.129358	0.0849478	-0.0297133	0.431452	0.18099	0.265498	0.0531419	0.14058	0.211974	0.241173	0.22761	novel
LTA	-0.108841	-0.0528399	-0.0329168	-0.0179332	0.00370773	-0.0265426	0.135247	-0.13369	-0.129923	-0.0212147	-0.0332474	0.0355519	0.0534037	-0.00920457	-0.00955002	-0.00228907	0.0343872	-0.00825382	-0.0317319	0.0312967	-0.132299	0.159783	0.108306	-0.0468721	-0.0502108	0.0109037	0.199909	-0.103324	0.0137382	-0.0774217	-0.0353953	-0.00518375	0.00527493	-0.000921266	0.00867573	0.0115948	-0.0705337	-0.0584439	-0.0533947	-0.0540999	0.041587	0.328392	0.346829	0.305453	qPCR
LTA4H	0.0274325	-0.136468	0.0205041	0.0808061	0.0323315	0.0981128	0.054976	-0.0552447	-0.0504425	0.0383328	0.0133354	0.201492	0.176559	-0.0371492	-0.0567181	-0.0395595	0.156677	-0.0209841	-0.0513589	0.0380875	0.0989603	0.0954806	0.0571307	-0.040983	0.0247749	0.168537	0.290686	-0.000764747	0.0618265	0.222201	0.158005	0.0633812	0.081906	0.0145765	-0.00462844	-0.0298771	0.210517	0.108919	0.23329	0.0436427	0.0907064	0.0100486	0.0856716	0.0375471	qPCR
LTBP2	-0.227055	-0.230151	-0.208309	-0.111361	-0.144762	-0.120401	0.0349612	-0.036111	-0.00501377	0.0107993	0.0070634	-0.0823724	0.0126134	0.0187171	-0.0454164	0.126532	-0.0828304	-0.0750058	0.0662813	-0.104975	-0.0162187	0.127705	0.123493	0.25117	0.0589537	-0.182142	0.175819	-0.185092	-0.173418	-0.0549024	-0.108394	-0.173	-0.140995	0.0879263	0.0111617	-0.126448	-0.0473861	-0.0451175	-0.00201213	0.00543986	0.0636797	0.0538409	0.0420673	0.0583133	qPCR
LTBP3	0.130616	-0.0315977	0.0916121	0.114471	0.0601983	0.12131	-0.0420633	0.042868	0.042523	0.198722	0.231808	0.0893859	-0.0161706	-0.046277	-0.000431438	-0.107366	0.0690259	-0.0335408	-0.0637989	-0.00544218	0.0574929	0.0920575	0.221562	0.0112118	-0.0266166	0.0865985	0.107898	-0.00170446	0.121229	0.00191663	-0.104372	0.113516	0.127226	-0.0139943	0.00526093	0.0140056	-0.000436522	-0.0429719	0.0289907	0.123754	0.0143421	0.163364	0.139738	0.133637	novel
LTBR	-0.104359	-0.0883299	0.0112783	0.0720216	0.106159	0.0652675	0.105463	-0.1047	-0.0930865	0.0417765	0.0312101	0.0736658	0.116324	-0.0524774	-0.120636	0.034196	0.105939	-0.0946975	0.0272783	-0.0879048	0.1117	0.0427395	0.159848	-0.00556333	-0.0818454	0.0142675	0.344808	0.0788734	-0.170164	0.0552627	0.0413223	-0.102754	-0.103488	0.0215922	-0.0865229	-0.187508	0.0506586	0.0406181	0.053091	0.0144768	0.149414	-0.004765	0.051542	0.0332849	qPCR
LTO1	-0.0210621	-0.0705699	-0.0193606	-0.0195068	-0.01388	0.00432697	0.00702963	-0.00817602	0.00834723	0.0294131	0.0561986	-0.00512379	0.0218357	-0.0322963	-0.0845322	0.062907	0.0165207	-0.0587665	0.0737932	-0.0536013	-0.0982996	0.10309	0.104445	-0.081443	-0.0402843	-0.0166082	-0.00988749	-0.032777	-0.0389988	-0.0244021	-0.0330047	-0.125874	-0.0336975	0.169766	0.136688	-0.0298496	0.00814444	-0.121168	-0.0241328	0.0771822	-0.021902	0.21107	0.220219	0.123514	novel
LXN	0.272727	0.155274	0.239279	0.212918	0.102121	0.184595	-0.0455399	0.0464501	0.0186519	0.128551	0.085606	0.234122	0.124045	-0.096053	-0.0146015	-0.276459	0.203528	0.0544802	-0.259299	0.209489	0.0290993	0.270159	0.151441	-0.0854619	0.0395683	0.250026	0.235708	0.163706	0.279681	0.125709	-0.0687853	0.304219	0.307524	-0.0882636	-0.0505672	0.033212	0.102766	0.0814151	0.108593	0.0721226	0.0795284	0.348519	0.362402	0.376574	qPCR
LY6D	-0.161682	-0.131188	-0.049941	-0.0224894	0.0796756	0.0340284	0.130261	-0.131878	-0.112656	-0.0369361	0.0230275	-0.00907786	0.178307	-0.0569893	-0.103066	0.0387159	0.0666362	-0.058847	0.0457774	-0.0643946	0.0143771	-0.0816086	-0.0141396	0.169686	-0.0336316	0.0154243	0.334215	0.118001	-0.21094	0.0633492	0.051383	-0.226786	-0.158522	0.146251	0.0357033	-0.174809	0.0729449	0.0351091	0.048666	-0.0614998	-0.0547977	-0.0468055	0.0236543	-0.0700215	novel
LY75	-0.136952	-0.158011	-0.109479	-0.0522004	-0.0413757	-0.0448214	0.0705858	-0.0690332	-0.0504502	-0.0260439	0.0112537	-0.100489	-0.134805	0.086476	0.0416281	0.0566288	0.0215225	0.0275912	0.0759127	-0.0164477	-0.191594	0.176538	0.197836	-0.0234778	-0.0653926	-0.108982	-0.00849446	-0.145257	-0.0311846	-0.131234	-0.0160581	-0.0593259	-0.0514004	0.0251359	0.0426563	0.03909	-0.134748	-0.0864558	-0.0867031	0.0624457	0.0903879	0.351687	0.227308	0.279323	qPCR
LY9	-0.0345069	-0.0640909	0.052811	0.0803699	0.0508934	0.0795843	0.0808967	-0.0790703	-0.0881068	0.0757006	-0.0133237	0.144863	0.107764	-0.102211	-0.119096	0.00992199	0.0430457	-0.0843659	-0.0631317	-0.0202972	0.020972	0.165072	0.157375	0.0782945	0.175961	0.125525	0.30458	-0.0239291	-0.0808881	0.1247	0.0269816	-0.0758606	-0.0824248	0.0058703	-0.0129593	-0.0228559	0.106384	0.101107	0.125493	-0.00943378	0.0585292	0.230954	0.261074	0.251955	qPCR
LY96	0.0757778	-0.0936629	0.0655775	0.139615	0.0230523	0.123746	0.0147818	-0.0128343	-0.014088	0.115512	0.0993908	0.184516	0.211859	-0.30331	-0.260988	-0.158254	0.0775541	-0.228803	-0.13974	-0.0813032	0.0352829	0.183602	0.135052	0.118848	0.0389005	0.0783773	0.301901	0.0146382	0.0534269	0.0827423	-0.0349898	0.00178606	0.0751622	0.0889443	0.0608512	-0.0396582	0.098067	-0.013077	0.10195	-0.0101983	0.0697843	0.157762	0.117668	0.167977	novel
LYAR	0.0919939	-0.0746778	0.0453083	0.0618753	0.032876	0.0930807	-0.000759088	0.00165278	-0.00114838	0.0728995	0.0723849	0.247222	0.173922	-0.0876943	-0.0919481	-0.071677	0.164959	-0.0674759	-0.096214	0.0178359	-0.018792	0.0309115	0.00787263	-0.07927	-0.0441943	-0.0123867	0.119177	0.0997591	-0.00573389	0.111088	-0.058853	0.13928	0.0412947	-0.158584	-0.193225	-0.105401	0.10371	0.0662869	0.160968	-0.00855816	0.0359763	0.0520335	0.0880087	0.174831	qPCR
LYN	0.190969	0.0589162	0.226218	0.243488	0.166703	0.233486	0.00143665	-0.000911379	-0.0317671	0.0843502	0.0614794	0.235487	0.233425	-0.176252	-0.0844003	-0.309011	0.243298	0.0146711	-0.273335	0.172701	0.155861	0.0467974	0.0515006	0.0172746	0.0631961	0.264302	0.138178	0.134179	0.0872729	0.293776	0.113964	0.107915	0.088733	-0.0536831	-0.024553	0.0402762	0.286916	0.124282	0.233267	0.142497	0.141479	0.052894	0.0499853	0.0651438	qPCR
LYPD1	0.104966	0.0230937	-0.0909774	-0.123623	-0.106273	-0.108002	-0.189976	0.190193	0.191033	0.120264	0.0960005	-0.03017	-0.0339998	0.0138116	-0.00688394	0.0689828	-0.0493384	-0.0449524	0.0776713	-0.0665694	-0.0440402	-0.104415	-0.036019	-0.0453688	-0.00430771	-0.018886	0.0568457	0.22893	0.00487623	0.00337518	-0.110046	-0.031842	0.00211786	0.0521905	0.0518824	0.0122237	0.0410791	-0.0763225	-0.0312103	-0.0412402	0.0346597	-0.0153921	-0.0570058	-0.00378665	qPCR
LYPD3	-0.0503506	-0.0761106	-0.033924	0.030045	-0.0205974	-0.000203112	0.03826	-0.0388128	-0.0310606	-0.0963686	-0.0671819	0.0532741	0.0119415	-0.0208275	-0.041722	0.0127432	0.00440826	-0.0545103	-0.00307406	-0.0435682	-0.132225	0.148671	0.14217	-0.0526627	-0.123948	0.0194668	0.0753529	-0.0500293	0.0097105	-0.00803992	-0.12066	0.0756905	0.0221608	-0.0895638	-0.0761657	-0.021	-0.0250889	0.00768877	0.0718921	0.0350624	0.113277	0.238928	0.185582	0.251002	qPCR
LYPD8	0.0017285	-0.00218424	0.0681996	0.0627233	0.0368327	0.0751597	-0.00962725	0.00998971	0.0100592	-0.0137129	0.0511955	0.145643	0.135058	-0.0766963	-0.031092	-0.0673242	-0.0443203	-0.0291102	-0.0973602	0.026193	-0.0159502	0.0865069	0.146277	0.149094	0.0638781	0.0118816	0.131377	0.0602443	0.0980594	0.0351285	-0.102814	0.119641	0.115602	-0.0272813	-0.0226446	-0.00956801	0.0239885	0.00904042	0.128011	0.0742735	0.0794482	-0.0444962	-0.0773862	0.0176786	novel
MAD1L1	0.0982855	0.0181435	0.320676	0.367071	0.27773	0.360248	0.187311	-0.186094	-0.206376	0.0787999	0.0857073	0.253731	0.259496	-0.197719	-0.122055	-0.325321	0.313903	0.0244923	-0.316588	0.212176	0.18654	0.465933	0.394006	0.0410792	0.0727216	0.307361	0.49429	0.0878697	0.064038	0.250732	-0.0773823	0.0750793	0.0835597	0.0205719	0.00959467	-0.0241729	0.257946	0.0554404	0.286424	0.105389	0.13052	0.306959	0.366572	0.277209	novel
MAEA	0.037732	0.128225	0.0342383	-0.0310094	-0.00857381	-0.0349346	-0.112271	0.113157	0.102379	-0.0583057	-0.0693069	-0.0575633	-0.052205	0.0245489	-0.0153759	0.0946059	-0.0752493	-0.0264486	0.0567208	-0.036463	0.00535705	0.0282321	0.0800367	-0.0330387	0.0154014	-0.0330784	-0.0818345	0.0181523	-0.0505551	0.00199468	0.0246675	-0.0916042	-0.0479263	0.0840167	0.064767	-0.0187791	-0.011209	0.021254	0.0673217	0.00949462	0.0438101	0.0534652	-0.00555652	0.0623961	qPCR
MAGED1	0.0913284	0.0798101	0.179162	0.17614	0.153074	0.16595	0.0480249	-0.0480804	-0.0679099	0.0100663	0.04213	0.153774	0.125733	-0.069507	-0.00733602	-0.187753	0.11877	0.0694303	-0.140013	0.139432	0.12579	0.0567647	0.0632428	0.0121845	0.0275319	0.213517	0.102227	0.105642	0.0203301	0.182212	0.0983391	0.00891646	0.0394114	0.0511058	0.0253646	-0.0218042	0.174346	0.101575	0.079362	0.0985457	0.0817275	-0.0796189	-0.0866182	-0.117856	qPCR
MANF	0.0273596	-0.0153623	0.194528	0.236217	0.223901	0.233819	0.134553	-0.133686	-0.153455	0.0254741	0.0200189	0.159459	0.181858	-0.110519	-0.0745782	-0.188205	0.186297	0.0040363	-0.154431	0.102363	0.14964	0.0460821	0.0610343	0.0191357	0.0727793	0.19777	0.0749807	-0.0316017	0.0064597	0.311783	0.221643	0.0601006	0.0309497	-0.0546603	-0.0673364	-0.0400316	0.294712	0.184268	0.194265	0.110032	0.125349	0.128784	0.151915	0.126136	qPCR
MANSC1	-0.0820734	-0.122749	-0.0770751	-0.00328106	0.00277402	-0.00777673	0.0429896	-0.04225	-0.0295578	-0.0624113	-0.0463099	-0.0583258	0.0112889	-0.0812279	-0.0980113	-0.00203686	0.00916439	-0.0898533	0.00113986	-0.0947814	-0.00979349	0.0649878	0.128075	0.130839	-0.0389158	-0.0339778	0.330873	0.0248936	-0.0317246	0.00893442	0.0411498	-0.0383559	0.0429167	0.10493	0.00570621	-0.160783	0.0268656	-0.0405585	0.034173	-0.034995	0.115688	0.00841392	-0.0159182	-0.00614161	novel
MAP2K6	0.0281028	-0.0308102	0.131281	0.156812	0.16929	0.175808	0.0820349	-0.0811675	-0.101709	-0.0121789	-0.0117339	0.0891382	0.124879	-0.0494402	-0.0108439	-0.177409	0.141782	0.0434194	-0.116827	0.0899307	0.150926	0.0117704	-0.0127893	-0.0118933	-0.00534682	0.14758	0.00738519	0.0365428	-0.0284469	0.25403	0.232679	0.0573546	0.00960388	-0.0790006	-0.108829	-0.0725108	0.248839	0.1266	0.186961	0.0616396	0.128556	-0.0526436	-0.105393	-0.0611183	qPCR
MAP3K5	0.0568399	0.0644689	-0.0492158	-0.0673814	-0.0429823	-0.0914737	-0.116077	0.117898	0.108719	-0.177242	-0.150902	-0.249651	-0.22408	0.13894	0.135092	0.00140746	0.00217752	0.109213	-0.00325271	0.0833708	0.00642927	-0.150284	-0.144737	-0.119213	-0.0585009	-0.0492279	-0.12331	0.0564798	-0.0847053	0.098905	0.269251	0.0212622	-0.0949462	-0.166736	-0.141374	0.00706087	0.0661732	0.133506	-0.000678526	0.0529002	0.0987359	0.0878205	0.0741463	0.0678805	novel
MAP4K5	0.146559	0.0425425	0.230395	0.247659	0.200114	0.244374	0.042052	-0.0405683	-0.074275	0.0643627	0.0513978	0.226327	0.208137	-0.134287	-0.0666795	-0.245419	0.193572	0.0140789	-0.208671	0.136232	0.182811	0.0630736	0.0557711	-0.000414777	0.078051	0.262245	0.098291	0.0919343	0.0353835	0.286122	0.133656	0.0822413	0.0497451	-0.0599678	-0.0530791	-0.00450008	0.269645	0.15565	0.213242	0.108704	0.153312	0.0608785	0.0738813	0.0667891	qPCR
MAPK9	0.0428425	0.0264494	0.141395	0.163741	0.117481	0.135057	0.0562455	-0.0561012	-0.0696029	0.0276175	0.0610483	0.101922	0.0957215	-0.0422366	-0.0381365	-0.124859	0.184695	0.0465091	-0.116397	0.101884	0.1643	0.102276	0.101186	0.0316643	0.0774345	0.187477	0.142741	0.0113395	-0.0667044	0.218331	0.142482	0.0070293	-0.0450127	-0.0572302	-0.0715107	-0.0618688	0.215745	0.107622	0.154901	0.0423167	0.129883	0.109536	0.102026	0.122359	novel
MAPT	0.0385263	-0.0144726	-0.0355282	-0.0213586	-0.0165049	-0.0279455	-0.00535768	0.00705116	-0.000787946	-0.0637916	-0.0276848	0.0289748	0.0152886	-0.00351906	0.0266444	-0.0452927	-0.0140818	0.0344958	-0.0381717	0.0255899	-0.09357	0.119252	0.10789	-0.0515744	0.0101167	0.0611206	0.0750867	0.0737563	0.0551431	-0.0186309	-0.0515342	0.093495	0.107446	-0.00711085	-0.0666663	-0.112868	0.00360755	-0.0287587	0.00355002	-0.109424	0.0125726	-0.0459767	-0.0735405	-0.0551805	qPCR
MARCO	-0.0873381	-0.149783	0.132712	0.203589	0.186444	0.235253	0.211887	-0.211102	-0.216118	0.132163	0.142827	0.243811	0.309142	-0.0664815	-0.0379169	-0.134522	0.174337	0.0274386	-0.1241	0.0848634	0.190735	0.273626	0.248905	0.0855065	0.130204	0.17291	0.29483	-0.149615	-0.000919464	0.148467	0.0190824	-0.0263064	0.0413678	0.0966997	0.0229498	-0.0900197	0.120353	0.116111	0.208222	0.0336316	0.0515371	0.183839	0.163653	0.176739	qPCR
MASP1	0.162668	0.161017	0.28333	0.238492	0.20453	0.231779	0.0454381	-0.0420769	-0.0626089	0.193617	0.177569	0.259385	0.170898	-0.0774526	-0.0768066	-0.152513	0.300777	0.00322364	-0.166048	0.145701	0.0687152	0.222655	0.241832	0.015123	0.113125	0.180294	0.296911	0.0303227	0.132235	0.177784	-0.0327899	0.115664	0.114949	-0.0199264	0.0225685	0.0674751	0.145981	0.138029	0.158756	0.0885993	0.172029	0.453659	0.461287	0.488347	qPCR
MATN2	-0.240589	-0.221527	-0.0404102	0.051501	0.080617	0.0761865	0.204898	-0.20634	-0.177033	0.117575	0.06866	0.0719765	0.168315	0.0838902	0.00293948	0.0915434	0.0657105	0.0361312	0.0796918	0.00737512	0.090304	0.0339167	0.140643	0.197824	0.154478	-0.0141537	0.0990387	-0.145249	-0.157483	0.0965419	0.0706381	-0.129153	-0.109913	0.0742642	-0.0201888	-0.151975	0.093168	0.0600481	0.0961923	-0.00929026	0.0822686	-0.000716034	0.0643842	0.0356537	qPCR
MATN3	0.0556532	0.0689551	-0.233824	-0.254558	-0.28449	-0.308142	-0.284434	0.283334	0.30364	-0.176354	-0.171745	-0.282416	-0.307109	0.084352	-0.0307004	0.206953	-0.124033	-0.120441	0.225658	-0.217828	-0.134438	-0.0336565	0.0200319	-0.0987815	-0.147827	-0.125671	-0.0495105	0.0951472	-0.0420335	-0.233902	-0.0385441	-0.0689631	-0.0665041	0.0303942	0.0428297	0.0390673	-0.180547	-0.224834	-0.0945121	-0.137853	-0.0928186	-0.271405	-0.322397	-0.273974	qPCR
MAVS	0.0353507	0.0201747	0.197304	0.225616	0.203962	0.211221	0.104475	-0.103405	-0.124136	-0.0663501	-0.0304708	0.0875355	0.0832099	-0.0567656	-0.00255216	-0.194708	0.156719	0.0634916	-0.163594	0.142323	0.169649	0.0765308	0.0820001	-0.00572465	0.0610534	0.183819	0.0809034	0.0174587	-0.0554428	0.277999	0.185628	0.025618	-0.0434043	-0.0908158	-0.0948249	-0.0296226	0.266319	0.1356	0.191113	0.143282	0.145587	0.118154	0.111592	0.105821	novel
MAX	0.127902	0.0318154	0.200562	0.228354	0.167854	0.213216	0.0524947	-0.0519797	-0.0795269	0.0389626	0.0470718	0.164801	0.140693	-0.0997739	-0.00765108	-0.293156	0.200983	0.0798644	-0.259894	0.210111	0.209075	0.0621067	0.0685868	-0.00866781	0.0625298	0.236013	0.144292	0.0837531	0.0534477	0.300716	0.15709	0.0890487	0.0701244	-0.0463905	-0.0414943	-0.0081566	0.299716	0.128009	0.243844	0.0769565	0.11653	-0.0224926	-0.0246987	-0.0316812	qPCR
[truncated: 584 more rows]
