# Supplementary material for: Next generation plasma proteome profiling to monitor health and disease
Source: Nat Commun. 2021 May 3;12:2493. doi: 10.1038/s41467-021-22767-z (PMC8093230; doi:10.1038/s41467-021-22767-z)
Supplement: Supplementary file 11 — Supplementary Data 8 [file 41467_2021_22767_MOESM11_ESM.xlsx]

## Sheet: Sheet1
Supplementary Data 8. Differentially expressed proteins identified at baseline in the non-obesity group in T2D and wellness cohorts
***two-way balanced ANOVA for study cohort with gender as covariate
***Multiple test corrections have been applied for P-values using Benjamini and Hochberg method
Protein	Log2FC	P-value	adjust P-value	Novelty
TBC1D5	-0.311014	2.76e-06	0.00193529	Novel
MAP3K5	-0.358726	3.52e-06	0.00193529	Novel
PON3	-0.0471855	3.94e-06	0.00193529	qPCR
FABP1	0.113347	6.5e-06	0.00220891	Novel
ADGRG1	0.198112	7.5e-06	0.00220891	qPCR
HGF	0.0592846	2.17e-05	0.00533219	qPCR
CRACR2A	-0.311187	3.54e-05	0.00743532	Novel
LGALS4	0.0760304	6.29e-05	0.0100061	qPCR
CALCOCO1	-0.196784	6.7e-05	0.0100061	Novel
RBP2	0.175318	7.15e-05	0.0100061	Novel
LRMP	-0.26372	7.48e-05	0.0100061	qPCR
CXCL8	0.075624	8.4e-05	0.0102996	qPCR
NOS3	0.158618	0.000102	0.011511	qPCR
KRT18	0.151329	0.000117	0.0123204	Novel
VSIG4	0.0728655	0.000154	0.0151103	qPCR
CORO1A	-0.287886	0.000184	0.0169325	Novel
CXCL3	-0.121425	0.000196	0.0169325	Novel
FABP2	0.111096	0.000285	0.022079	qPCR
HMBS	0.0907456	0.000343	0.0252805	Novel
CRTAC1	-0.0502875	0.000417	0.0271754	qPCR
IL1RN	0.192602	0.000431	0.0271754	qPCR
ACY1	0.102616	0.000438	0.0271754	Novel
FGF23	0.0693684	0.000443	0.0271754	qPCR
HAVCR2	0.0665374	0.00052	0.0305907	qPCR
ANGPTL4	0.0641905	0.00059	0.0333201	qPCR
TNFSF12	-0.030696	0.000611	0.0333201	qPCR
SUSD1	-0.104534	0.000686	0.0352768	Novel
TNFRSF1A	0.0499276	0.000695	0.0352768	qPCR
CCL21	0.0918474	0.000858	0.041043	qPCR
SKAP2	-0.174854	0.000864	0.041043	Novel
TNFRSF6B	0.071819	0.000924	0.0424907	qPCR
PLAUR	0.0371956	0.000994	0.0430557	qPCR
