# Supplementary material for: Next generation plasma proteome profiling to monitor health and disease
Source: Nat Commun. 2021 May 3;12:2493. doi: 10.1038/s41467-021-22767-z (PMC8093230; doi:10.1038/s41467-021-22767-z)
Supplement: Supplementary file 12 — Supplementary Data 9 [file 41467_2021_22767_MOESM12_ESM.xlsx]

## Sheet: Sheet1
Supplementary Data 9. Most significant proteins associated with metformin treatment response
***mixed-effect modeling analysis for drug response with gender as covariate
Protein	NPX (mean±SD)			Coefficient	P-value	Novelty
	Responder	Indeterminate	Non-responder
AMBN	3.38±0.23	3.51±0.25	3.86±0.42	0.125596	0.00119709	novel
SSB	1.87±0.26	2±0.26	2.45±0.59	0.131127	0.0017027	novel
NRTN	2.1±0.42	2.19±0.38	2.85±0.91	0.128437	0.0033897	qPCR
IL3RA	1.8±0.27	2±0.24	2.33±0.54	0.199869	0.00350855	novel
ITGB6	5.35±0.33	5.57±0.25	5.77±0.25	0.219657	0.00408905	qPCR
PNPT1	3.22±0.89	2.86±0.43	3.99±0.84	-0.363601	0.00419034	novel
GFAP	4.42±0.49	4.54±0.41	5.04±0.5	0.136699	0.00563342	novel
BPIFB1	9.85±0.88	10.48±0.82	10.65±0.66	0.735695	0.00581621	novel
CA14	7.75±0.37	7.86±0.46	8.33±0.45	0.102833	0.00586882	qPCR
ISLR2	3.33±0.27	3.48±0.33	3.74±0.26	0.150283	0.00589294	qPCR
IDI2	2.27±0.39	2.32±0.28	2.8±0.53	0.0587457	0.00619018	novel
CPE	7.28±0.47	7.7±0.21	7.7±0.32	0.420968	0.0066663	novel
LRRN1	6.89±0.33	7.15±0.31	7.39±0.45	0.251066	0.00739312	novel
ANXA5	3±0.37	3.12±0.31	3.4±0.35	0.156858	0.00775516	qPCR
IL33	1.44±0.48	1.93±0.36	2.25±0.96	0.489961	0.0078098	qPCR
IL10RA	2.23±0.39	2.5±0.21	2.79±0.6	0.27056	0.00801642	qPCR
GPA33	10.85±0.92	9.69±1.32	9.31±1.55	-1.16976	0.0084594	qPCR
IFNLR1	6.49±0.24	6.44±0.24	6.19±0.17	-0.0502398	0.00866469	qPCR
TPSAB1	8.98±0.49	8.29±0.72	8.92±0.58	-0.692251	0.00883322	qPCR
APOM	8.42±0.32	8.51±0.24	8.71±0.23	0.122979	0.00936786	qPCR
LEP	7.17±0.77	6.26±1.32	5.73±1.31	-0.773869	0.0101762	novel
NCLN	2.21±0.25	2.31±0.22	2.58±0.46	0.121049	0.0114212	novel
NCAN	7.95±0.3	8.29±0.37	8.42±0.49	0.340796	0.0116437	novel
GPKOW	2.42±0.22	2.57±0.12	2.65±0.18	0.14864	0.0127024	qPCR
ACTN4	1.82±0.23	1.96±0.18	2.18±0.42	0.137639	0.0143077	qPCR
ODAM	3.25±0.36	3.48±0.38	3.78±0.66	0.258574	0.0144433	novel
TPPP3	2.89±0.21	3.1±0.36	3.34±0.55	0.222317	0.0148856	qPCR
CDHR1	2.83±0.27	2.62±0.3	3.05±0.48	-0.203584	0.0153292	qPCR
GALNT10	7.2±0.28	7.16±0.26	6.87±0.34	-0.0536581	0.0158213	qPCR
MZB1	9.09±0.5	8.93±0.51	8.51±0.32	-0.159672	0.0173452	qPCR
ING1	2.63±0.33	2.75±0.33	3.06±0.44	0.129289	0.0179065	qPCR
LY9	9.43±0.28	9.54±0.31	9.15±0.37	0.115269	0.0179624	qPCR
BRK1	3.77±0.27	3.96±0.42	4.23±0.56	0.201967	0.0228686	qPCR
KIRREL2	3.6±0.31	3.85±0.37	3.98±0.34	0.258866	0.0242338	novel
IL5	3.17±0.97	3.42±0.98	4.46±1.53	0.245954	0.025903	qPCR
PFDN2	2.01±0.44	2.01±0.26	2.44±0.48	0.00380905	0.0260953	qPCR
IL17D	5.26±0.34	5.54±0.26	5.59±0.35	0.276552	0.0272796	novel
FCRL5	7.05±0.6	7.29±0.58	6.64±0.44	0.237695	0.0280305	novel
ART3	5.96±0.38	6.17±0.32	6.37±0.32	0.17849	0.0280561	qPCR
IGFBP2	9.64±0.66	9.99±0.45	10.19±0.48	0.38827	0.0282086	novel
CHGB	5.96±0.31	6.37±0.49	6.34±0.46	0.403012	0.0283862	novel
IL5RA	7.51±0.45	7.78±1.13	6.91±0.48	0.274095	0.0295868	qPCR
NXPH1	2.65±0.33	2.86±0.42	3.07±0.4	0.21864	0.0307569	qPCR
NTF4	2.73±0.28	2.53±0.21	2.79±0.27	-0.213734	0.031659	qPCR
CA6	5.05±0.48	5.62±0.76	5.53±0.38	0.534639	0.0329935	qPCR
IL1RN	4.93±0.82	4.38±0.78	4.08±0.7	-0.536496	0.0334643	novel
MSTN	5.38±0.54	5.58±0.45	5.98±0.63	0.130689	0.0334648	qPCR
AMIGO2	7.45±0.18	7.3±0.33	7.18±0.23	-0.156395	0.0343675	qPCR
SERPINA12	6.01±1.65	5.08±0.7	4.65±1.13	-0.932269	0.0344193	qPCR
DNER	9.26±0.3	9.57±0.33	9.43±0.18	0.273955	0.0350193	qPCR
CRTAC1	8.16±0.27	8.3±0.31	7.98±0.29	0.159384	0.0361086	novel
JCHAIN	3.96±0.48	4±0.54	4.46±0.44	0.0469588	0.038781	novel
ICAM3	8.15±0.31	8.26±0.41	7.89±0.25	0.106316	0.0388101	novel
CXCL12	4.79±0.32	5±0.24	5.18±0.53	0.203149	0.0392701	novel
SIGLEC6	8.74±0.32	8.54±0.38	8.88±0.15	-0.194598	0.0396057	qPCR
PON3	9.08±0.32	9.32±0.18	9.37±0.37	0.244553	0.0396272	qPCR
TMPRSS15	5.25±0.54	4.88±0.67	4.64±0.92	-0.431826	0.0397715	qPCR
WNT9A	3.68±0.35	3.9±0.29	4.01±0.29	0.22419	0.0407233	novel
GDNF	3.22±0.27	3.31±0.35	3.6±0.48	0.0587571	0.0414768	qPCR
VIM	2.96±0.32	3.35±0.37	3.16±0.5	0.387143	0.0447785	novel
RCOR1	2.57±0.2	2.54±0.28	3.26±1.42	-0.0257326	0.0448103	qPCR
HPGDS	3.55±0.28	3.5±0.31	3.84±0.48	-0.0357378	0.0461655	qPCR
THBS4	8.4±0.51	8.45±0.38	7.97±0.52	0.0531774	0.0471638	novel
CALB1	7.57±0.45	7.91±0.42	7.91±0.29	0.349828	0.0476415	qPCR
SFRP1	9.48±0.34	9.15±0.55	9.01±0.54	-0.32911	0.0485488	qPCR
IL20	2.41±0.36	2.65±0.74	2.97±0.79	0.290924	0.0499003	qPCR
