# Supplementary material for: Next generation plasma proteome profiling to monitor health and disease
Source: Nat Commun. 2021 May 3;12:2493. doi: 10.1038/s41467-021-22767-z (PMC8093230; doi:10.1038/s41467-021-22767-z)
Supplement: Supplementary file 14 — Source Data [file 41467_2021_22767_MOESM14_ESM.xlsx]

## Sheet: Figure2a
Protein	Study	Visit	Pearson Correlation
NPPB	T2D	V1	0.803652
NPPB	T2D	V2	0.801913
NPPB	T2D	V3	0.832665
NPPB	Wellness	V1	0.82254
NPPB	Wellness	V5	0.839615
NPPB	Wellness	V6	0.79572
TNNI3	T2D	V1	0.742799
TNNI3	T2D	V2	0.811458
TNNI3	T2D	V3	0.887381
TNNI3	Wellness	V1	0.522872
TNNI3	Wellness	V5	0.347869
TNNI3	Wellness	V6	0.355862
VIM	T2D	V1	0.24702
VIM	T2D	V2	0.164033
VIM	T2D	V3	0.254467
VIM	Wellness	V1	0.223688
VIM	Wellness	V5	0.206849
VIM	Wellness	V6	0.222946
TSLP	T2D	V1	0.391734
TSLP	T2D	V2	0.673551
TSLP	T2D	V3	0.658577
TSLP	Wellness	V1	0.108611
TSLP	Wellness	V5	0.403721
TSLP	Wellness	V6	0.223524
CRX	T2D	V1	0.624412
CRX	T2D	V2	0.740677
CRX	T2D	V3	0.591839
CRX	Wellness	V1	0.724152
CRX	Wellness	V5	0.778323
CRX	Wellness	V6	0.767335
VAMP5	T2D	V1	0.449113
VAMP5	T2D	V2	0.322432
VAMP5	T2D	V3	0.602723
VAMP5	Wellness	V1	0.392511
VAMP5	Wellness	V5	0.416415
VAMP5	Wellness	V6	0.55148
CA5A	T2D	V1	0.966826
CA5A	T2D	V2	0.978662
CA5A	T2D	V3	0.967459
CA5A	Wellness	V1	0.923222
CA5A	Wellness	V5	0.917047
CA5A	Wellness	V6	0.915506
FABP6	T2D	V1	0.891486
FABP6	T2D	V2	0.91214
FABP6	T2D	V3	0.862871
FABP6	Wellness	V1	0.826341
FABP6	Wellness	V5	0.844428
FABP6	Wellness	V6	0.860024
EDIL3	T2D	V1	0.622536
EDIL3	T2D	V2	0.497052
EDIL3	T2D	V3	0.635599
EDIL3	Wellness	V1	0.400956
EDIL3	Wellness	V5	0.491084
EDIL3	Wellness	V6	0.375518
ZBTB17	T2D	V1	0.735604
ZBTB17	T2D	V2	0.573149
ZBTB17	T2D	V3	0.584342
ZBTB17	Wellness	V1	0.608865
ZBTB17	Wellness	V5	0.504903
ZBTB17	Wellness	V6	0.61344
PTN	T2D	V1	0.383566
PTN	T2D	V2	0.481964
PTN	T2D	V3	0.347584
PTN	Wellness	V1	0.302803
PTN	Wellness	V5	0.408148
PTN	Wellness	V6	0.443938
COMT	T2D	V1	0.465598
COMT	T2D	V2	0.469506
COMT	T2D	V3	0.474131
COMT	Wellness	V1	0.167432
COMT	Wellness	V5	0.237469
COMT	Wellness	V6	0.391454
MMP7	T2D	V1	0.856602
MMP7	T2D	V2	0.918651
MMP7	T2D	V3	0.885422
MMP7	Wellness	V1	0.893131
MMP7	Wellness	V5	0.87559
MMP7	Wellness	V6	0.869837
PON2	T2D	V1	0.742137
PON2	T2D	V2	0.814381
PON2	T2D	V3	0.764193
PON2	Wellness	V1	0.654412
PON2	Wellness	V5	0.578002
PON2	Wellness	V6	0.793017
WASF1	T2D	V1	0.590224
WASF1	T2D	V2	0.572029
WASF1	T2D	V3	0.541247
WASF1	Wellness	V1	0.249004
WASF1	Wellness	V5	0.0571096
WASF1	Wellness	V6	0.400925
SLITRK6	T2D	V1	0.257371
SLITRK6	T2D	V2	0.387188
SLITRK6	T2D	V3	0.509806
SLITRK6	Wellness	V1	0.228418
SLITRK6	Wellness	V5	0.207535
SLITRK6	Wellness	V6	0.104479
GZMH	T2D	V1	0.807802
GZMH	T2D	V2	0.840762
GZMH	T2D	V3	0.838974
GZMH	Wellness	V1	0.899723
GZMH	Wellness	V5	0.804323
GZMH	Wellness	V6	0.844751
THPO	T2D	V1	0.802192
THPO	T2D	V2	0.772394
THPO	T2D	V3	0.644246
THPO	Wellness	V1	0.518539
THPO	Wellness	V5	0.463428
THPO	Wellness	V6	0.683895
CLEC1A	T2D	V1	0.611287
CLEC1A	T2D	V2	0.691715
CLEC1A	T2D	V3	0.663422
CLEC1A	Wellness	V1	0.774786
CLEC1A	Wellness	V5	0.624546
CLEC1A	Wellness	V6	0.75887
ENTPD6	T2D	V1	0.623811
ENTPD6	T2D	V2	0.740976
ENTPD6	T2D	V3	0.754535
ENTPD6	Wellness	V1	0.642417
ENTPD6	Wellness	V5	0.690311
ENTPD6	Wellness	V6	0.710123
IL6	T2D	V1	0.96357
IL6	T2D	V2	0.95483
IL6	T2D	V3	0.969044
IL6	Wellness	V1	0.927011
IL6	Wellness	V5	0.937515
IL6	Wellness	V6	0.948011
CEACAM8	T2D	V1	0.820904
CEACAM8	T2D	V2	0.871294
CEACAM8	T2D	V3	0.840511
CEACAM8	Wellness	V1	0.716989
CEACAM8	Wellness	V5	0.804
CEACAM8	Wellness	V6	0.836314
S100P	T2D	V1	0.243674
S100P	T2D	V2	0.470183
S100P	T2D	V3	0.158851
S100P	Wellness	V1	0.458523
S100P	Wellness	V5	0.238639
S100P	Wellness	V6	0.207577
ENTPD5	T2D	V1	0.545256
ENTPD5	T2D	V2	0.552437
ENTPD5	T2D	V3	0.515149
ENTPD5	Wellness	V1	0.546662
ENTPD5	Wellness	V5	0.499472
ENTPD5	Wellness	V6	0.623604
ACE2	T2D	V1	0.958233
ACE2	T2D	V2	0.976826
ACE2	T2D	V3	0.952839
ACE2	Wellness	V1	0.894474
ACE2	Wellness	V5	0.903632
ACE2	Wellness	V6	0.860292
DCN	T2D	V1	0.294321
DCN	T2D	V2	0.431209
DCN	T2D	V3	0.461427
DCN	Wellness	V1	0.580112
DCN	Wellness	V5	0.556406
DCN	Wellness	V6	0.546661
USP8	T2D	V1	0.340706
USP8	T2D	V2	0.360436
USP8	T2D	V3	0.309944
USP8	Wellness	V1	0.12397
USP8	Wellness	V5	0.0657046
USP8	Wellness	V6	0.383957
CTSH	T2D	V1	0.798533
CTSH	T2D	V2	0.829998
CTSH	T2D	V3	0.813445
CTSH	Wellness	V1	0.845857
CTSH	Wellness	V5	0.795789
CTSH	Wellness	V6	0.840345
MSTN	T2D	V1	0.805743
MSTN	T2D	V2	0.865298
MSTN	T2D	V3	0.852052
MSTN	Wellness	V1	0.822861
MSTN	Wellness	V5	0.780095
MSTN	Wellness	V6	0.826927
BOC	T2D	V1	0.664759
BOC	T2D	V2	0.740201
BOC	T2D	V3	0.742827
BOC	Wellness	V1	0.591375
BOC	Wellness	V5	0.467287
BOC	Wellness	V6	0.621193
ANXA4	T2D	V1	0.380297
ANXA4	T2D	V2	0.13817
ANXA4	T2D	V3	0.277165
ANXA4	Wellness	V1	0.189546
ANXA4	Wellness	V5	0.0922212
ANXA4	Wellness	V6	0.288329
NTproBNP	T2D	V1	0.955205
NTproBNP	T2D	V2	0.973738
NTproBNP	T2D	V3	0.956365
NTproBNP	Wellness	V1	0.943269
NTproBNP	Wellness	V5	0.955105
NTproBNP	Wellness	V6	0.935212
TSHB	T2D	V1	0.961071
TSHB	T2D	V2	0.967527
TSHB	T2D	V3	0.97304
TSHB	Wellness	V1	0.949799
TSHB	Wellness	V5	0.919942
TSHB	Wellness	V6	0.945658
S100A11	T2D	V1	0.615608
S100A11	T2D	V2	0.518801
S100A11	T2D	V3	0.450734
S100A11	Wellness	V1	0.58825
S100A11	Wellness	V5	0.411033
S100A11	Wellness	V6	0.422546
PCDH17	T2D	V1	0.899592
PCDH17	T2D	V2	0.94509
PCDH17	T2D	V3	0.905402
PCDH17	Wellness	V1	0.766412
PCDH17	Wellness	V5	0.728154
PCDH17	Wellness	V6	0.737388
PDGFRA	T2D	V1	0.831826
PDGFRA	T2D	V2	0.852905
PDGFRA	T2D	V3	0.764417
PDGFRA	Wellness	V1	0.74021
PDGFRA	Wellness	V5	0.735855
PDGFRA	Wellness	V6	0.784227
TGM2	T2D	V1	0.608113
TGM2	T2D	V2	0.70321
TGM2	T2D	V3	0.686416
TGM2	Wellness	V1	0.403383
TGM2	Wellness	V5	0.401671
TGM2	Wellness	V6	0.394333
DPP7	T2D	V1	0.604351
DPP7	T2D	V2	0.539011
DPP7	T2D	V3	0.799014
DPP7	Wellness	V1	0.553201
DPP7	Wellness	V5	0.381995
DPP7	Wellness	V6	0.567221
LGALS1	T2D	V1	0.633414
LGALS1	T2D	V2	0.677584
LGALS1	T2D	V3	0.517616
LGALS1	Wellness	V1	0.67667
LGALS1	Wellness	V5	0.643298
LGALS1	Wellness	V6	0.619466
IGFBPL1	T2D	V1	0.871588
IGFBPL1	T2D	V2	0.889271
IGFBPL1	T2D	V3	0.876749
IGFBPL1	Wellness	V1	0.833773
IGFBPL1	Wellness	V5	0.749936
IGFBPL1	Wellness	V6	0.742507
CDH6	T2D	V1	0.804203
CDH6	T2D	V2	0.895882
CDH6	T2D	V3	0.778198
CDH6	Wellness	V1	0.737554
CDH6	Wellness	V5	0.672741
CDH6	Wellness	V6	0.736363
ACAN	T2D	V1	0.64034
ACAN	T2D	V2	0.710729
ACAN	T2D	V3	0.498198
ACAN	Wellness	V1	0.658079
ACAN	Wellness	V5	0.718149
ACAN	Wellness	V6	0.6489
APLP1	T2D	V1	0.861966
APLP1	T2D	V2	0.754156
APLP1	T2D	V3	0.790381
APLP1	Wellness	V1	0.688981
APLP1	Wellness	V5	0.722042
APLP1	Wellness	V6	0.777653
CLEC5A	T2D	V1	0.854542
CLEC5A	T2D	V2	0.843977
CLEC5A	T2D	V3	0.785645
CLEC5A	Wellness	V1	0.771898
CLEC5A	Wellness	V5	0.744165
CLEC5A	Wellness	V6	0.537991
MEP1B	T2D	V1	0.962359
MEP1B	T2D	V2	0.970843
MEP1B	T2D	V3	0.971529
MEP1B	Wellness	V1	0.95146
MEP1B	Wellness	V5	0.977262
MEP1B	Wellness	V6	0.969451
SDC1	T2D	V1	0.805311
SDC1	T2D	V2	0.831788
SDC1	T2D	V3	0.831263
SDC1	Wellness	V1	0.796393
SDC1	Wellness	V5	0.745724
SDC1	Wellness	V6	0.654261
CDH2	T2D	V1	0.761101
CDH2	T2D	V2	0.853402
CDH2	T2D	V3	0.713903
CDH2	Wellness	V1	0.795601
CDH2	Wellness	V5	0.608856
CDH2	Wellness	V6	0.632306
MCFD2	T2D	V1	0.448418
MCFD2	T2D	V2	0.413783
MCFD2	T2D	V3	0.378371
MCFD2	Wellness	V1	0.180179
MCFD2	Wellness	V5	0.0747196
MCFD2	Wellness	V6	0.304801
FCRL1	T2D	V1	0.877457
FCRL1	T2D	V2	0.831956
FCRL1	T2D	V3	0.827735
FCRL1	Wellness	V1	0.886377
FCRL1	Wellness	V5	0.85527
FCRL1	Wellness	V6	0.821993
GPNMB	T2D	V1	0.754387
GPNMB	T2D	V2	0.683728
GPNMB	T2D	V3	0.633475
GPNMB	Wellness	V1	0.619336
GPNMB	Wellness	V5	0.562352
GPNMB	Wellness	V6	0.43605
GHRL	T2D	V1	0.858683
GHRL	T2D	V2	0.828667
GHRL	T2D	V3	0.87052
GHRL	Wellness	V1	0.926793
GHRL	Wellness	V5	0.893116
GHRL	Wellness	V6	0.897603
PPP1R2	T2D	V1	0.464817
PPP1R2	T2D	V2	0.44332
PPP1R2	T2D	V3	0.403988
PPP1R2	Wellness	V1	0.19333
PPP1R2	Wellness	V5	0.157322
PPP1R2	Wellness	V6	0.416297
CD2AP	T2D	V1	0.273518
CD2AP	T2D	V2	0.27182
CD2AP	T2D	V3	0.471069
CD2AP	Wellness	V1	0.0296999
CD2AP	Wellness	V5	0.26155
CD2AP	Wellness	V6	0.350522
NADK	T2D	V1	0.906184
NADK	T2D	V2	0.905962
NADK	T2D	V3	0.793569
NADK	Wellness	V1	0.878227
NADK	Wellness	V5	0.87712
NADK	Wellness	V6	0.841387
TINAGL1	T2D	V1	0.519337
TINAGL1	T2D	V2	0.681067
TINAGL1	T2D	V3	0.659515
TINAGL1	Wellness	V1	0.537053
TINAGL1	Wellness	V5	0.528567
TINAGL1	Wellness	V6	0.475498
CANT1	T2D	V1	0.538728
CANT1	T2D	V2	0.510259
CANT1	T2D	V3	0.400361
CANT1	Wellness	V1	0.507145
CANT1	Wellness	V5	0.486515
CANT1	Wellness	V6	0.281929
SSC4D	T2D	V1	0.963309
SSC4D	T2D	V2	0.97975
SSC4D	T2D	V3	0.968512
SSC4D	Wellness	V1	0.947676
SSC4D	Wellness	V5	0.969017
SSC4D	Wellness	V6	0.971856
OLR1	T2D	V1	0.878412
OLR1	T2D	V2	0.870232
OLR1	T2D	V3	0.841698
OLR1	Wellness	V1	0.817947
OLR1	Wellness	V5	0.768296
OLR1	Wellness	V6	0.797024
LRP11	T2D	V1	0.624826
LRP11	T2D	V2	0.71878
LRP11	T2D	V3	0.658343
LRP11	Wellness	V1	0.753265
LRP11	Wellness	V5	0.699563
LRP11	Wellness	V6	0.600228
SEMA3F	T2D	V1	0.695529
SEMA3F	T2D	V2	0.797538
SEMA3F	T2D	V3	0.676634
SEMA3F	Wellness	V1	0.680578
SEMA3F	Wellness	V5	0.561006
SEMA3F	Wellness	V6	0.580062
LEP	T2D	V1	0.893813
LEP	T2D	V2	0.928701
LEP	T2D	V3	0.90671
LEP	Wellness	V1	0.921579
LEP	Wellness	V5	0.890831
LEP	Wellness	V6	0.908043
LPL	T2D	V1	0.703976
LPL	T2D	V2	0.791467
LPL	T2D	V3	0.718565
LPL	Wellness	V1	0.803606
LPL	Wellness	V5	0.831202
LPL	Wellness	V6	0.732237
ADGRG2	T2D	V1	0.784271
ADGRG2	T2D	V2	0.871131
ADGRG2	T2D	V3	0.85472
ADGRG2	Wellness	V1	0.773837
ADGRG2	Wellness	V5	0.713767
ADGRG2	Wellness	V6	0.756725
SIGLEC7	T2D	V1	0.782007
SIGLEC7	T2D	V2	0.854133
SIGLEC7	T2D	V3	0.774199
SIGLEC7	Wellness	V1	0.733266
SIGLEC7	Wellness	V5	0.711337
SIGLEC7	Wellness	V6	0.716016
NPTXR	T2D	V1	0.782901
NPTXR	T2D	V2	0.847109
NPTXR	T2D	V3	0.847624
NPTXR	Wellness	V1	0.864222
NPTXR	Wellness	V5	0.815407
NPTXR	Wellness	V6	0.796617
GRAP2	T2D	V1	0.482855
GRAP2	T2D	V2	0.309263
GRAP2	T2D	V3	0.340619
GRAP2	Wellness	V1	0.215087
GRAP2	Wellness	V5	0.229724
GRAP2	Wellness	V6	0.450385
CDHR5	T2D	V1	0.842457
CDHR5	T2D	V2	0.883918
CDHR5	T2D	V3	0.828963
CDHR5	Wellness	V1	0.872768
CDHR5	Wellness	V5	0.841795
CDHR5	Wellness	V6	0.809115
THOP1	T2D	V1	0.851601
THOP1	T2D	V2	0.848224
THOP1	T2D	V3	0.770425
THOP1	Wellness	V1	0.741863
THOP1	Wellness	V5	0.669679
THOP1	Wellness	V6	0.586398
GLRX	T2D	V1	0.394514
GLRX	T2D	V2	0.606503
GLRX	T2D	V3	0.446927
GLRX	Wellness	V1	0.40464
GLRX	Wellness	V5	0.236026
GLRX	Wellness	V6	0.271705
KITLG	T2D	V1	0.898725
KITLG	T2D	V2	0.934554
KITLG	T2D	V3	0.880905
KITLG	Wellness	V1	0.839796
KITLG	Wellness	V5	0.794553
KITLG	Wellness	V6	0.75501
PILRB	T2D	V1	0.889232
PILRB	T2D	V2	0.886377
PILRB	T2D	V3	0.877812
PILRB	Wellness	V1	0.861656
PILRB	Wellness	V5	0.838981
PILRB	Wellness	V6	0.785003
CLUL1	T2D	V1	0.826433
CLUL1	T2D	V2	0.885898
CLUL1	T2D	V3	0.860507
CLUL1	Wellness	V1	0.874653
CLUL1	Wellness	V5	0.822949
CLUL1	Wellness	V6	0.840475
FABP2	T2D	V1	0.916031
FABP2	T2D	V2	0.956607
FABP2	T2D	V3	0.929128
FABP2	Wellness	V1	0.941281
FABP2	Wellness	V5	0.938288
FABP2	Wellness	V6	0.951503
REN	T2D	V1	0.978323
REN	T2D	V2	0.973882
REN	T2D	V3	0.960486
REN	Wellness	V1	0.915311
REN	Wellness	V5	0.930283
REN	Wellness	V6	0.932036
GDF2	T2D	V1	0.784941
GDF2	T2D	V2	0.851762
GDF2	T2D	V3	0.793237
GDF2	Wellness	V1	0.829618
GDF2	Wellness	V5	0.830026
GDF2	Wellness	V6	0.830475
RNASE3	T2D	V1	0.554869
RNASE3	T2D	V2	0.778961
RNASE3	T2D	V3	0.574324
RNASE3	Wellness	V1	0.684966
RNASE3	Wellness	V5	0.583579
RNASE3	Wellness	V6	0.672815
SOST	T2D	V1	0.733401
SOST	T2D	V2	0.733547
SOST	T2D	V3	0.716152
SOST	Wellness	V1	0.73046
SOST	Wellness	V5	0.724747
SOST	Wellness	V6	0.702382
NPDC1	T2D	V1	0.702057
NPDC1	T2D	V2	0.77695
NPDC1	T2D	V3	0.688602
NPDC1	Wellness	V1	0.673633
NPDC1	Wellness	V5	0.644534
NPDC1	Wellness	V6	0.419934
CD69	T2D	V1	0.554117
CD69	T2D	V2	0.53033
CD69	T2D	V3	0.411551
CD69	Wellness	V1	0.25967
CD69	Wellness	V5	0.364302
CD69	Wellness	V6	0.485756
CXCL5	T2D	V1	0.717166
CXCL5	T2D	V2	0.738733
CXCL5	T2D	V3	0.802227
CXCL5	Wellness	V1	0.615093
CXCL5	Wellness	V5	0.679616
CXCL5	Wellness	V6	0.772939
COL4A1	T2D	V1	0.848705
COL4A1	T2D	V2	0.875445
COL4A1	T2D	V3	0.880056
COL4A1	Wellness	V1	0.768989
COL4A1	Wellness	V5	0.831093
COL4A1	Wellness	V6	0.710621
LILRA5	T2D	V1	0.86953
LILRA5	T2D	V2	0.861055
LILRA5	T2D	V3	0.812761
LILRA5	Wellness	V1	0.831503
LILRA5	Wellness	V5	0.81563
LILRA5	Wellness	V6	0.805908
MARCO	T2D	V1	0.720137
MARCO	T2D	V2	0.765892
MARCO	T2D	V3	0.728016
MARCO	Wellness	V1	0.845297
MARCO	Wellness	V5	0.825144
MARCO	Wellness	V6	0.855177
ANGPTL1	T2D	V1	0.777912
ANGPTL1	T2D	V2	0.799621
ANGPTL1	T2D	V3	0.822222
ANGPTL1	Wellness	V1	0.769618
ANGPTL1	Wellness	V5	0.738348
ANGPTL1	Wellness	V6	0.697237
PRSS27	T2D	V1	0.867091
PRSS27	T2D	V2	0.874109
PRSS27	T2D	V3	0.808625
PRSS27	Wellness	V1	0.848519
PRSS27	Wellness	V5	0.848473
PRSS27	Wellness	V6	0.816967
SORT1	T2D	V1	0.671002
SORT1	T2D	V2	0.716017
SORT1	T2D	V3	0.701476
SORT1	Wellness	V1	0.567461
SORT1	Wellness	V5	0.488525
SORT1	Wellness	V6	0.594425
SFTPD	T2D	V1	0.879359
SFTPD	T2D	V2	0.88295
SFTPD	T2D	V3	0.913416
SFTPD	Wellness	V1	0.887672
SFTPD	Wellness	V5	0.901589
SFTPD	Wellness	V6	0.901989
DDC	T2D	V1	0.95396
DDC	T2D	V2	0.962485
DDC	T2D	V3	0.949789
DDC	Wellness	V1	0.867533
DDC	Wellness	V5	0.9037
DDC	Wellness	V6	0.858435
HMOX1	T2D	V1	0.829023
HMOX1	T2D	V2	0.866749
HMOX1	T2D	V3	0.803746
HMOX1	Wellness	V1	0.853809
HMOX1	Wellness	V5	0.861386
HMOX1	Wellness	V6	0.836253
SNAP23	T2D	V1	0.417423
SNAP23	T2D	V2	0.289044
SNAP23	T2D	V3	0.391557
SNAP23	Wellness	V1	0.157356
SNAP23	Wellness	V5	0.271944
SNAP23	Wellness	V6	0.473146
SERPINA12	T2D	V1	0.932712
SERPINA12	T2D	V2	0.963288
SERPINA12	T2D	V3	0.94921
SERPINA12	Wellness	V1	0.955578
SERPINA12	Wellness	V5	0.928272
SERPINA12	Wellness	V6	0.960929
GH1	T2D	V1	0.966746
GH1	T2D	V2	0.966681
GH1	T2D	V3	0.97198
GH1	Wellness	V1	0.97817
GH1	Wellness	V5	0.968597
GH1	Wellness	V6	0.9673
SPON2	T2D	V1	0.54345
SPON2	T2D	V2	0.784772
SPON2	T2D	V3	0.686909
SPON2	Wellness	V1	0.713208
SPON2	Wellness	V5	0.63711
SPON2	Wellness	V6	0.6252
NECTIN2	T2D	V1	0.773084
NECTIN2	T2D	V2	0.674412
NECTIN2	T2D	V3	0.74385
NECTIN2	Wellness	V1	0.595887
NECTIN2	Wellness	V5	0.578473
NECTIN2	Wellness	V6	0.564472
CHRDL2	T2D	V1	0.828605
CHRDL2	T2D	V2	0.91895
CHRDL2	T2D	V3	0.826343
CHRDL2	Wellness	V1	0.853411
CHRDL2	Wellness	V5	0.847466
CHRDL2	Wellness	V6	0.812229
ROR1	T2D	V1	0.73493
ROR1	T2D	V2	0.812906
ROR1	T2D	V3	0.771783
ROR1	Wellness	V1	0.769804
ROR1	Wellness	V5	0.722505
ROR1	Wellness	V6	0.705114
CCDC80	T2D	V1	0.677319
CCDC80	T2D	V2	0.823182
CCDC80	T2D	V3	0.730292
CCDC80	Wellness	V1	0.82154
CCDC80	Wellness	V5	0.822694
CCDC80	Wellness	V6	0.692654
FBP1	T2D	V1	0.697068
FBP1	T2D	V2	0.653235
FBP1	T2D	V3	0.726948
FBP1	Wellness	V1	0.520401
FBP1	Wellness	V5	0.577641
FBP1	Wellness	V6	0.624246
CTSL	T2D	V1	0.702015
CTSL	T2D	V2	0.715375
CTSL	T2D	V3	0.741228
CTSL	Wellness	V1	0.721035
CTSL	Wellness	V5	0.685207
CTSL	Wellness	V6	0.718049
NRCAM	T2D	V1	0.720317
NRCAM	T2D	V2	0.765636
NRCAM	T2D	V3	0.738174
NRCAM	Wellness	V1	0.608733
NRCAM	Wellness	V5	0.637586
NRCAM	Wellness	V6	0.630799
THBD	T2D	V1	0.69522
THBD	T2D	V2	0.734056
THBD	T2D	V3	0.658783
THBD	Wellness	V1	0.748927
THBD	Wellness	V5	0.7257
THBD	Wellness	V6	0.771702
KYAT1	T2D	V1	0.709169
KYAT1	T2D	V2	0.760025
KYAT1	T2D	V3	0.811197
KYAT1	Wellness	V1	0.26032
KYAT1	Wellness	V5	0.32462
KYAT1	Wellness	V6	0.481653
FAM3C	T2D	V1	0.777271
FAM3C	T2D	V2	0.842921
FAM3C	T2D	V3	0.631482
FAM3C	Wellness	V1	0.722902
FAM3C	Wellness	V5	0.659246
FAM3C	Wellness	V6	0.611817
UMOD	T2D	V1	0.808959
UMOD	T2D	V2	0.708046
UMOD	T2D	V3	0.719133
UMOD	Wellness	V1	0.768913
UMOD	Wellness	V5	0.763455
UMOD	Wellness	V6	0.781002
MFAP5	T2D	V1	0.417501
MFAP5	T2D	V2	0.486573
MFAP5	T2D	V3	0.249572
MFAP5	Wellness	V1	0.535782
MFAP5	Wellness	V5	0.468926
MFAP5	Wellness	V6	0.585314
LDLR	T2D	V1	0.888091
LDLR	T2D	V2	0.893585
LDLR	T2D	V3	0.900529
LDLR	Wellness	V1	0.88913
LDLR	Wellness	V5	0.900461
LDLR	Wellness	V6	0.905427
EPHB4	T2D	V1	0.751329
EPHB4	T2D	V2	0.852584
EPHB4	T2D	V3	0.807652
EPHB4	Wellness	V1	0.461129
EPHB4	Wellness	V5	0.706864
EPHB4	Wellness	V6	0.636682
CES1	T2D	V1	0.946231
CES1	T2D	V2	0.920901
CES1	T2D	V3	0.916754
CES1	Wellness	V1	0.889687
CES1	Wellness	V5	0.864674
CES1	Wellness	V6	0.815855
FABP4	T2D	V1	0.938272
FABP4	T2D	V2	0.95194
FABP4	T2D	V3	0.942184
FABP4	Wellness	V1	0.902715
FABP4	Wellness	V5	0.917642
FABP4	Wellness	V6	0.914167
IGFBP1	T2D	V1	0.95416
IGFBP1	T2D	V2	0.965264
IGFBP1	T2D	V3	0.962965
IGFBP1	Wellness	V1	0.952073
IGFBP1	Wellness	V5	0.945801
IGFBP1	Wellness	V6	0.940782
PLAT	T2D	V1	0.423409
PLAT	T2D	V2	0.464706
PLAT	T2D	V3	0.474968
PLAT	Wellness	V1	0.744842
PLAT	Wellness	V5	0.613681
PLAT	Wellness	V6	0.549262
ICAM2	T2D	V1	0.887972
ICAM2	T2D	V2	0.892962
ICAM2	T2D	V3	0.899457
ICAM2	Wellness	V1	0.791651
ICAM2	Wellness	V5	0.781911
ICAM2	Wellness	V6	0.809264
IL1RL1	T2D	V1	0.889197
IL1RL1	T2D	V2	0.880707
IL1RL1	T2D	V3	0.920152
IL1RL1	Wellness	V1	0.880509
IL1RL1	Wellness	V5	0.87265
IL1RL1	Wellness	V6	0.886089
GDF15	T2D	V1	0.93671
GDF15	T2D	V2	0.937348
GDF15	T2D	V3	0.948644
GDF15	Wellness	V1	0.769178
GDF15	Wellness	V5	0.809213
GDF15	Wellness	V6	0.749294
LTBP2	T2D	V1	0.609451
LTBP2	T2D	V2	0.541303
LTBP2	T2D	V3	0.661775
LTBP2	Wellness	V1	0.352528
LTBP2	Wellness	V5	0.440981
LTBP2	Wellness	V6	0.511921
TGFBR3	T2D	V1	0.868879
TGFBR3	T2D	V2	0.679717
TGFBR3	T2D	V3	0.653803
TGFBR3	Wellness	V1	0.79408
TGFBR3	Wellness	V5	0.451269
TGFBR3	Wellness	V6	0.626812
PEAR1	T2D	V1	0.558659
PEAR1	T2D	V2	0.529394
PEAR1	T2D	V3	0.638168
PEAR1	Wellness	V1	0.548372
PEAR1	Wellness	V5	0.370433
PEAR1	Wellness	V6	0.381765
REG3A	T2D	V1	0.460745
REG3A	T2D	V2	0.459906
REG3A	T2D	V3	0.263668
REG3A	Wellness	V1	0.547198
REG3A	Wellness	V5	0.293562
REG3A	Wellness	V6	0.510806
XG	T2D	V1	0.766457
XG	T2D	V2	0.84696
XG	T2D	V3	0.822442
XG	Wellness	V1	0.825684
XG	Wellness	V5	0.777212
XG	Wellness	V6	0.80311
FUCA1	T2D	V1	0.971667
FUCA1	T2D	V2	0.963584
FUCA1	T2D	V3	0.972196
FUCA1	Wellness	V1	0.930994
FUCA1	Wellness	V5	0.919585
FUCA1	Wellness	V6	0.936366
CD209	T2D	V1	0.779186
CD209	T2D	V2	0.893424
CD209	T2D	V3	0.891951
CD209	Wellness	V1	0.903024
CD209	Wellness	V5	0.899443
CD209	Wellness	V6	0.906519
MB	T2D	V1	0.917065
MB	T2D	V2	0.916872
MB	T2D	V3	0.917492
MB	Wellness	V1	0.878856
MB	Wellness	V5	0.928608
MB	Wellness	V6	0.858339
DKK3	T2D	V1	0.847949
DKK3	T2D	V2	0.765712
DKK3	T2D	V3	0.811449
DKK3	Wellness	V1	0.866867
DKK3	Wellness	V5	0.832623
DKK3	Wellness	V6	0.858369
TNFRSF10C	T2D	V1	0.937569
TNFRSF10C	T2D	V2	0.90767
TNFRSF10C	T2D	V3	0.933605
TNFRSF10C	Wellness	V1	0.90909
TNFRSF10C	Wellness	V5	0.892182
TNFRSF10C	Wellness	V6	0.877022
IL2RA	T2D	V1	0.929817
IL2RA	T2D	V2	0.897806
IL2RA	T2D	V3	0.851506
IL2RA	Wellness	V1	0.74412
IL2RA	Wellness	V5	0.779248
IL2RA	Wellness	V6	0.81921
PDGFRB	T2D	V1	0.833158
PDGFRB	T2D	V2	0.850603
PDGFRB	T2D	V3	0.870161
PDGFRB	Wellness	V1	0.833995
PDGFRB	Wellness	V5	0.851677
PDGFRB	Wellness	V6	0.882545
MET	T2D	V1	0.394159
MET	T2D	V2	0.526318
MET	T2D	V3	0.412912
MET	Wellness	V1	0.535908
MET	Wellness	V5	0.525038
MET	Wellness	V6	0.557599
ESAM	T2D	V1	0.387889
ESAM	T2D	V2	0.428289
ESAM	T2D	V3	0.638669
ESAM	Wellness	V1	0.556228
ESAM	Wellness	V5	0.394771
ESAM	Wellness	V6	0.457978
CA3	T2D	V1	0.771196
CA3	T2D	V2	0.76012
CA3	T2D	V3	0.729596
CA3	Wellness	V1	0.775356
CA3	Wellness	V5	0.763326
CA3	Wellness	V6	0.697363
MSMB	T2D	V1	0.879034
MSMB	T2D	V2	0.901571
MSMB	T2D	V3	0.912719
MSMB	Wellness	V1	0.932825
MSMB	Wellness	V5	0.872111
MSMB	Wellness	V6	0.897871
ICAM3	T2D	V1	0.877649
ICAM3	T2D	V2	0.781923
ICAM3	T2D	V3	0.790253
ICAM3	Wellness	V1	0.616468
ICAM3	Wellness	V5	0.649273
ICAM3	Wellness	V6	0.694642
CRTAC1	T2D	V1	0.6899
CRTAC1	T2D	V2	0.689904
CRTAC1	T2D	V3	0.683335
CRTAC1	Wellness	V1	0.650561
CRTAC1	Wellness	V5	0.679397
CRTAC1	Wellness	V6	0.625451
CPA1	T2D	V1	0.965466
CPA1	T2D	V2	0.973074
CPA1	T2D	V3	0.975142
CPA1	Wellness	V1	0.922149
CPA1	Wellness	V5	0.888836
CPA1	Wellness	V6	0.936278
SEMA7A	T2D	V1	0.89079
SEMA7A	T2D	V2	0.877419
SEMA7A	T2D	V3	0.900412
SEMA7A	Wellness	V1	0.76626
SEMA7A	Wellness	V5	0.707412
SEMA7A	Wellness	V6	0.722111
LGALS3	T2D	V1	0.877099
LGALS3	T2D	V2	0.889489
LGALS3	T2D	V3	0.900477
LGALS3	Wellness	V1	0.748096
LGALS3	Wellness	V5	0.811974
LGALS3	Wellness	V6	0.841376
MEGF9	T2D	V1	0.516606
MEGF9	T2D	V2	0.500726
MEGF9	T2D	V3	0.555782
MEGF9	Wellness	V1	0.527429
MEGF9	Wellness	V5	0.510984
MEGF9	Wellness	V6	0.427688
ENG	T2D	V1	0.65993
ENG	T2D	V2	0.543319
ENG	T2D	V3	0.723195
ENG	Wellness	V1	0.493917
ENG	Wellness	V5	0.407223
ENG	Wellness	V6	0.209737
CPB1	T2D	V1	0.972218
CPB1	T2D	V2	0.977668
CPB1	T2D	V3	0.978944
CPB1	Wellness	V1	0.90432
CPB1	Wellness	V5	0.905718
CPB1	Wellness	V6	0.944397
SELE	T2D	V1	0.966684
SELE	T2D	V2	0.945074
SELE	T2D	V3	0.940085
SELE	Wellness	V1	0.893052
SELE	Wellness	V5	0.917182
SELE	Wellness	V6	0.894133
PAM	T2D	V1	0.656204
PAM	T2D	V2	0.667217
PAM	T2D	V3	0.613582
PAM	Wellness	V1	0.54614
PAM	Wellness	V5	0.475717
PAM	Wellness	V6	0.533435
CST6	T2D	V1	0.789219
CST6	T2D	V2	0.843831
CST6	T2D	V3	0.781874
CST6	Wellness	V1	0.851012
CST6	Wellness	V5	0.855549
CST6	Wellness	V6	0.867586
CSTB	T2D	V1	0.809404
CSTB	T2D	V2	0.810811
CSTB	T2D	V3	0.81328
CSTB	Wellness	V1	0.765221
CSTB	Wellness	V5	0.783563
CSTB	Wellness	V6	0.779156
DLK1	T2D	V1	0.934443
DLK1	T2D	V2	0.903988
DLK1	T2D	V3	0.927215
DLK1	Wellness	V1	0.909059
DLK1	Wellness	V5	0.936165
DLK1	Wellness	V6	0.929211
SCARF1	T2D	V1	0.559893
SCARF1	T2D	V2	0.499869
SCARF1	T2D	V3	0.60203
SCARF1	Wellness	V1	0.454235
SCARF1	Wellness	V5	0.31502
SCARF1	Wellness	V6	0.557739
LILRB2	T2D	V1	0.891751
LILRB2	T2D	V2	0.833391
LILRB2	T2D	V3	0.873786
LILRB2	Wellness	V1	0.869868
LILRB2	Wellness	V5	0.872435
LILRB2	Wellness	V6	0.87757
ST6GAL1	T2D	V1	0.361902
ST6GAL1	T2D	V2	0.358883
ST6GAL1	T2D	V3	0.431698
ST6GAL1	Wellness	V1	0.53967
ST6GAL1	Wellness	V5	0.416264
ST6GAL1	Wellness	V6	0.458645
TIE1	T2D	V1	0.825647
TIE1	T2D	V2	0.757326
TIE1	T2D	V3	0.70642
TIE1	Wellness	V1	0.638095
TIE1	Wellness	V5	0.529659
TIE1	Wellness	V6	0.590915
SIRPA	T2D	V1	0.88304
SIRPA	T2D	V2	0.763659
SIRPA	T2D	V3	0.884517
SIRPA	Wellness	V1	0.851453
SIRPA	Wellness	V5	0.840432
SIRPA	Wellness	V6	0.808998
PTPRS	T2D	V1	0.605251
PTPRS	T2D	V2	0.642487
PTPRS	T2D	V3	0.551137
PTPRS	Wellness	V1	0.488307
PTPRS	Wellness	V5	0.435336
PTPRS	Wellness	V6	0.454926
CNTN1	T2D	V1	0.781304
CNTN1	T2D	V2	0.800541
CNTN1	T2D	V3	0.829191
CNTN1	Wellness	V1	0.641564
CNTN1	Wellness	V5	0.765258
CNTN1	Wellness	V6	0.771413
AZU1	T2D	V1	0.838619
AZU1	T2D	V2	0.789543
AZU1	T2D	V3	0.816615
AZU1	Wellness	V1	0.731328
AZU1	Wellness	V5	0.775611
AZU1	Wellness	V6	0.763316
PTPRF	T2D	V1	0.638727
PTPRF	T2D	V2	0.799262
PTPRF	T2D	V3	0.81986
PTPRF	Wellness	V1	0.792965
PTPRF	Wellness	V5	0.679926
PTPRF	Wellness	V6	0.656186
NOTCH1	T2D	V1	0.499437
NOTCH1	T2D	V2	0.407414
NOTCH1	T2D	V3	0.547355
NOTCH1	Wellness	V1	0.40441
NOTCH1	Wellness	V5	0.34502
NOTCH1	Wellness	V6	0.379105
CHIT1	T2D	V1	0.975494
CHIT1	T2D	V2	0.975249
CHIT1	T2D	V3	0.966243
CHIT1	Wellness	V1	0.971316
CHIT1	Wellness	V5	0.975012
CHIT1	Wellness	V6	0.98176
PDGFA	T2D	V1	0.741151
PDGFA	T2D	V2	0.684198
PDGFA	T2D	V3	0.692903
PDGFA	Wellness	V1	0.474109
PDGFA	Wellness	V5	0.41026
PDGFA	Wellness	V6	0.510453
ACP5	T2D	V1	0.834391
ACP5	T2D	V2	0.823879
ACP5	T2D	V3	0.89019
ACP5	Wellness	V1	0.694518
ACP5	Wellness	V5	0.748815
ACP5	Wellness	V6	0.715958
FAS	T2D	V1	0.786035
FAS	T2D	V2	0.741869
FAS	T2D	V3	0.824421
FAS	Wellness	V1	0.687246
FAS	Wellness	V5	0.820835
FAS	Wellness	V6	0.765887
PLXNB2	T2D	V1	0.633668
PLXNB2	T2D	V2	0.557763
PLXNB2	T2D	V3	0.590549
PLXNB2	Wellness	V1	0.657801
PLXNB2	Wellness	V5	0.458478
PLXNB2	Wellness	V6	0.458653
GAS6	T2D	V1	0.792616
GAS6	T2D	V2	0.759897
GAS6	T2D	V3	0.758531
GAS6	Wellness	V1	0.715878
GAS6	Wellness	V5	0.510469
GAS6	Wellness	V6	0.605013
QPCT	T2D	V1	0.561452
QPCT	T2D	V2	0.59062
QPCT	T2D	V3	0.5202
QPCT	Wellness	V1	0.807135
QPCT	Wellness	V5	0.688347
QPCT	Wellness	V6	0.683054
LILRB1	T2D	V1	0.829829
LILRB1	T2D	V2	0.734417
LILRB1	T2D	V3	0.736098
LILRB1	Wellness	V1	0.739668
LILRB1	Wellness	V5	0.533598
LILRB1	Wellness	V6	0.597058
LILRB5	T2D	V1	0.911825
LILRB5	T2D	V2	0.894358
LILRB5	T2D	V3	0.900967
LILRB5	Wellness	V1	0.973945
LILRB5	Wellness	V5	0.946362
LILRB5	Wellness	V6	0.950571
IGFBP2	T2D	V1	0.863046
IGFBP2	T2D	V2	0.882865
IGFBP2	T2D	V3	0.912591
IGFBP2	Wellness	V1	0.894831
IGFBP2	Wellness	V5	0.891291
IGFBP2	Wellness	V6	0.847345
RETN	T2D	V1	0.906232
RETN	T2D	V2	0.917323
RETN	T2D	V3	0.882564
RETN	Wellness	V1	0.847622
RETN	Wellness	V5	0.892967
RETN	Wellness	V6	0.90839
CCL15	T2D	V1	0.918165
CCL15	T2D	V2	0.922525
CCL15	T2D	V3	0.927251
CCL15	Wellness	V1	0.871728
CCL15	Wellness	V5	0.905482
CCL15	Wellness	V6	0.936104
PRTN3	T2D	V1	0.933368
PRTN3	T2D	V2	0.89688
PRTN3	T2D	V3	0.936435
PRTN3	Wellness	V1	0.761779
PRTN3	Wellness	V5	0.839158
PRTN3	Wellness	V6	0.815011
FAP	T2D	V1	0.800518
FAP	T2D	V2	0.623054
FAP	T2D	V3	0.676009
FAP	Wellness	V1	0.692814
FAP	Wellness	V5	0.621546
FAP	Wellness	V6	0.7252
PPIB	T2D	V1	0.499154
PPIB	T2D	V2	0.481064
PPIB	T2D	V3	0.35134
PPIB	Wellness	V1	0.172565
PPIB	Wellness	V5	0.138402
PPIB	Wellness	V6	0.354806
COL18A1	T2D	V1	0.585706
COL18A1	T2D	V2	0.729641
COL18A1	T2D	V3	0.438575
COL18A1	Wellness	V1	0.567553
COL18A1	Wellness	V5	0.501214
COL18A1	Wellness	V6	0.525639
COL1A1	T2D	V1	0.745071
COL1A1	T2D	V2	0.848647
COL1A1	T2D	V3	0.79025
COL1A1	Wellness	V1	0.805862
COL1A1	Wellness	V5	0.889713
COL1A1	Wellness	V6	0.859993
BLMH	T2D	V1	0.696017
BLMH	T2D	V2	0.647318
BLMH	T2D	V3	0.712655
BLMH	Wellness	V1	0.698253
BLMH	Wellness	V5	0.628564
BLMH	Wellness	V6	0.671713
PRCP	T2D	V1	0.761546
PRCP	T2D	V2	0.733142
PRCP	T2D	V3	0.610301
PRCP	Wellness	V1	0.748597
PRCP	Wellness	V5	0.584085
PRCP	Wellness	V6	0.590267
PGLYRP1	T2D	V1	0.864495
PGLYRP1	T2D	V2	0.868937
PGLYRP1	T2D	V3	0.823568
PGLYRP1	Wellness	V1	0.77056
PGLYRP1	Wellness	V5	0.792691
PGLYRP1	Wellness	V6	0.824664
CD59	T2D	V1	0.574461
CD59	T2D	V2	0.572829
CD59	T2D	V3	0.54572
CD59	Wellness	V1	0.559405
CD59	Wellness	V5	0.530826
CD59	Wellness	V6	0.460771
TCN2	T2D	V1	0.713733
TCN2	T2D	V2	0.731742
TCN2	T2D	V3	0.652685
TCN2	Wellness	V1	0.682648
TCN2	Wellness	V5	0.681155
TCN2	Wellness	V6	0.749227
SERPINE1	T2D	V1	0.87668
SERPINE1	T2D	V2	0.829094
SERPINE1	T2D	V3	0.748738
SERPINE1	Wellness	V1	0.696658
SERPINE1	Wellness	V5	0.607299
SERPINE1	Wellness	V6	0.648672
VASN	T2D	V1	0.535621
VASN	T2D	V2	0.596968
VASN	T2D	V3	0.343299
VASN	Wellness	V1	0.657185
VASN	Wellness	V5	0.493107
VASN	Wellness	V6	0.571407
CNDP1	T2D	V1	0.856868
CNDP1	T2D	V2	0.846896
CNDP1	T2D	V3	0.835358
CNDP1	Wellness	V1	0.641352
CNDP1	Wellness	V5	0.572972
CNDP1	Wellness	V6	0.634747
IL18BP	T2D	V1	0.856314
IL18BP	T2D	V2	0.859534
IL18BP	T2D	V3	0.863097
IL18BP	Wellness	V1	0.682201
IL18BP	Wellness	V5	0.754536
IL18BP	Wellness	V6	0.6959
ANPEP	T2D	V1	0.777195
ANPEP	T2D	V2	0.776974
ANPEP	T2D	V3	0.777372
ANPEP	Wellness	V1	0.665086
ANPEP	Wellness	V5	0.723134
ANPEP	Wellness	V6	0.787907
CDH1	T2D	V1	0.651869
CDH1	T2D	V2	0.671764
CDH1	T2D	V3	0.49204
CDH1	Wellness	V1	0.556808
CDH1	Wellness	V5	0.489363
CDH1	Wellness	V6	0.557677
NCAM1	T2D	V1	0.749369
NCAM1	T2D	V2	0.717336
NCAM1	T2D	V3	0.659503
NCAM1	Wellness	V1	0.722225
NCAM1	Wellness	V5	0.553816
NCAM1	Wellness	V6	0.581177
OSMR	T2D	V1	0.580139
OSMR	T2D	V2	0.569196
OSMR	T2D	V3	0.536972
OSMR	Wellness	V1	0.719697
OSMR	Wellness	V5	0.568445
OSMR	Wellness	V6	0.551683
TNC	T2D	V1	0.811223
TNC	T2D	V2	0.857074
TNC	T2D	V3	0.780273
TNC	Wellness	V1	0.865064
TNC	Wellness	V5	0.845298
TNC	Wellness	V6	0.797361
CD163	T2D	V1	0.924949
CD163	T2D	V2	0.917265
CD163	T2D	V3	0.913405
CD163	Wellness	V1	0.852122
CD163	Wellness	V5	0.887622
CD163	Wellness	V6	0.834273
SPARCL1	T2D	V1	0.671865
SPARCL1	T2D	V2	0.7192
SPARCL1	T2D	V3	0.519045
SPARCL1	Wellness	V1	0.626046
SPARCL1	Wellness	V5	0.48451
SPARCL1	Wellness	V6	0.526029
NID1	T2D	V1	0.641345
NID1	T2D	V2	0.623282
NID1	T2D	V3	0.441205
NID1	Wellness	V1	0.637314
NID1	Wellness	V5	0.387219
NID1	Wellness	V6	0.438691
AXL	T2D	V1	0.827518
AXL	T2D	V2	0.807803
AXL	T2D	V3	0.831499
AXL	Wellness	V1	0.64901
AXL	Wellness	V5	0.767042
AXL	Wellness	V6	0.722087
PRSS2	T2D	V1	0.939281
PRSS2	T2D	V2	0.934673
PRSS2	T2D	V3	0.938249
PRSS2	Wellness	V1	0.853521
PRSS2	Wellness	V5	0.805918
PRSS2	Wellness	V6	0.865716
CTSZ	T2D	V1	0.858787
CTSZ	T2D	V2	0.895284
CTSZ	T2D	V3	0.887706
CTSZ	Wellness	V1	0.840388
CTSZ	Wellness	V5	0.822483
CTSZ	Wellness	V6	0.852216
CHL1	T2D	V1	0.66814
CHL1	T2D	V2	0.728368
CHL1	T2D	V3	0.672459
CHL1	Wellness	V1	0.717613
CHL1	Wellness	V5	0.624976
CHL1	Wellness	V6	0.682173
C1QTNF1	T2D	V1	0.568627
C1QTNF1	T2D	V2	0.542699
C1QTNF1	T2D	V3	0.516938
C1QTNF1	Wellness	V1	0.533463
C1QTNF1	Wellness	V5	0.3475
C1QTNF1	Wellness	V6	0.381991
THBS4	T2D	V1	0.92284
THBS4	T2D	V2	0.906226
THBS4	T2D	V3	0.848463
THBS4	Wellness	V1	0.900822
THBS4	Wellness	V5	0.868429
THBS4	Wellness	V6	0.872821
TFRC	T2D	V1	0.691894
TFRC	T2D	V2	0.824281
TFRC	T2D	V3	0.833306
TFRC	Wellness	V1	0.815799
TFRC	Wellness	V5	0.708635
TFRC	Wellness	V6	0.732971
KIT	T2D	V1	0.850615
KIT	T2D	V2	0.80086
KIT	T2D	V3	0.781058
KIT	Wellness	V1	0.73892
KIT	Wellness	V5	0.614447
KIT	Wellness	V6	0.69692
TFF3	T2D	V1	0.800184
TFF3	T2D	V2	0.75253
TFF3	T2D	V3	0.727307
TFF3	Wellness	V1	0.79389
TFF3	Wellness	V5	0.760495
TFF3	Wellness	V6	0.755543
F7	T2D	V1	0.715445
F7	T2D	V2	0.830415
F7	T2D	V3	0.713071
F7	Wellness	V1	0.638171
F7	Wellness	V5	0.572025
F7	Wellness	V6	0.650319
APOM	T2D	V1	0.581173
APOM	T2D	V2	0.772164
APOM	T2D	V3	0.639795
APOM	Wellness	V1	0.654508
APOM	Wellness	V5	0.569137
APOM	Wellness	V6	0.630217
TIMD4	T2D	V1	0.892759
TIMD4	T2D	V2	0.867641
TIMD4	T2D	V3	0.872177
TIMD4	Wellness	V1	0.85393
TIMD4	Wellness	V5	0.833238
TIMD4	Wellness	V6	0.792734
ITGB1	T2D	V1	0.638932
ITGB1	T2D	V2	0.324783
ITGB1	T2D	V3	0.531046
ITGB1	Wellness	V1	0.446809
ITGB1	Wellness	V5	0.434412
ITGB1	Wellness	V6	0.313893
SELP	T2D	V1	0.673156
SELP	T2D	V2	0.3755
SELP	T2D	V3	0.441785
SELP	Wellness	V1	0.407162
SELP	Wellness	V5	0.0809374
SELP	Wellness	V6	0.330625
FCN2	T2D	V1	0.877109
FCN2	T2D	V2	0.894543
FCN2	T2D	V3	0.843475
FCN2	Wellness	V1	0.876859
FCN2	Wellness	V5	0.798354
FCN2	Wellness	V6	0.818105
PCOLCE	T2D	V1	0.87746
PCOLCE	T2D	V2	0.893447
PCOLCE	T2D	V3	0.875155
PCOLCE	Wellness	V1	0.763647
PCOLCE	Wellness	V5	0.756906
PCOLCE	Wellness	V6	0.706604
SOD1	T2D	V1	0.328823
SOD1	T2D	V2	0.470248
SOD1	T2D	V3	0.273729
SOD1	Wellness	V1	0.312931
SOD1	Wellness	V5	0.176093
SOD1	Wellness	V6	0.116144
FCGR3B	T2D	V1	0.87576
FCGR3B	T2D	V2	0.826444
FCGR3B	T2D	V3	0.840698
FCGR3B	Wellness	V1	0.880967
FCGR3B	Wellness	V5	0.883341
FCGR3B	Wellness	V6	0.882279
TFPI	T2D	V1	0.566592
TFPI	T2D	V2	0.455095
TFPI	T2D	V3	0.571383
TFPI	Wellness	V1	0.70226
TFPI	Wellness	V5	0.641146
TFPI	Wellness	V6	0.509858
AOC3	T2D	V1	0.775558
AOC3	T2D	V2	0.833367
AOC3	T2D	V3	0.798912
AOC3	Wellness	V1	0.724494
AOC3	Wellness	V5	0.734419
AOC3	Wellness	V6	0.745258
FCGR2A	T2D	V1	0.902369
FCGR2A	T2D	V2	0.877703
FCGR2A	T2D	V3	0.933374
FCGR2A	Wellness	V1	0.87177
FCGR2A	Wellness	V5	0.840008
FCGR2A	Wellness	V6	0.819927
LCN2	T2D	V1	0.767534
LCN2	T2D	V2	0.821965
LCN2	T2D	V3	0.7552
LCN2	Wellness	V1	0.783216
LCN2	Wellness	V5	0.677021
LCN2	Wellness	V6	0.640968
CR2	T2D	V1	0.942133
CR2	T2D	V2	0.931877
CR2	T2D	V3	0.927299
CR2	Wellness	V1	0.841186
CR2	Wellness	V5	0.852253
CR2	Wellness	V6	0.837631
CCL18	T2D	V1	0.758454
CCL18	T2D	V2	0.585697
CCL18	T2D	V3	0.732259
CCL18	Wellness	V1	0.744551
CCL18	Wellness	V5	0.778598
CCL18	Wellness	V6	0.808448
IGFBP3	T2D	V1	0.885455
IGFBP3	T2D	V2	0.925034
IGFBP3	T2D	V3	0.789356
IGFBP3	Wellness	V1	0.73309
IGFBP3	Wellness	V5	0.631946
IGFBP3	Wellness	V6	0.689335
CHI3L1	T2D	V1	0.952112
CHI3L1	T2D	V2	0.926155
CHI3L1	T2D	V3	0.941942
CHI3L1	Wellness	V1	0.88681
CHI3L1	Wellness	V5	0.877948
CHI3L1	Wellness	V6	0.87247
CST3	T2D	V1	0.708937
CST3	T2D	V2	0.815166
CST3	T2D	V3	0.631534
CST3	Wellness	V1	0.652348
CST3	Wellness	V5	0.596957
CST3	Wellness	V6	0.512475
CCL14	T2D	V1	0.682547
CCL14	T2D	V2	0.734077
CCL14	T2D	V3	0.701145
CCL14	Wellness	V1	0.722602
CCL14	Wellness	V5	0.743855
CCL14	Wellness	V6	0.702124
PROC	T2D	V1	0.803209
PROC	T2D	V2	0.812128
PROC	T2D	V3	0.712432
PROC	Wellness	V1	0.604276
PROC	Wellness	V5	0.507227
PROC	Wellness	V6	0.617926
ANG	T2D	V1	0.633823
ANG	T2D	V2	0.741048
ANG	T2D	V3	0.687825
ANG	Wellness	V1	0.691738
ANG	Wellness	V5	0.414749
ANG	Wellness	V6	0.496842
FETUB	T2D	V1	0.492798
FETUB	T2D	V2	0.753316
FETUB	T2D	V3	0.603565
FETUB	Wellness	V1	0.786898
FETUB	Wellness	V5	0.714843
FETUB	Wellness	V6	0.765772
COMP	T2D	V1	0.845534
COMP	T2D	V2	0.819518
COMP	T2D	V3	0.74898
COMP	Wellness	V1	0.806911
COMP	Wellness	V5	0.722978
COMP	Wellness	V6	0.722053
DPP4	T2D	V1	0.852276
DPP4	T2D	V2	0.817318
DPP4	T2D	V3	0.755322
DPP4	Wellness	V1	0.735605
DPP4	Wellness	V5	0.699945
DPP4	Wellness	V6	0.745163
CA1	T2D	V1	0.754657
CA1	T2D	V2	0.868749
CA1	T2D	V3	0.815983
CA1	Wellness	V1	0.751087
CA1	Wellness	V5	0.754861
CA1	Wellness	V6	0.780659
C2	T2D	V1	0.783315
C2	T2D	V2	0.843652
C2	T2D	V3	0.799634
C2	Wellness	V1	0.756328
C2	Wellness	V5	0.720555
C2	Wellness	V6	0.731004
ICAM1	T2D	V1	0.833246
ICAM1	T2D	V2	0.86933
ICAM1	T2D	V3	0.821491
ICAM1	Wellness	V1	0.661838
ICAM1	Wellness	V5	0.627157
ICAM1	Wellness	V6	0.626424
IGFBP6	T2D	V1	0.665969
IGFBP6	T2D	V2	0.679858
IGFBP6	T2D	V3	0.534045
IGFBP6	Wellness	V1	0.724532
IGFBP6	Wellness	V5	0.67966
IGFBP6	Wellness	V6	0.653633
EFEMP1	T2D	V1	0.67545
EFEMP1	T2D	V2	0.745061
EFEMP1	T2D	V3	0.600486
EFEMP1	Wellness	V1	0.635711
EFEMP1	Wellness	V5	0.617401
EFEMP1	Wellness	V6	0.6313
REG1A	T2D	V1	0.90956
REG1A	T2D	V2	0.910588
REG1A	T2D	V3	0.900087
REG1A	Wellness	V1	0.898802
REG1A	Wellness	V5	0.871767
REG1A	Wellness	V6	0.917912
TGFBI	T2D	V1	0.726393
TGFBI	T2D	V2	0.716179
TGFBI	T2D	V3	0.71179
TGFBI	Wellness	V1	0.714379
TGFBI	Wellness	V5	0.585951
TGFBI	Wellness	V6	0.522721
TIMP1	T2D	V1	0.804771
TIMP1	T2D	V2	0.654437
TIMP1	T2D	V3	0.65132
TIMP1	Wellness	V1	0.398125
TIMP1	Wellness	V5	0.36041
TIMP1	Wellness	V6	0.307243
IL2	T2D	V1	0.146466
IL2	T2D	V2	0.202215
IL2	T2D	V3	0.27208
IL2	Wellness	V1	-0.0433373
IL2	Wellness	V5	-0.0665646
IL2	Wellness	V6	-0.216168
IL10RA	T2D	V1	0.622693
IL10RA	T2D	V2	0.603352
IL10RA	T2D	V3	0.454808
IL10RA	Wellness	V1	0.155481
IL10RA	Wellness	V5	0.908431
IL10RA	Wellness	V6	0.897116
PAPPA	T2D	V1	0.686238
PAPPA	T2D	V2	0.815178
PAPPA	T2D	V3	0.818325
PAPPA	Wellness	V1	0.826106
PAPPA	Wellness	V5	0.780561
PAPPA	Wellness	V6	0.757731
IL20RA	T2D	V1	0.339684
IL20RA	T2D	V2	0.560122
IL20RA	T2D	V3	0.346055
IL20RA	Wellness	V1	0.17123
IL20RA	Wellness	V5	0.409916
IL20RA	Wellness	V6	0.430532
EIF5A	T2D	V1	0.426291
EIF5A	T2D	V2	0.508361
EIF5A	T2D	V3	0.340307
EIF5A	Wellness	V1	0.11938
EIF5A	Wellness	V5	0.243834
EIF5A	Wellness	V6	0.430701
JUN	T2D	V1	0.335336
JUN	T2D	V2	0.121331
JUN	T2D	V3	0.341631
JUN	Wellness	V1	0.236814
JUN	Wellness	V5	0.507499
JUN	Wellness	V6	0.604369
IL4	T2D	V1	-0.0465134
IL4	T2D	V2	0.0987502
IL4	T2D	V3	-0.213324
IL4	Wellness	V1	0.194628
IL4	Wellness	V5	0.0108269
IL4	Wellness	V6	0.175998
IL33	T2D	V1	0.107609
IL33	T2D	V2	-0.0655641
IL33	T2D	V3	-0.104295
IL33	Wellness	V1	0.249074
IL33	Wellness	V5	0.131543
IL33	Wellness	V6	0.0428261
LILRB4	T2D	V1	0.788748
LILRB4	T2D	V2	0.871301
LILRB4	T2D	V3	0.857973
LILRB4	Wellness	V1	0.790544
LILRB4	Wellness	V5	0.847927
LILRB4	Wellness	V6	0.829136
IL13	T2D	V1	0.150554
IL13	T2D	V2	0.418281
IL13	T2D	V3	0.297622
IL13	Wellness	V1	0.252561
IL13	Wellness	V5	0.567566
IL13	Wellness	V6	0.41052
IL10	T2D	V1	0.774458
IL10	T2D	V2	0.785581
IL10	T2D	V3	0.763809
IL10	Wellness	V1	0.75549
IL10	Wellness	V5	0.803707
IL10	Wellness	V6	0.838356
ARNT	T2D	V1	0.401274
ARNT	T2D	V2	0.2468
ARNT	T2D	V3	0.449888
ARNT	Wellness	V1	0.378176
ARNT	Wellness	V5	0.0629526
ARNT	Wellness	V6	0.28138
LRRN1	T2D	V1	0.884482
LRRN1	T2D	V2	0.888527
LRRN1	T2D	V3	0.872304
LRRN1	Wellness	V1	0.827888
LRRN1	Wellness	V5	0.902597
LRRN1	Wellness	V6	0.89022
PREB	T2D	V1	0.370304
PREB	T2D	V2	0.456363
PREB	T2D	V3	0.525615
PREB	Wellness	V1	0.350424
PREB	Wellness	V5	0.380013
PREB	Wellness	V6	0.275163
IL24	T2D	V1	0.745696
IL24	T2D	V2	0.7776
IL24	T2D	V3	0.805538
IL24	Wellness	V1	0.754706
IL24	Wellness	V5	0.798789
IL24	Wellness	V6	0.720693
NBN	T2D	V1	0.561129
NBN	T2D	V2	0.572543
NBN	T2D	V3	0.428166
NBN	Wellness	V1	0.562434
NBN	Wellness	V5	0.423829
NBN	Wellness	V6	0.591957
FCRL3	T2D	V1	0.764655
FCRL3	T2D	V2	0.827325
FCRL3	T2D	V3	0.731263
FCRL3	Wellness	V1	0.732987
FCRL3	Wellness	V5	0.734291
FCRL3	Wellness	V6	0.734442
PRKAB1	T2D	V1	0.490217
PRKAB1	T2D	V2	0.585864
PRKAB1	T2D	V3	0.396754
PRKAB1	Wellness	V1	0.46632
PRKAB1	Wellness	V5	0.26563
PRKAB1	Wellness	V6	0.511885
ARTN	T2D	V1	0.57896
ARTN	T2D	V2	0.433551
ARTN	T2D	V3	0.625363
ARTN	Wellness	V1	0.676629
ARTN	Wellness	V5	0.427052
ARTN	Wellness	V6	0.555153
IL22RA1	T2D	V1	0.228275
IL22RA1	T2D	V2	0.398865
IL22RA1	T2D	V3	0.217599
IL22RA1	Wellness	V1	0.128947
IL22RA1	Wellness	V5	0.215876
IL22RA1	Wellness	V6	0.228485
IL2RB	T2D	V1	0.267484
IL2RB	T2D	V2	0.257434
IL2RB	T2D	V3	0.367378
IL2RB	Wellness	V1	0.759891
IL2RB	Wellness	V5	0.510138
IL2RB	Wellness	V6	0.498628
RGS8	T2D	V1	0.857107
RGS8	T2D	V2	0.922399
RGS8	T2D	V3	0.919637
RGS8	Wellness	V1	0.628937
RGS8	Wellness	V5	0.792158
RGS8	Wellness	V6	0.789939
MVK	T2D	V1	0.840912
MVK	T2D	V2	0.854268
MVK	T2D	V3	0.840489
MVK	Wellness	V1	0.490936
MVK	Wellness	V5	0.462956
MVK	Wellness	V6	0.569287
WNT9A	T2D	V1	0.691654
WNT9A	T2D	V2	0.636535
WNT9A	T2D	V3	0.762056
WNT9A	Wellness	V1	0.491901
WNT9A	Wellness	V5	0.588943
WNT9A	Wellness	V6	0.54598
SIT1	T2D	V1	0.701496
SIT1	T2D	V2	0.755215
SIT1	T2D	V3	0.719837
SIT1	Wellness	V1	0.633345
SIT1	Wellness	V5	0.651255
SIT1	Wellness	V6	0.699905
FXYD5	T2D	V1	0.492597
FXYD5	T2D	V2	0.285903
FXYD5	T2D	V3	0.418962
FXYD5	Wellness	V1	0.358524
FXYD5	Wellness	V5	0.200314
FXYD5	Wellness	V6	0.0910382
CXCL12	T2D	V1	0.447976
CXCL12	T2D	V2	0.358882
CXCL12	T2D	V3	0.249563
CXCL12	Wellness	V1	0.370298
CXCL12	Wellness	V5	0.173222
CXCL12	Wellness	V6	0.28516
NRTN	T2D	V1	0.268769
NRTN	T2D	V2	0.0508362
NRTN	T2D	V3	0.251682
NRTN	Wellness	V1	0.463878
NRTN	Wellness	V5	0.259861
NRTN	Wellness	V6	0.258295
DGKZ	T2D	V1	0.23883
DGKZ	T2D	V2	0.195304
DGKZ	T2D	V3	0.246688
DGKZ	Wellness	V1	0.0721132
DGKZ	Wellness	V5	0.0437742
DGKZ	Wellness	V6	0.0650387
PADI2	T2D	V1	0.64616
PADI2	T2D	V2	0.587529
PADI2	T2D	V3	0.528051
PADI2	Wellness	V1	0.800031
PADI2	Wellness	V5	0.787638
PADI2	Wellness	V6	0.826117
PRKCQ	T2D	V1	0.379703
PRKCQ	T2D	V2	0.527713
PRKCQ	T2D	V3	0.510383
PRKCQ	Wellness	V1	0.25984
PRKCQ	Wellness	V5	0.175595
PRKCQ	Wellness	V6	0.0251847
IL17A	T2D	V1	0.72563
IL17A	T2D	V2	0.795395
IL17A	T2D	V3	0.785443
IL17A	Wellness	V1	0.629925
IL17A	Wellness	V5	0.657422
IL17A	Wellness	V6	0.859813
NFATC3	T2D	V1	0.862129
NFATC3	T2D	V2	0.925543
NFATC3	T2D	V3	0.793319
NFATC3	Wellness	V1	0.761057
NFATC3	Wellness	V5	0.889304
NFATC3	Wellness	V6	0.69833
GALNT3	T2D	V1	0.638986
GALNT3	T2D	V2	0.757531
GALNT3	T2D	V3	0.774662
GALNT3	Wellness	V1	0.505996
GALNT3	Wellness	V5	0.520452
GALNT3	Wellness	V6	0.61379
SPRY2	T2D	V1	0.44209
SPRY2	T2D	V2	0.504283
SPRY2	T2D	V3	0.327146
SPRY2	Wellness	V1	0.250275
SPRY2	Wellness	V5	0.0843676
SPRY2	Wellness	V6	0.420325
IL17C	T2D	V1	0.819642
IL17C	T2D	V2	0.857031
IL17C	T2D	V3	0.888794
IL17C	Wellness	V1	0.831438
IL17C	Wellness	V5	0.781098
IL17C	Wellness	V6	0.931663
IL17D	T2D	V1	0.601134
IL17D	T2D	V2	0.641929
IL17D	T2D	V3	0.566939
IL17D	Wellness	V1	0.680597
IL17D	Wellness	V5	0.674712
IL17D	Wellness	V6	0.659376
MILR1	T2D	V1	0.868508
MILR1	T2D	V2	0.891161
MILR1	T2D	V3	0.872482
MILR1	Wellness	V1	0.834088
MILR1	Wellness	V5	0.811286
MILR1	Wellness	V6	0.825633
IL12RB1	T2D	V1	0.646185
IL12RB1	T2D	V2	0.738238
IL12RB1	T2D	V3	0.691438
IL12RB1	Wellness	V1	0.524019
IL12RB1	Wellness	V5	0.488974
IL12RB1	Wellness	V6	0.65928
IL1RL2	T2D	V1	0.793061
IL1RL2	T2D	V2	0.873765
IL1RL2	T2D	V3	0.82614
IL1RL2	Wellness	V1	0.832748
IL1RL2	Wellness	V5	0.841759
IL1RL2	Wellness	V6	0.846767
FGF5	T2D	V1	0.466014
FGF5	T2D	V2	0.287626
FGF5	T2D	V3	0.385615
FGF5	Wellness	V1	0.696493
FGF5	Wellness	V5	0.559267
FGF5	Wellness	V6	0.402909
CSF3	T2D	V1	0.893349
CSF3	T2D	V2	0.90457
CSF3	T2D	V3	0.905592
CSF3	Wellness	V1	0.710268
CSF3	Wellness	V5	0.893587
CSF3	Wellness	V6	0.836362
AMN	T2D	V1	0.75687
AMN	T2D	V2	0.782821
AMN	T2D	V3	0.766428
AMN	Wellness	V1	0.812281
AMN	Wellness	V5	0.81639
AMN	Wellness	V6	0.765831
ITGB6	T2D	V1	0.660773
ITGB6	T2D	V2	0.633625
ITGB6	T2D	V3	0.781882
ITGB6	Wellness	V1	0.763675
ITGB6	Wellness	V5	0.670939
ITGB6	Wellness	V6	0.760403
SLAMF1	T2D	V1	0.807979
SLAMF1	T2D	V2	0.803599
SLAMF1	T2D	V3	0.791274
SLAMF1	Wellness	V1	0.522563
SLAMF1	Wellness	V5	0.336284
SLAMF1	Wellness	V6	0.424155
IL15RA	T2D	V1	0.388411
IL15RA	T2D	V2	0.373449
IL15RA	T2D	V3	0.500152
IL15RA	Wellness	V1	0.499222
IL15RA	Wellness	V5	0.46156
IL15RA	Wellness	V6	0.53204
PARP1	T2D	V1	0.758882
PARP1	T2D	V2	0.883223
PARP1	T2D	V3	0.688647
PARP1	Wellness	V1	0.490855
PARP1	Wellness	V5	0.449109
PARP1	Wellness	V6	0.502018
FABP9	T2D	V1	0.845625
FABP9	T2D	V2	0.768836
FABP9	T2D	V3	0.682225
FABP9	Wellness	V1	0.825721
FABP9	Wellness	V5	0.776981
FABP9	Wellness	V6	0.830362
FGF2	T2D	V1	0.72611
FGF2	T2D	V2	0.73773
FGF2	T2D	V3	0.765204
FGF2	Wellness	V1	0.299631
FGF2	Wellness	V5	0.584342
FGF2	Wellness	V6	0.594799
ITM2A	T2D	V1	0.538548
ITM2A	T2D	V2	0.6413
ITM2A	T2D	V3	0.458582
ITM2A	Wellness	V1	0.37919
ITM2A	Wellness	V5	0.494633
ITM2A	Wellness	V6	0.239544
IFNLR1	T2D	V1	0.592824
IFNLR1	T2D	V2	0.609118
IFNLR1	T2D	V3	0.530843
IFNLR1	Wellness	V1	0.880396
IFNLR1	Wellness	V5	0.761434
IFNLR1	Wellness	V6	0.781222
TRAF2	T2D	V1	0.643751
TRAF2	T2D	V2	0.482484
TRAF2	T2D	V3	0.535902
TRAF2	Wellness	V1	0.277232
TRAF2	Wellness	V5	0.339208
TRAF2	Wellness	V6	0.477095
SULT2A1	T2D	V1	0.973281
SULT2A1	T2D	V2	0.920123
SULT2A1	T2D	V3	0.943676
SULT2A1	Wellness	V1	0.644252
SULT2A1	Wellness	V5	0.814629
SULT2A1	Wellness	V6	0.58657
ALDH3A1	T2D	V1	0.955023
ALDH3A1	T2D	V2	0.979659
ALDH3A1	T2D	V3	0.955279
ALDH3A1	Wellness	V1	0.886821
ALDH3A1	Wellness	V5	0.774335
ALDH3A1	Wellness	V6	0.860598
BCL2L11	T2D	V1	0.790261
BCL2L11	T2D	V2	0.649626
BCL2L11	T2D	V3	0.573731
BCL2L11	Wellness	V1	0.717656
BCL2L11	Wellness	V5	0.603942
BCL2L11	Wellness	V6	0.594249
SH2D1A	T2D	V1	0.840983
SH2D1A	T2D	V2	0.860871
SH2D1A	T2D	V3	0.689377
SH2D1A	Wellness	V1	0.774242
SH2D1A	Wellness	V5	0.826786
SH2D1A	Wellness	V6	0.805675
FOXO1	T2D	V1	0.582962
FOXO1	T2D	V2	0.495454
FOXO1	T2D	V3	0.373958
FOXO1	Wellness	V1	0.214006
FOXO1	Wellness	V5	0.280721
FOXO1	Wellness	V6	0.481865
VASH1	T2D	V1	0.567258
VASH1	T2D	V2	0.507327
VASH1	T2D	V3	0.464425
VASH1	Wellness	V1	0.330879
VASH1	Wellness	V5	0.146356
VASH1	Wellness	V6	0.362134
METAP1D	T2D	V1	0.501763
METAP1D	T2D	V2	0.510769
METAP1D	T2D	V3	0.314233
METAP1D	Wellness	V1	0.36066
METAP1D	Wellness	V5	0.165426
METAP1D	Wellness	V6	0.490514
EPO	T2D	V1	0.758933
EPO	T2D	V2	0.763893
EPO	T2D	V3	0.780688
EPO	Wellness	V1	0.840048
EPO	Wellness	V5	0.782771
EPO	Wellness	V6	0.840617
CCL7	T2D	V1	0.833119
CCL7	T2D	V2	0.808791
CCL7	T2D	V3	0.791323
CCL7	Wellness	V1	0.886257
CCL7	Wellness	V5	0.869223
CCL7	Wellness	V6	0.875054
EDAR	T2D	V1	0.720379
EDAR	T2D	V2	0.699864
EDAR	T2D	V3	0.717193
EDAR	Wellness	V1	0.602054
EDAR	Wellness	V5	0.619651
EDAR	Wellness	V6	0.753052
TRIM5	T2D	V1	0.544098
TRIM5	T2D	V2	0.442969
TRIM5	T2D	V3	0.542907
TRIM5	Wellness	V1	0.298519
TRIM5	Wellness	V5	0.450559
TRIM5	Wellness	V6	0.618077
DPP10	T2D	V1	0.953965
DPP10	T2D	V2	0.90147
DPP10	T2D	V3	0.864593
DPP10	Wellness	V1	0.704026
DPP10	Wellness	V5	0.691278
DPP10	Wellness	V6	0.671827
FCRL6	T2D	V1	0.942162
FCRL6	T2D	V2	0.942382
FCRL6	T2D	V3	0.927022
FCRL6	Wellness	V1	0.893001
FCRL6	Wellness	V5	0.925271
FCRL6	Wellness	V6	0.929234
TRIM21	T2D	V1	0.608342
TRIM21	T2D	V2	0.533162
TRIM21	T2D	V3	0.621586
TRIM21	Wellness	V1	0.112897
TRIM21	Wellness	V5	0.230619
TRIM21	Wellness	V6	0.426339
PSIP1	T2D	V1	0.795609
PSIP1	T2D	V2	0.836
PSIP1	T2D	V3	0.658925
PSIP1	Wellness	V1	0.385804
PSIP1	Wellness	V5	0.473769
PSIP1	Wellness	V6	0.598967
SIGLEC10	T2D	V1	0.926029
SIGLEC10	T2D	V2	0.901884
SIGLEC10	T2D	V3	0.871621
SIGLEC10	Wellness	V1	0.840189
SIGLEC10	Wellness	V5	0.854937
SIGLEC10	Wellness	V6	0.85301
BTN3A2	T2D	V1	0.690863
BTN3A2	T2D	V2	0.642331
BTN3A2	T2D	V3	0.57346
BTN3A2	Wellness	V1	0.649535
BTN3A2	Wellness	V5	0.572031
BTN3A2	Wellness	V6	0.78029
PROK1	T2D	V1	0.935563
PROK1	T2D	V2	0.893328
PROK1	T2D	V3	0.906006
PROK1	Wellness	V1	0.940383
PROK1	Wellness	V5	0.928213
PROK1	Wellness	V6	0.925014
NFATC1	T2D	V1	0.596567
NFATC1	T2D	V2	0.446253
NFATC1	T2D	V3	0.373688
NFATC1	Wellness	V1	0.157814
NFATC1	Wellness	V5	0.212243
NFATC1	Wellness	V6	0.533414
CLEC4C	T2D	V1	0.90592
CLEC4C	T2D	V2	0.898642
CLEC4C	T2D	V3	0.8898
CLEC4C	Wellness	V1	0.857525
CLEC4C	Wellness	V5	0.853853
CLEC4C	Wellness	V6	0.889979
ARHGEF12	T2D	V1	0.493946
ARHGEF12	T2D	V2	0.414378
ARHGEF12	T2D	V3	0.171613
ARHGEF12	Wellness	V1	0.280805
ARHGEF12	Wellness	V5	0.234603
ARHGEF12	Wellness	V6	0.517811
CNTNAP2	T2D	V1	0.866275
CNTNAP2	T2D	V2	0.876351
CNTNAP2	T2D	V3	0.885828
CNTNAP2	Wellness	V1	0.843927
CNTNAP2	Wellness	V5	0.783902
CNTNAP2	Wellness	V6	0.84108
BCR	T2D	V1	0.511224
BCR	T2D	V2	0.343588
BCR	T2D	V3	0.228988
BCR	Wellness	V1	0.22296
BCR	Wellness	V5	0.241161
BCR	Wellness	V6	0.559058
SELPLG	T2D	V1	0.770271
SELPLG	T2D	V2	0.681289
SELPLG	T2D	V3	0.551081
SELPLG	Wellness	V1	0.7683
SELPLG	Wellness	V5	0.74556
SELPLG	Wellness	V6	0.767985
CXADR	T2D	V1	0.915528
CXADR	T2D	V2	0.882367
CXADR	T2D	V3	0.920532
CXADR	Wellness	V1	0.865914
CXADR	Wellness	V5	0.911803
CXADR	Wellness	V6	0.913724
IL6	T2D	V1	0.964348
IL6	T2D	V2	0.94615
IL6	T2D	V3	0.943752
IL6	Wellness	V1	0.915953
IL6	Wellness	V5	0.917783
IL6	Wellness	V6	0.931333
CD83	T2D	V1	0.858263
CD83	T2D	V2	0.850254
CD83	T2D	V3	0.777676
CD83	Wellness	V1	0.699947
CD83	Wellness	V5	0.703721
CD83	Wellness	V6	0.725967
NCR1	T2D	V1	0.89886
NCR1	T2D	V2	0.867561
NCR1	T2D	V3	0.848433
NCR1	Wellness	V1	0.842452
NCR1	Wellness	V5	0.788109
NCR1	Wellness	V6	0.782288
NCF2	T2D	V1	0.870623
NCF2	T2D	V2	0.911327
NCF2	T2D	V3	0.811419
NCF2	Wellness	V1	0.748889
NCF2	Wellness	V5	0.823881
NCF2	Wellness	V6	0.87229
NPPC	T2D	V1	0.900122
NPPC	T2D	V2	0.789884
NPPC	T2D	V3	0.844788
NPPC	Wellness	V1	0.846496
NPPC	Wellness	V5	0.760751
NPPC	Wellness	V6	0.785544
CCL28	T2D	V1	0.5718
CCL28	T2D	V2	0.670832
CCL28	T2D	V3	0.55431
CCL28	Wellness	V1	0.414398
CCL28	Wellness	V5	0.426011
CCL28	Wellness	V6	0.407593
PTX3	T2D	V1	0.846588
PTX3	T2D	V2	0.864069
PTX3	T2D	V3	0.846675
PTX3	Wellness	V1	0.827711
PTX3	Wellness	V5	0.887186
PTX3	Wellness	V6	0.846295
EGLN1	T2D	V1	0.787963
EGLN1	T2D	V2	0.823922
EGLN1	T2D	V3	0.722897
EGLN1	Wellness	V1	0.451607
EGLN1	Wellness	V5	0.458412
EGLN1	Wellness	V6	0.636742
CLEC4A	T2D	V1	0.798095
CLEC4A	T2D	V2	0.87104
CLEC4A	T2D	V3	0.826998
CLEC4A	Wellness	V1	0.848942
CLEC4A	Wellness	V5	0.788955
CLEC4A	Wellness	V6	0.84251
OSM	T2D	V1	0.944415
OSM	T2D	V2	0.918683
OSM	T2D	V3	0.928898
OSM	Wellness	V1	0.926365
OSM	Wellness	V5	0.893766
OSM	Wellness	V6	0.923947
HSD11B1	T2D	V1	0.896218
HSD11B1	T2D	V2	0.863891
HSD11B1	T2D	V3	0.878585
HSD11B1	Wellness	V1	0.85814
HSD11B1	Wellness	V5	0.79473
HSD11B1	Wellness	V6	0.845373
IL4R	T2D	V1	0.654452
IL4R	T2D	V2	0.528935
IL4R	T2D	V3	0.483321
IL4R	Wellness	V1	0.678554
IL4R	Wellness	V5	0.564467
IL4R	Wellness	V6	0.442115
LY75	T2D	V1	0.8769
LY75	T2D	V2	0.893775
LY75	T2D	V3	0.824073
LY75	Wellness	V1	0.773403
LY75	Wellness	V5	0.734465
LY75	Wellness	V6	0.778444
ITGA11	T2D	V1	0.855743
ITGA11	T2D	V2	0.810111
ITGA11	T2D	V3	0.806434
ITGA11	Wellness	V1	0.834516
ITGA11	Wellness	V5	0.807707
ITGA11	Wellness	V6	0.836179
ANXA11	T2D	V1	0.506351
ANXA11	T2D	V2	0.367313
ANXA11	T2D	V3	0.277388
ANXA11	Wellness	V1	0.132547
ANXA11	Wellness	V5	0.45689
ANXA11	Wellness	V6	0.465382
CD4	T2D	V1	0.683022
CD4	T2D	V2	0.665881
CD4	T2D	V3	0.572796
CD4	Wellness	V1	0.665313
CD4	Wellness	V5	0.585548
CD4	Wellness	V6	0.63504
IL17RB	T2D	V1	0.900771
IL17RB	T2D	V2	0.861861
IL17RB	T2D	V3	0.873055
IL17RB	Wellness	V1	0.938085
IL17RB	Wellness	V5	0.918259
IL17RB	Wellness	V6	0.929843
LTA	T2D	V1	0.916956
LTA	T2D	V2	0.871651
LTA	T2D	V3	0.883048
LTA	Wellness	V1	0.850071
LTA	Wellness	V5	0.859758
LTA	Wellness	V6	0.860668
PIK3AP1	T2D	V1	0.525629
PIK3AP1	T2D	V2	0.642836
PIK3AP1	T2D	V3	0.48219
PIK3AP1	Wellness	V1	0.551171
PIK3AP1	Wellness	V5	0.469664
PIK3AP1	Wellness	V6	0.697436
MGMT	T2D	V1	0.483774
MGMT	T2D	V2	0.619832
MGMT	T2D	V3	0.531595
MGMT	Wellness	V1	0.126227
MGMT	Wellness	V5	0.393381
MGMT	Wellness	V6	0.598031
HEXIM1	T2D	V1	0.566628
HEXIM1	T2D	V2	0.518235
HEXIM1	T2D	V3	0.288974
HEXIM1	Wellness	V1	0.0744262
HEXIM1	Wellness	V5	0.290608
HEXIM1	Wellness	V6	0.510895
CLEC4G	T2D	V1	0.835929
CLEC4G	T2D	V2	0.774544
CLEC4G	T2D	V3	0.80436
CLEC4G	Wellness	V1	0.841032
CLEC4G	Wellness	V5	0.804991
CLEC4G	Wellness	V6	0.770086
TNFSF11	T2D	V1	0.823407
TNFSF11	T2D	V2	0.816614
TNFSF11	T2D	V3	0.879797
TNFSF11	Wellness	V1	0.829079
TNFSF11	Wellness	V5	0.881516
TNFSF11	Wellness	V6	0.854287
MICB_MICA	T2D	V1	0.963884
MICB_MICA	T2D	V2	0.965693
MICB_MICA	T2D	V3	0.966884
MICB_MICA	Wellness	V1	0.985818
MICB_MICA	Wellness	V5	0.977801
MICB_MICA	Wellness	V6	0.967917
BANK1	T2D	V1	0.612289
BANK1	T2D	V2	0.411388
BANK1	T2D	V3	0.292149
BANK1	Wellness	V1	0.164304
BANK1	Wellness	V5	0.249341
BANK1	Wellness	V6	0.588073
CD200R1	T2D	V1	0.912929
CD200R1	T2D	V2	0.897139
CD200R1	T2D	V3	0.874934
CD200R1	Wellness	V1	0.81127
CD200R1	Wellness	V5	0.848131
CD200R1	Wellness	V6	0.815893
KRT19	T2D	V1	0.950867
KRT19	T2D	V2	0.884225
KRT19	T2D	V3	0.890024
KRT19	Wellness	V1	0.869422
KRT19	Wellness	V5	0.846184
KRT19	Wellness	V6	0.822265
CD70	T2D	V1	0.829814
CD70	T2D	V2	0.827514
CD70	T2D	V3	0.790835
CD70	Wellness	V1	0.87042
CD70	Wellness	V5	0.802294
CD70	Wellness	V6	0.900956
TGFA	T2D	V1	0.818049
[truncated: 2,585 more rows]

## Sheet: Figure2b
Sample	Pearson Correlation
1	0.983962
2	0.98616
3	0.988812
4	0.986616
5	0.986799
6	0.990055
7	0.990022
8	0.987566
9	0.985978
10	0.984204
11	0.98048
12	0.984544
13	0.982206
14	0.970205
15	0.988721
16	0.977641
17	0.986072
18	0.984506
19	0.932641
20	0.98254
21	0.990737
22	0.991513
23	0.982985
24	0.979481
25	0.972933
26	0.992963
27	0.990049
28	0.978116
29	0.968609
30	0.974853
31	0.988059
32	0.988233
33	0.991109
34	0.98824
35	0.973185
36	0.988771
37	0.98968
38	0.985975
39	0.977849
40	0.985136
41	0.989857
42	0.9831
43	0.990135
44	0.989248
45	0.96377
46	0.986274
47	0.980841
48	0.988691
49	0.985488
50	0.982215
51	0.988059
52	0.967906
53	0.988502
54	0.989534
55	0.988642
56	0.986507
57	0.982253
58	0.982445
59	0.948529
60	0.990041
61	0.985914
62	0.97672
63	0.983801
64	0.938694
65	0.983477
66	0.979355
67	0.977449
68	0.987737
69	0.985258
70	0.98926
71	0.987631
72	0.99237
73	0.980887
74	0.979275
75	0.989448
76	0.941119
77	0.984518
78	0.991346
79	0.981759
80	0.982233
81	0.991115
82	0.957682
83	0.979293
84	0.978294
85	0.9876
86	0.983703
87	0.988802
88	0.986113
89	0.986223
90	0.98823
91	0.989456
92	0.98575
93	0.987586
94	0.988957
95	0.987184
96	0.977255
97	0.988602
98	0.988388
99	0.985547
100	0.989718
101	0.979185
102	0.980023
103	0.97969
104	0.982091
105	0.989315
106	0.979874
107	0.986897
108	0.985653
109	0.981488
110	0.989287
111	0.984259
112	0.991273
113	0.97904
114	0.98598
115	0.980032
116	0.99037
117	0.993019
118	0.985232
119	0.986834
120	0.980509
121	0.982047
122	0.98277
123	0.990816
124	0.973429
125	0.975977
126	0.988532
127	0.980013
128	0.986092
129	0.990831
130	0.988982
131	0.985991
132	0.981177
133	0.98068
134	0.986455
135	0.990352
136	0.980223
137	0.977999
138	0.990232
139	0.909987
140	0.981415
141	0.979168
142	0.982936
143	0.977783
144	0.984563
145	0.989014
146	0.985689
147	0.986298
148	0.956176
149	0.985925
150	0.984953
151	0.987721
152	0.976389
153	0.986743
154	0.955596
155	0.983806
156	0.974592
157	0.985005
158	0.973541
159	0.99063
160	0.982705
161	0.981349
162	0.990174
163	0.984923
164	0.982064
165	0.98501
166	0.988188
167	0.986504
168	0.988324
169	0.990278
170	0.987227
171	0.988842
172	0.984949
173	0.985753
174	0.991895
175	0.989275
176	0.986699
177	0.895609
178	0.979918
179	0.9834
180	0.991675
181	0.947457
182	0.98255
183	0.99114
184	0.973822
185	0.984691
186	0.959229
187	0.981703
188	0.978443
189	0.9808
190	0.982685
191	0.984428
192	0.989302
193	0.989899
194	0.990261
195	0.990643
196	0.989494
197	0.989481
198	0.987007
199	0.990006
200	0.990648
201	0.985469
202	0.987219
203	0.977472
204	0.986211
205	0.985326
206	0.925578
207	0.984722
208	0.981271
209	0.98429
210	0.990206
211	0.985682
212	0.975146
213	0.988494
214	0.978186
215	0.977564
216	0.990469
217	0.990584
218	0.987948
219	0.983315
220	0.982525
221	0.97464
222	0.986842
223	0.986704
224	0.990628
225	0.980723
226	0.981762
227	0.962256
228	0.977733
229	0.977495
230	0.958996
231	0.950725
232	0.941235
233	0.965749
234	0.984883
235	0.986997
236	0.988023
237	0.990247
238	0.99024
239	0.990723
240	0.989439
241	0.990836
242	0.98421
243	0.984841
244	0.990344
245	0.951754
246	0.987266
247	0.981213
248	0.980364
249	0.980212
250	0.970586
251	0.961144
252	0.987466
253	0.983191
254	0.979127
255	0.975263
256	0.965153
257	0.980975
258	0.98888
259	0.976554
260	0.983777
261	0.977623
262	0.989297
263	0.991529
264	0.99061
265	0.98201
266	0.984744
267	0.986635
268	0.979053
269	0.969106
270	0.961368
271	0.981834
272	0.965275
273	0.984131
274	0.990224
275	0.914128
276	0.975102
277	0.9824
278	0.952443
279	0.983613
280	0.988576
281	0.952159
282	0.988108
283	0.987279
284	0.989961
285	0.980777
286	0.987889
287	0.969615
288	0.981703
289	0.983421
290	0.987507
291	0.980623
292	0.987294
293	0.981973
294	0.988263
295	0.990214
296	0.990419
297	0.983008
298	0.986906
299	0.985883
300	0.953831
301	0.952879
302	0.983721
303	0.983403
304	0.981066
305	0.989779
306	0.986857
307	0.985939
308	0.985175
309	0.977398
310	0.980351
311	0.97869
312	0.978303
313	0.949054
314	0.976534
315	0.983784
316	0.983694
317	0.988484
318	0.983433
319	0.99133
320	0.988189
321	0.988919
322	0.978922
323	0.983943
324	0.985902
325	0.990494
326	0.971972
327	0.983238
328	0.98453
329	0.986155
330	0.983719
331	0.983517
332	0.985518
333	0.985415
334	0.98036
335	0.980003
336	0.981301
337	0.989633
338	0.957448
339	0.982381
340	0.985909
341	0.986974
342	0.951384
343	0.957756
344	0.9903
345	0.987612
346	0.967284
347	0.964719
348	0.972613
349	0.988243
350	0.986932
351	0.991457
352	0.990106
353	0.986969
354	0.990759
355	0.97815
356	0.98422
357	0.984882
358	0.989564
359	0.932987
360	0.986907
361	0.980212
362	0.943124
363	0.990615
364	0.989799
365	0.991605
366	0.990539
367	0.985207
368	0.955234
369	0.982168
370	0.985562
371	0.972548
372	0.95809

## Sheet: Figure2c-d
Sample	NPX (NGS)	NPX (qPCR)
Wellness_V1	6.8416	6.48567
Wellness_V2	5.0053	4.58602
Wellness_V3	5.3285	4.97408
Wellness_V1	5.9894	6.08091
Wellness_V2	5.2608	5.53981
Wellness_V3	6.3654	6.55475
Wellness_V1	7.7553	7.39562
Wellness_V2	7.8293	6.93068
Wellness_V3	7.0663	6.37991
Wellness_V1	3.3394	3.44108
Wellness_V2	3.0173	3.14356
Wellness_V3	4.0878	4.33879
Wellness_V1	4.0571	4.29932
Wellness_V2	4.325	4.01598
Wellness_V3	4.8415	4.55589
Wellness_V1	5.6785	6.34241
Wellness_V2	4.8052	4.80955
Wellness_V3	4.8668	4.5486
Wellness_V1	5.7338	5.86566
Wellness_V2	5.5921	5.39696
Wellness_V3	4.9793	5.07632
Wellness_V1	3.6882	4.19111
Wellness_V2	3.81	4.44894
Wellness_V3	3.3809	4.37936
Wellness_V1	4.7325	5.15819
Wellness_V2	5.3585	5.28256
Wellness_V3	4.3686	4.31532
Wellness_V1	6.2782	6.67879
Wellness_V2	6.4488	6.22391
Wellness_V3	5.0351	5.1798
Wellness_V1	4.7485	4.30201
Wellness_V2	4.4646	4.40796
Wellness_V3	4.3707	4.30425
Wellness_V1	5.7458	6.13227
Wellness_V2	5.1426	5.4225
Wellness_V3	4.4077	4.82818
Wellness_V1	5.2768	5.50818
Wellness_V2	5.9425	5.73495
Wellness_V3	5.8863	5.96883
Wellness_V1	5.847	5.80098
Wellness_V2	6.6159	6.25288
Wellness_V3	5.9964	5.85011
Wellness_V1	4.4674	4.84695
Wellness_V2	3.6625	3.90558
Wellness_V3	4.0317	4.12775
Wellness_V1	5.4636	5.47508
Wellness_V2	5.2736	4.98981
Wellness_V3	5.117	5.09081
Wellness_V1	4.7419	4.94608
Wellness_V2	4.5082	4.50949
Wellness_V3	4.3724	4.40668
Wellness_V1	6.2437	6.5302
Wellness_V2	5.5718	5.68348
Wellness_V3	7.1742	6.89151
Wellness_V1	4.6843	5.30449
Wellness_V2	4.4807	5.00636
Wellness_V3	6.0168	6.43457
Wellness_V1	6.3875	6.10327
Wellness_V2	6.2868	5.678
Wellness_V3	5.4323	4.97045
Wellness_V1	5.719	7.26318
Wellness_V2	6.106	6.70686
Wellness_V3	6.6394	6.9177
Wellness_V1	5.0095	4.94538
Wellness_V2	4.6469	4.19725
Wellness_V3	4.6768	4.31199
Wellness_V1	6.7172	6.64607
Wellness_V2	6.1299	5.69028
Wellness_V3	6.2875	5.90281
Wellness_V1	4.7418	5.33525
Wellness_V2	5.4418	5.56921
Wellness_V3	4.7426	4.89166
Wellness_V1	5.7551	5.62487
Wellness_V2	4.0375	3.88423
Wellness_V3	4.3588	4.18988
Wellness_V1	4.9096	4.8042
Wellness_V2	6.5078	6.12919
Wellness_V3	5.3628	4.94433
Wellness_V1	5.4844	5.44753
Wellness_V2	4.0701	4.0469
Wellness_V3	4.7942	4.84518
Wellness_V1	6.4238	6.14296
Wellness_V2	6.796	6.42758
Wellness_V3	6.8929	6.79459
Wellness_V1	5.716	5.452
Wellness_V2	7.4573	7.01528
Wellness_V3	5.7088	5.43744
Wellness_V1	5.3688	4.8453
Wellness_V2	5.613	5.68152
Wellness_V3	5.5131	5.54237
Wellness_V1	6.3743	6.67143
Wellness_V2	6.0345	5.61985
Wellness_V3	5.6731	5.12907
Wellness_V1	4.503	4.3672
Wellness_V2	3.5499	3.55632
Wellness_V3	3.9966	4.03876
Wellness_V1	3.4266	3.65567
Wellness_V2	4.6349	4.9723
Wellness_V3	4.3927	4.25767
Wellness_V1	6.1866	6.55354
Wellness_V2	6.7444	6.55161
Wellness_V3	6.355	6.30218
Wellness_V1	5.2374	5.91916
Wellness_V2	5.0704	4.81796
Wellness_V3	5.6663	5.04967
Wellness_V1	4.9076	5.42374
Wellness_V2	5.0828	5.16315
Wellness_V3	5.2276	5.44355
Wellness_V1	7.7771	7.34985
Wellness_V2	7.6593	7.45482
Wellness_V3	6.2318	6.42636
Wellness_V1	6.179	6.57027
Wellness_V2	5.1117	5.57405
Wellness_V3	4.2173	4.79888
Wellness_V1	6.3034	6.39272
Wellness_V2	4.9228	4.82666
Wellness_V3	4.5788	4.50436
Wellness_V1	8.7984	8.96085
Wellness_V2	5.3242	4.80214
Wellness_V3	5.6582	5.33526
Wellness_V1	5.946	6.09055
Wellness_V2	6.5878	6.14594
Wellness_V3	6.2992	6.09435
Wellness_V1	4.9413	4.79609
Wellness_V2	4.6862	4.19548
Wellness_V3	4.8849	4.69765
Wellness_V1	4.8388	5.67459
Wellness_V2	4.681	4.22139
Wellness_V3	3.849	3.82159
Wellness_V1	6.3926	6.22556
Wellness_V2	7.0125	6.97565
Wellness_V3	8.2872	8.01001
Wellness_V1	7.5189	7.38245
Wellness_V2	5.2704	4.9573
Wellness_V3	4.9791	5.31496
Wellness_V1	6.3785	6.09423
Wellness_V2	5.4511	4.95667
Wellness_V3	5.7561	5.16191
Wellness_V1	4.5642	4.57241
Wellness_V2	5.3553	5.55433
Wellness_V3	4.3712	4.58636
Wellness_V1	6.2106	6.18775
Wellness_V2	5.9304	5.71993
Wellness_V3	6.0197	6.4357
Wellness_V1	5.0787	5.1899
Wellness_V2	5.9201	5.48361
Wellness_V3	5.7083	5.36327
Wellness_V1	6.6811	6.60138
Wellness_V2	6.6597	6.60408
Wellness_V3	5.1943	5.07533
Wellness_V1	4.2131	4.69926
Wellness_V2	5.9715	5.6251
Wellness_V3	5.2678	5.15501
Wellness_V1	5.1704	4.98093
Wellness_V2	6.0053	5.85125
Wellness_V3	5.1038	5.25203
Wellness_V1	6.0098	6.25854
Wellness_V2	6.2325	5.49717
Wellness_V3	6.3403	6.20532
Wellness_V1	5.7325	5.40738
Wellness_V2	4.9995	5.08735
Wellness_V3	6.5982	6.31233
Wellness_V1	7.9069	7.80059
Wellness_V2	7.814	7.59086
Wellness_V3	7.2043	7.2132
Wellness_V1	3.9491	4.27881
Wellness_V2	5.0768	5.02001
Wellness_V3	4.6034	4.73854
Wellness_V1	6.8045	6.40449
Wellness_V2	7.8677	7.09512
Wellness_V3	6.9425	6.67621
Wellness_V1	5.9781	5.84269
Wellness_V2	6.0189	5.43245
Wellness_V3	6.4602	5.89247
Wellness_V1	5.008	5.53883
Wellness_V2	5.3196	5.59036
Wellness_V3	5.6045	5.60735
Wellness_V1	5.8092	6.06016
Wellness_V2	6.7349	6.53003
Wellness_V3	6.1033	6.17772
Wellness_V1	6.0133	6.62288
Wellness_V2	6.3781	6.39704
Wellness_V3	7.2807	7.07278
Wellness_V1	7.0743	6.91678
Wellness_V2	6.4769	6.15515
Wellness_V3	4.255	4.13643
Wellness_V1	7.1063	7.00057
Wellness_V2	9.8606	9.40707
Wellness_V3	6.5915	6.12672
Wellness_V1	4.5357	5.11587
Wellness_V2	4.6975	4.77833
Wellness_V3	4.9764	4.91963
Wellness_V1	6.323	6.66496
Wellness_V2	5.9709	6.12496
Wellness_V3	4.7843	5.35657
Wellness_V1	7.4787	7.24413
Wellness_V2	6.5904	6.14273
Wellness_V3	6.4241	6.20663
Wellness_V1	4.9619	5.01462
Wellness_V2	4.25	4.0246
Wellness_V3	5.5604	5.64827
Wellness_V1	6.6563	6.6815
Wellness_V2	5.9119	6.07523
Wellness_V3	5.5378	5.64053
Wellness_V1	5.8175	6.00112
Wellness_V2	6.0285	5.83319
Wellness_V3	7.8378	7.02388
Wellness_V1	6.2891	6.44796
Wellness_V2	6.4169	6.38876
Wellness_V3	5.5274	5.56942
Wellness_V1	5.7652	5.51938
Wellness_V2	4.8135	4.756
Wellness_V3	4.5938	4.43972
Wellness_V1	5.2228	5.72921
Wellness_V2	4.3914	4.59134
Wellness_V3	4.1412	4.59489
Wellness_V1	6.4982	6.97977
Wellness_V2	4.6128	4.92882
Wellness_V3	5.5432	5.62753
Wellness_V1	5.5951	5.36237
Wellness_V2	5.293	4.59192
Wellness_V3	6.8425	6.40278
Wellness_V1	7.6711	7.22319
Wellness_V2	7.6984	7.22426
Wellness_V3	6.7184	6.12296
Wellness_V1	5.9186	6.16224
Wellness_V2	6.451	6.47127
Wellness_V3	6.5003	5.9522
T2D_V1	7.5678	7.34568
T2D_V2	8.0364	7.84219
T2D_V3	7.4524	7.14375
T2D_V1	8.1366	7.98223
T2D_V2	6.9489	6.97413
T2D_V3	7.8453	7.72205
T2D_V1	7.0393	7.07415
T2D_V2	6.9527	6.59085
T2D_V3	6.8033	6.87971
T2D_V1	8.5718	8.36131
T2D_V2	6.7158	6.81729
T2D_V3	6.62	6.79117
T2D_V1	5.7907	6.23476
T2D_V2	7.0333	7.31447
T2D_V3	6.6406	6.68998
T2D_V1	6.252	6.48159
T2D_V2	7.6243	7.47878
T2D_V3	7.2652	6.89991
T2D_V1	9.2888	9.06988
T2D_V2	6.0072	6.09508
T2D_V3	6.5762	6.43672
T2D_V1	5.3215	5.29204
T2D_V2	6.6349	6.48594
T2D_V3	5.7469	5.7272
T2D_V1	5.7684	5.95204
T2D_V2	5.6502	5.73871
T2D_V3	5.2967	5.70064
T2D_V1	6.8189	7.23343
T2D_V2	6.3221	6.79765
T2D_V3	7.0339	7.70254
T2D_V1	7.2518	7.51196
T2D_V2	6.7176	6.83722
T2D_V3	6.7804	7.13287
T2D_V1	6.0073	6.0648
T2D_V2	5.8886	6.0228
T2D_V3	5.9306	5.75308
T2D_V1	8.7508	7.92889
T2D_V2	7.716	7.19841
T2D_V3	8.2873	7.81487
T2D_V1	6.3053	6.1122
T2D_V2	7.3801	6.66775
T2D_V3	6.2664	6.15075
T2D_V1	6.3558	6.53147
T2D_V2	5.9846	6.43277
T2D_V3	6.145	6.21668
T2D_V1	6.7092	7.45441
T2D_V2	7.734	7.99153
T2D_V3	7.9413	8.00491
T2D_V1	8.7693	8.18303
T2D_V2	7.9112	7.94747
T2D_V3	8.9956	8.36723
T2D_V1	5.4108	5.43442
T2D_V2	5.9577	5.96025
T2D_V3	5.5172	5.56272
T2D_V1	6.5798	6.84727
T2D_V2	6.1026	6.63861
T2D_V3	5.2751	5.88233
T2D_V1	8.7966	8.52487
T2D_V2	8.7307	8.2432
T2D_V3	8.6068	7.87993
T2D_V1	7.0071	6.63051
T2D_V2	7.3548	6.95776
T2D_V3	7.3058	5.82914
T2D_V1	9.0751	8.6409
T2D_V2	8.9972	8.30553
T2D_V3	10.5407	10.1864
T2D_V1	6.7905	6.7714
T2D_V2	5.7904	5.86102
T2D_V3	5.8767	5.67254
T2D_V1	6.7921	6.47585
T2D_V2	5.971	5.75834
T2D_V3	5.5	5.20535
T2D_V1	5.3388	5.11944
T2D_V2	5.0917	5.09919
T2D_V3	4.5766	4.49423
T2D_V1	7.7262	7.37725
T2D_V2	6.6773	6.79997
T2D_V3	7.5137	7.23851
T2D_V1	8.3582	7.91255
T2D_V2	6.0684	5.9486
T2D_V3	5.9976	5.8601
T2D_V1	4.0671	3.99183
T2D_V2	4.7648	4.72057
T2D_V3	3.4595	4.22186
T2D_V1	4.8238	5.55485
T2D_V2	4.6537	5.66128
T2D_V3	6.2736	6.55871
T2D_V1	5.8081	5.51852
T2D_V2	4.7451	4.72916
T2D_V3	6.0164	5.68433
T2D_V1	6.5991	6.36244
T2D_V2	5.9085	5.54538
T2D_V3	5.8955	6.04486
T2D_V1	6.7055	6.34851
T2D_V2	6.8507	6.88545
T2D_V3	6.2037	6.02483
T2D_V1	5.4438	5.47988
T2D_V2	8.006	7.58542
T2D_V3	6.8128	6.32693
T2D_V1	5.4773	5.40806
T2D_V2	5.4949	5.41358
T2D_V3	5.4811	5.44021
T2D_V1	6.3361	6.5158
T2D_V2	5.697	5.86714
T2D_V3	5.7845	5.73113
T2D_V1	7.1089	7.04432
T2D_V2	6.4399	6.39937
T2D_V3	7.1006	7.17071
T2D_V1	5.4946	5.6381
T2D_V2	6.4904	6.47782
T2D_V3	6.2665	6.01138
T2D_V1	6.7929	6.34143
T2D_V2	6.0319	5.47709
T2D_V3	6.8088	6.49278
T2D_V1	8.1669	7.47667
T2D_V2	6.7995	6.25314
T2D_V3	7.5645	7.17326
T2D_V1	6.3403	6.25481
T2D_V2	5.5678	5.59057
T2D_V3	7.5025	7.41333
T2D_V1	7.4199	7.41715
T2D_V2	6.6475	6.92952
T2D_V3	7.9137	8.01598
T2D_V1	4.7742	4.9464
T2D_V2	4.2879	4.46557
T2D_V3	4.9868	5.3935
T2D_V1	7.4661	7.83572
T2D_V2	9.0883	8.97643
T2D_V3	8.8506	8.97164
T2D_V1	7.7887	7.71943
T2D_V2	7.4078	7.21671
T2D_V3	6.7051	6.98821
T2D_V1	7.5006	7.23259
T2D_V2	6.3826	6.16307
T2D_V3	7.24	7.20485
T2D_V1	7.4767	7.9601
T2D_V2	6.867	7.27457
T2D_V3	7.4055	7.53304
T2D_V1	9.3259	8.89504
T2D_V2	8.9691	8.3845
T2D_V3	8.0175	7.83411
T2D_V1	8.0975	7.72306
T2D_V2	8.5323	7.36193
T2D_V3	9.5821	8.96236

## Sheet: Figure2e-f
Sample	Sex	NPX (NGS)	NPX (qPCR)
Wellness_V1	male	4.9849	4.98098
Wellness_V2	male	4.7972	4.44883
Wellness_V3	male	4.7173	4.59069
Wellness_V1	female	3.6183	3.85923
Wellness_V2	female	3.0541	2.97394
Wellness_V3	female	3.3762	3.22999
Wellness_V1	male	3.8662	4.22369
Wellness_V2	male	4.0229	4.21911
Wellness_V3	male	3.8887	3.98924
Wellness_V1	female	3.1955	3.21477
Wellness_V2	female	2.6389	3.09407
Wellness_V3	female	2.9847	2.90488
Wellness_V1	male	4.2341	3.96933
Wellness_V2	male	4.0274	3.7286
Wellness_V3	male	4.1832	4.03046
Wellness_V1	male	4.1338	4.30811
Wellness_V2	male	4.3052	4.29251
Wellness_V3	male	4.0473	4.01456
Wellness_V1	female	5.2918	5.14568
Wellness_V2	female	2.7213	2.28444
Wellness_V3	female	2.7402	2.42878
Wellness_V1	female	3.1965	3.63559
Wellness_V2	female	3.492	3.58469
Wellness_V3	female	2.8898	3.40188
Wellness_V1	female	2.7763	2.83765
Wellness_V2	female	2.4212	2.97549
Wellness_V3	female	2.4701	2.69028
Wellness_V1	male	4.6504	4.60617
Wellness_V2	male	5.0171	4.72192
Wellness_V3	male	4.7485	5.15469
Wellness_V1	male	4.3124	4.66622
Wellness_V2	male	4.2009	4.33957
Wellness_V3	male	4.4605	4.33785
Wellness_V1	female	3.0502	3.09515
Wellness_V2	female	2.5635	2.77215
Wellness_V3	female	2.6461	2.74003
Wellness_V1	female	3.569	3.27385
Wellness_V2	female	3.4657	3.30543
Wellness_V3	female	3.8034	3.33468
Wellness_V1	female	3.7033	3.8326
Wellness_V2	female	3.1849	2.75423
Wellness_V3	female	4.0041	2.65116
Wellness_V1	female	3.1484	3.43025
Wellness_V2	female	2.6064	2.57341
Wellness_V3	female	2.8799	2.58174
Wellness_V1	male	4.304	4.07649
Wellness_V2	male	4.3395	3.89148
Wellness_V3	male	4.361	3.7326
Wellness_V1	male	4.8987	4.80885
Wellness_V2	male	5.0492	4.79675
Wellness_V3	male	5.096	5.11322
Wellness_V1	male	4.878	5.19931
Wellness_V2	male	4.9198	4.58344
Wellness_V3	male	5.0345	4.55115
Wellness_V1	male	5.2819	5.34503
Wellness_V2	male	5.004	5.04301
Wellness_V3	male	5.1188	5.16816
Wellness_V1	male	4.7488	4.61364
Wellness_V2	male	4.6264	4.66375
Wellness_V3	male	4.429	4.56252
Wellness_V1	female	2.6146	3.48752
Wellness_V2	female	2.7712	2.39886
Wellness_V3	female	2.4814	2.37144
Wellness_V1	male	5.1517	5.11897
Wellness_V2	male	5.3735	5.30131
Wellness_V3	male	4.8598	4.58625
Wellness_V1	male	5.2421	4.43577
Wellness_V2	male	4.9274	4.38825
Wellness_V3	male	4.8575	4.71245
Wellness_V1	male	4.5882	3.89327
Wellness_V2	male	4.3592	4.184
Wellness_V3	male	4.4158	3.52676
Wellness_V1	male	4.4286	4.68092
Wellness_V2	male	4.9475	4.51131
Wellness_V3	male	4.4964	4.24121
Wellness_V1	female	3.8537	3.95547
Wellness_V2	female	3.4567	3.49122
Wellness_V3	female	3.4614	3.51171
Wellness_V1	female	2.7345	3.1584
Wellness_V2	female	2.612	2.5998
Wellness_V3	female	2.4478	2.41898
Wellness_V1	female	2.9801	2.93514
Wellness_V2	female	2.5094	2.68932
Wellness_V3	female	2.6306	2.92881
Wellness_V1	female	3.6966	2.98002
Wellness_V2	female	2.9099	2.85954
Wellness_V3	female	3.3058	2.8147
Wellness_V1	male	5.5205	5.08679
Wellness_V2	male	4.9021	5.23984
Wellness_V3	male	5.0918	5.08295
Wellness_V1	female	2.8286	3.20054
Wellness_V2	female	3.1235	2.81672
Wellness_V3	female	3.0572	2.62506
Wellness_V1	male	3.9124	4.2261
Wellness_V2	male	3.9858	3.20636
Wellness_V3	male	4.4841	3.51119
Wellness_V1	female	2.9561	2.75419
Wellness_V2	female	2.876	2.52219
Wellness_V3	female	3.0819	2.00917
Wellness_V1	female	3.4506	3.62905
Wellness_V2	female	3.5798	2.70055
Wellness_V3	female	3.3096	2.84082
Wellness_V1	male	4.2774	4.04456
Wellness_V2	male	4.2104	4.20246
Wellness_V3	male	4.0283	3.94827
Wellness_V1	male	5.0725	4.67199
Wellness_V2	male	4.325	4.3037
Wellness_V3	male	4.4728	4.2515
Wellness_V1	female	3.2265	3.29251
Wellness_V2	female	2.9971	2.80148
Wellness_V3	female	3.0076	2.76423
Wellness_V1	male	4.752	5.19616
Wellness_V2	male	4.1707	4.61502
Wellness_V3	male	4.4971	4.55705
Wellness_V1	male	4.6924	4.8475
Wellness_V2	male	4.6141	4.45749
Wellness_V3	male	4.7053	4.26937
Wellness_V1	male	4.6567	4.61555
Wellness_V2	male	4.8399	4.86238
Wellness_V3	male	4.2141	4.7371
Wellness_V1	female	3.1287	3.28842
Wellness_V2	female	3.4358	2.96794
Wellness_V3	female	3.0217	2.78877
Wellness_V1	male	4.7031	4.89475
Wellness_V2	male	4.5386	4.43086
Wellness_V3	male	4.2696	4.36091
Wellness_V1	male	5.5954	5.41427
Wellness_V2	male	5.6818	5.46666
Wellness_V3	male	5.6189	5.55978
Wellness_V1	male	4.8912	4.83754
Wellness_V2	male	4.3215	4.60421
Wellness_V3	male	4.425	4.84365
Wellness_V1	male	5.0007	4.59551
Wellness_V2	male	6.4899	5.64404
Wellness_V3	male	5.0194	4.76124
Wellness_V1	male	3.6662	3.74602
Wellness_V2	male	3.4861	3.5849
Wellness_V3	male	3.5724	3.39441
Wellness_V1	male	5.0409	4.70674
Wellness_V2	male	4.9702	4.6
Wellness_V3	male	4.9801	4.40718
Wellness_V1	female	4.1594	4.37637
Wellness_V2	female	2.4628	2.72208
Wellness_V3	female	2.9259	3.13517
Wellness_V1	female	2.5894	3.16937
Wellness_V2	female	2.7765	2.87027
Wellness_V3	female	2.3857	2.61356
Wellness_V1	male	5.0252	5.18851
Wellness_V2	male	4.798	4.91674
Wellness_V3	male	4.5204	4.73044
Wellness_V1	female	3.6248	3.53445
Wellness_V2	female	3.7396	3.24776
Wellness_V3	female	3.3664	3.03463
Wellness_V1	male	4.3012	4.31886
Wellness_V2	male	4.8367	4.82929
Wellness_V3	male	4.3476	4.60968
Wellness_V1	male	4.2911	4.4363
Wellness_V2	male	4.4781	3.99859
Wellness_V3	male	3.8218	3.94318
Wellness_V1	male	3.9189	4.02913
Wellness_V2	male	3.9463	4.21271
Wellness_V3	male	4.0059	4.20194
Wellness_V1	female	3.6586	3.91583
Wellness_V2	female	3.6096	3.62325
Wellness_V3	female	3.4425	3.69307
Wellness_V1	female	3.5433	3.83631
Wellness_V2	female	3.4606	3.77002
Wellness_V3	female	3.2568	3.5186
Wellness_V1	male	4.3093	4.75508
Wellness_V2	male	4.3752	3.99533
Wellness_V3	male	4.0023	4.07548
Wellness_V1	male	3.7668	4.11037
Wellness_V2	male	4.2744	4.0497
Wellness_V3	male	4.0602	3.89083
Wellness_V1	male	4.815	4.92186
Wellness_V2	male	4.197	4.49637
Wellness_V3	male	4.5308	4.42315
Wellness_V1	female	3.5132	3.92273
Wellness_V2	female	4.2437	3.3754
Wellness_V3	female	3.7386	3.21846
Wellness_V1	male	4.292	4.2625
Wellness_V2	male	3.9359	4.10471
Wellness_V3	male	4.2077	4.12196
Wellness_V1	male	5.2597	5.31842
Wellness_V2	male	5.2182	4.59669
Wellness_V3	male	5.0576	4.99323
Wellness_V1	male	4.3916	4.45485
Wellness_V2	male	4.0572	4.04419
Wellness_V3	male	3.8979	3.9157
Wellness_V1	female	3.0251	3.31256
Wellness_V2	female	3.4093	2.64509
Wellness_V3	female	3.3392	2.6417
Wellness_V1	female	2.9048	3.31674
Wellness_V2	female	3.2778	3.24389
Wellness_V3	female	2.8628	3.38805
Wellness_V1	female	2.895	3.22966
Wellness_V2	female	3.2081	3.29804
Wellness_V3	female	2.9633	3.15878
Wellness_V1	female	3.4585	3.85878
Wellness_V2	female	3.6687	3.47718
Wellness_V3	female	3.8472	3.76363
Wellness_V1	female	2.6804	3.08409
Wellness_V2	female	2.7624	3.01339
Wellness_V3	female	2.8359	2.98447
Wellness_V1	female	3.0408	3.19685
Wellness_V2	female	2.8815	2.90837
Wellness_V3	female	2.9482	2.63019
Wellness_V1	female	4.0686	4.25141
Wellness_V2	female	3.645	4.21855
Wellness_V3	female	3.638	3.9028
Wellness_V1	female	2.5313	2.88483
Wellness_V2	female	2.114	2.65625
Wellness_V3	female	2.77	2.80924
Wellness_V1	male	4.4879	4.51198
Wellness_V2	male	4.4165	4.63032
Wellness_V3	male	4.4577	4.62633
Wellness_V1	female	3.8191	3.55445
Wellness_V2	female	3.7896	3.87616
Wellness_V3	female	3.9722	3.83923
Wellness_V1	male	4.2539	4.60333
Wellness_V2	male	4.2758	4.00944
Wellness_V3	male	3.8447	4.08282
Wellness_V1	female	2.4083	2.7268
Wellness_V2	female	2.3944	2.86404
Wellness_V3	female	2.3697	2.70864
Wellness_V1	female	2.8021	3.28684
Wellness_V2	female	2.6544	2.66123
Wellness_V3	female	2.2328	2.86479
T2D_V1	female	3.3119	3.37276
T2D_V2	female	2.7292	3.05288
T2D_V3	female	2.932	2.61531
T2D_V1	female	3.6382	3.46737
T2D_V2	female	3.4987	3.58019
T2D_V3	female	3.8125	3.89025
T2D_V1	female	3.1765	3.21053
T2D_V2	female	3.7576	3.83129
T2D_V3	female	3.3437	3.58578
T2D_V1	male	4.2739	4.05047
T2D_V2	male	4.1147	4.28733
T2D_V3	male	3.985	4.31815
T2D_V1	female	3.1321	3.19079
T2D_V2	female	2.9386	2.9383
T2D_V3	female	2.8704	3.13105
T2D_V1	male	4.4096	4.37035
T2D_V2	male	4.1393	4.16516
T2D_V3	male	4.3563	4.25505
T2D_V1	male	4.1258	4.41856
T2D_V2	male	4.1686	4.04623
T2D_V3	male	4.3156	4.12404
T2D_V1	male	5.1354	5.01612
T2D_V2	male	4.8813	4.77175
T2D_V3	male	4.8809	4.54364
T2D_V1	male	4.2629	3.90964
T2D_V2	male	4.6901	4.07326
T2D_V3	male	4.5897	4.14627
T2D_V1	male	3.8637	4.23125
T2D_V2	male	4.1467	3.99287
T2D_V3	male	3.9541	4.3235
T2D_V1	male	3.8124	3.99494
T2D_V2	male	3.6825	4.04578
T2D_V3	male	3.7262	3.88819
T2D_V1	male	4.0997	4.11812
T2D_V2	male	4.0181	4.29148
T2D_V3	male	4.2984	3.84597
T2D_V1	female	3.4232	3.318
T2D_V2	female	3.6471	3.29494
T2D_V3	female	3.3092	3.10773
T2D_V1	male	3.8588	4.10041
T2D_V2	male	4.4278	4.40827
T2D_V3	male	4.3548	4.35145
T2D_V1	male	4.4512	4.04244
T2D_V2	male	4.9215	4.0548
T2D_V3	male	4.4459	3.9632
T2D_V1	female	3.4755	3.23258
T2D_V2	female	3.5831	3.2897
T2D_V3	female	3.8127	3.29895
T2D_V1	female	3.0808	2.50008
T2D_V2	female	3.0731	2.61834
T2D_V3	female	3.1424	2.5392
T2D_V1	male	4.73	4.80678
T2D_V2	male	5.4992	5.21096
T2D_V3	male	4.7172	4.57484
T2D_V1	male	4.3888	4.09303
T2D_V2	male	4.4016	4.18663
T2D_V3	male	4.2266	4.19841
T2D_V1	male	3.4729	3.39012
T2D_V2	male	3.497	3.54123
T2D_V3	male	3.5749	3.78953
T2D_V1	male	4.3771	4.29772
T2D_V2	male	3.8737	4.18243
T2D_V3	male	4.0426	4.07259
T2D_V1	female	2.5897	3.65261
T2D_V2	female	2.9282	3.37261
T2D_V3	female	2.8732	3.45161
T2D_V1	female	3.8964	4.10643
T2D_V2	female	4.4054	4.30871
T2D_V3	female	3.8677	3.79444
T2D_V1	male	4.6886	4.35248
T2D_V2	male	4.7558	4.29412
T2D_V3	male	4.4308	4.11674
T2D_V1	male	4.2018	4.28689
T2D_V2	male	3.9138	4.77679
T2D_V3	male	4.0306	4.43403
T2D_V1	female	3.1612	3.07775
T2D_V2	female	3.0845	3.097
T2D_V3	female	2.8096	2.72367
T2D_V1	female	2.8652	2.6859
T2D_V2	female	3.3149	2.56785
T2D_V3	female	3.0886	2.92516
T2D_V1	female	2.9659	3.09242
T2D_V2	female	2.7197	2.97779
T2D_V3	female	3.1295	3.10654
T2D_V1	male	4.5548	4.58377
T2D_V2	male	4.5375	4.73738
T2D_V3	male	4.7386	4.73128
T2D_V1	female	4.6384	4.56635
T2D_V2	female	4.4987	4.19262
T2D_V3	female	4.2781	4.20366
T2D_V1	male	4.492	4.4453
T2D_V2	male	4.5672	4.13436
T2D_V3	male	4.3998	4.53247
T2D_V1	female	3.0817	3.22927
T2D_V2	female	2.87	3.09115
T2D_V3	female	3.2261	3.23917
T2D_V1	male	4.702	4.69376
T2D_V2	male	4.6427	4.65461
T2D_V3	male	4.5679	4.28874
T2D_V1	male	4.508	4.26408
T2D_V2	male	4.6141	4.44468
T2D_V3	male	4.8647	4.51126
T2D_V1	female	2.4568	2.87907
T2D_V2	female	2.1621	2.66639
T2D_V3	female	3.0682	2.70989
T2D_V1	male	4.4744	4.50896
T2D_V2	male	4.7172	4.42385
T2D_V3	male	4.1895	4.30412
T2D_V1	female	3.7646	3.56295
T2D_V2	female	3.9507	3.87221
T2D_V3	female	3.7128	3.43335
T2D_V1	male	4.9419	4.2611
T2D_V2	male	5.3119	4.38543
T2D_V3	male	5.1539	4.42221
T2D_V1	male	5.7026	4.89133
T2D_V2	male	5.3957	4.70477
T2D_V3	male	5.21	4.52108
T2D_V1	male	4.0054	3.99876
T2D_V2	male	3.9845	4.12097
T2D_V3	male	4.2437	3.96636
T2D_V1	male	4.7916	4.72917
T2D_V2	male	4.8422	4.98736
T2D_V3	male	4.8006	4.96103
T2D_V1	male	4.6567	4.28159
T2D_V2	male	4.8668	4.40086
T2D_V3	male	4.6627	4.35333
T2D_V1	male	5.5788	4.92252
T2D_V2	male	5.2607	4.63135
T2D_V3	male	5.4102	4.75777
T2D_V1	male	4.9695	4.17648
T2D_V2	male	5.3827	4.45258
T2D_V3	male	5.258	4.49871
T2D_V1	female	2.3443	2.39546
T2D_V2	female	1.8772	2.24731
T2D_V3	female	1.9793	2.4841
T2D_V1	female	3.3988	3.47316
T2D_V2	female	3.273	3.35318
T2D_V3	female	3.4137	3.23929
T2D_V1	female	4.1368	3.7911
T2D_V2	female	3.9935	3.71641
T2D_V3	female	3.6596	3.5132
T2D_V1	male	5.6937	5.12871
T2D_V2	male	5.6717	4.26855
T2D_V3	male	5.6083	4.79111

## Sheet: Figure2g
Protein	Log2FC(NGS)	Log2FC(qPCR)	Sex
PROK1	0.358661	0.364631	m
SSC4D	0.24071	0.227766	m
ZBTB16	0.165414	0.139628	m
MMP3	0.161514	0.196009	m
REN	0.14357	0.154466	m
SH2D1A	0.142421	0.173794	m
CALCA	0.141775	0.146462	m
NOS3	0.127821	0.053182	m
GZMH	0.121673	0.0644056	m
CA6	0.121481	0.0940209	m
IL1RL1	0.114796	0.130424	m
TSHB	0.109744	0.0849201	m
CRISP2	0.109231	0.122452	m
PADI2	0.108082	0.0521336	m
BLVRB	0.104847	0.0501134	m
OSM	0.100888	0.0738523	m
MMP9	0.0994622	0.0813883	m
BCR	0.0947302	0.0774227	m
MSTN	0.0936001	0.0533252	m
TRIM5	0.0924249	0.129414	m
LAT2	0.0921523	0.0966609	m
CCL24	0.0843013	0.100031	m
AZU1	0.0837853	0.0534715	m
ACE2	0.0831366	0.124791	m
ALDH1A1	0.0803072	0.0384452	m
TGM2	0.0799943	0.0422805	m
NMNAT1	0.0793423	0.0595015	m
CD38	0.0764476	0.0664873	m
MSMB	0.07505	0.0657457	m
PIK3AP1	0.0734413	0.0994083	m
CA2	0.0727232	0.0406336	m
AGRP	0.0723055	0.0360113	m
FOXO1	0.0722358	0.0838703	m
MME	0.0686842	0.0585547	m
NCF2	0.0686573	0.0627092	m
PAPPA	0.0681519	0.122406	m
SKAP1	0.0680381	0.113251	m
CLEC4D	0.0671484	0.0435896	m
NBN	0.0670313	0.0980828	m
EGLN1	0.0663983	0.0263456	m
YES1	0.0656217	0.0727087	m
MB	0.064624	0.0795216	m
CA1	0.0640223	0.0516989	m
WFIKKN1	0.062419	0.065319	m
ARSB	0.0621911	0.039797	m
NPPC	0.0590004	0.0748829	m
RRM2B	0.0584887	0.0601512	m
GLRX	0.0581534	0.0170772	m
BIRC2	0.0575396	0.0559928	m
INPPL1	0.0548983	0.074492	m
CA3	0.0543881	0.0279702	m
APBB1IP	0.0528323	0.0372335	m
NFATC1	0.0522086	0.0844514	m
CDNF	0.0516913	0.0253809	m
RELT	0.0506279	0.054619	m
CTSZ	0.0485891	0.0470976	m
BANK1	0.0478835	0.0535887	m
TPSAB1	0.0475307	0.0394284	m
IGFBP6	0.0467875	0.0378201	m
PLA2G7	0.045827	0.0322592	m
SMPD1	0.0454374	0.0507009	m
APEX1	0.0450333	0.0115771	m
LCN2	0.044958	0.0382741	m
CEACAM8	0.0446904	0.0295277	m
TRAF2	0.0441151	0.0544574	m
GZMB	0.0425577	0.0342323	m
PSIP1	0.0415565	0.0448989	m
KLK13	0.0399584	0.0246268	m
ITGB6	0.0387122	0.0228061	m
NAAA	0.0381523	0.0194071	m
CR2	0.0360712	0.0171284	m
PRKRA	0.03534	0.0542594	m
SOST	0.0334894	0.0403946	m
KYNU	0.0280484	0.0331872	m
MERTK	0.0253403	0.0334148	m
THOP1	0.0250804	0.0258862	m
RETN	0.021781	0.0212416	m
NOTCH1	-0.0108204	-0.0170368	f
REG1A	-0.0132504	-0.00754527	f
OSCAR	-0.013988	-0.0132538	f
ROBO1	-0.0159396	-0.0172226	f
GAS6	-0.0159472	-0.0173672	f
FGFBP1	-0.018709	-0.0196237	f
SIGLEC9	-0.0195484	-0.015987	f
TNFRSF21	-0.0197294	-0.017425	f
F3	-0.020303	-0.0114662	f
TACSTD2	-0.0211314	-0.00735449	f
WFIKKN2	-0.0234151	-0.0245049	f
TCN2	-0.0234816	-0.0136281	f
CRTAC1	-0.0238401	-0.0320343	f
EDA2R	-0.0240465	-0.0206873	f
KITLG	-0.0250201	-0.0196242	f
LAMA4	-0.0259113	-0.0168805	f
IGFBP3	-0.0261383	-0.0313932	f
CX3CL1	-0.0263163	-0.0256255	f
FASLG	-0.0263308	-0.0243335	f
CLEC5A	-0.0274657	-0.0300564	f
THPO	-0.0275666	-0.0192993	f
EFEMP1	-0.0281138	-0.0246444	f
PON3	-0.0282924	-0.0617503	f
REG4	-0.028592	-0.0370471	f
LTBP2	-0.0286115	-0.00877273	f
ERBB3	-0.0290209	-0.0222588	f
ST6GAL1	-0.0295524	-0.0107555	f
DPP10	-0.0297123	-0.0254087	f
RSPO1	-0.0303855	-0.0426568	f
ITGB1	-0.030563	-0.0123525	f
APOM	-0.0309369	-0.0312141	f
FCRL1	-0.0310161	-0.0220857	f
MATN2	-0.0311565	-0.028929	f
CD200	-0.0312687	-0.0298549	f
LAYN	-0.031677	-0.0381361	f
SLITRK2	-0.0321061	-0.0350784	f
MMP7	-0.0322513	-0.0361821	f
SPINT1	-0.0323296	-0.0169389	f
AGER	-0.0326924	-0.024091	f
AOC3	-0.0333261	-0.0413948	f
ANGPTL1	-0.0334092	-0.0386627	f
CLMP	-0.0335585	-0.0676877	f
PIGR	-0.0339273	-0.0138568	f
CD209	-0.0341161	-0.0188274	f
NPTXR	-0.0341954	-0.0372588	f
TFPI2	-0.0346791	-0.0386126	f
LY75	-0.0350037	-0.0199408	f
FLT3LG	-0.035082	-0.0422703	f
DPP4	-0.0358987	-0.0379343	f
TMPRSS5	-0.0365124	-0.0390254	f
WIF1	-0.0372551	-0.0199294	f
B4GAT1	-0.0373757	-0.0322462	f
NRP2	-0.0397767	-0.0180481	f
GFRA3	-0.0398127	-0.0412808	f
THBS4	-0.0400784	-0.0451727	f
LRP1	-0.0407031	0.00516589	f
ASAH2	-0.0407935	-0.0347675	f
FOLR1	-0.0436623	-0.0580448	f
CCL20	-0.0438019	-0.0619061	f
SPON1	-0.0444693	-0.0240396	f
TNFRSF11B	-0.0445967	-0.0252759	f
LGALS3	-0.0447013	-0.0401698	f
MOG	-0.0451338	-0.0386564	f
CA9	-0.0456785	-0.053127	f
CNTN4	-0.0471039	-0.0532266	f
CD1C	-0.047472	-0.0623685	f
VWC2	-0.0475613	-0.0596424	f
CD70	-0.0475623	-0.0544799	f
BCAN	-0.0489418	-0.062095	f
TFF3	-0.0526209	-0.04906	f
ROR1	-0.0533023	-0.0631398	f
ADGRG2	-0.0540128	-0.0597854	f
VEGFC	-0.0555308	-0.00876643	f
SCARF2	-0.0557399	-0.0466629	f
MDGA1	-0.0559937	-0.0427354	f
TIMD4	-0.0599762	-0.0610771	f
CNTN1	-0.0600886	-0.0624817	f
IGFBP2	-0.0611597	-0.0281021	f
NCAN	-0.0612103	-0.0327563	f
ROBO2	-0.0617129	-0.087145	f
CDH6	-0.0618751	-0.0260517	f
FGF5	-0.0621589	-0.0208519	f
EDIL3	-0.0627082	-0.0367777	f
SCGB3A2	-0.0674089	-0.0379622	f
FGF19	-0.0695429	-0.0829312	f
CPXM1	-0.0698503	-0.023923	f
UMOD	-0.0698513	-0.0478609	f
TFF2	-0.0705926	-0.0753404	f
OPTC	-0.0709906	-0.0638892	f
CTRC	-0.0744902	-0.0637339	f
SEZ6L2	-0.0764814	-0.0509818	f
CD300LG	-0.0772057	-0.0922067	f
REG3A	-0.0785653	-0.0209269	f
CNTN5	-0.0788796	-0.0949152	f
APP	-0.0807149	-0.0501346	f
SEZ6L	-0.0814499	-0.0651417	f
XPNPEP2	-0.0841496	-0.0472182	f
GDF2	-0.0847614	-0.0791325	f
CLUL1	-0.0849922	-0.0792014	f
ST3GAL1	-0.0865222	-0.0651571	f
CNTNAP2	-0.0884559	-0.0642994	f
LPL	-0.0893663	-0.0694328	f
CRNN	-0.0904245	-0.101709	f
SPINK1	-0.0974696	-0.119177	f
DKKL1	-0.0977273	-0.0551222	f
CCL28	-0.102845	-0.0431438	f
OMG	-0.105159	-0.0701511	f
DPP6	-0.107331	-0.0770635	f
NTproBNP	-0.108525	-0.113787	f
CXCL5	-0.115786	-0.0615181	f
IGFBP1	-0.120195	-0.0884588	f
FABP4	-0.128215	-0.13056	f
XG	-0.128828	-0.139573	f
GHRL	-0.140316	-0.135917	f
LHB	-0.250072	-0.475414	f
LEP	-0.352082	-0.357632	f
GH1	-0.464211	-0.44613	f
CGA	-0.46781	-0.461025	f

## Sheet: Figure2h
Protein	Log2FC	-Log10(adjust-P)	Sex
PSPN	0.44451	32.9493	male
PAEP	0.326201	5.92131	male
DEFB4A_DEFB4B	0.216213	3.96533	male
CDHR2	0.204032	11.0941	male
KIR3DL1	0.199631	2.15973	male
PNLIPRP2	0.190412	0.787666	non-sig
TDGF1	0.162734	1.81798	non-sig
PM20D1	0.156413	1.92251	non-sig
C19orf12	0.138946	2.9129	male
NPM1	0.133708	7.1828	male
FOXO3	0.131546	4.34402	male
DCTN6	0.130517	3.49168	male
OBP2B	0.125968	16.0273	male
CEACAM21	0.125622	3.96681	male
GNE	0.123575	3.80431	male
OXT	0.119973	1.94861	non-sig
ADH4	0.11781	3.72328	male
DCXR	0.110041	6.116	male
WFDC12	0.108808	3.80431	male
AHSP	0.107928	5.88338	male
TIA1	0.10661	1.02022	non-sig
NDUFS6	0.105881	0.758839	non-sig
HBQ1	0.104947	5.94434	male
ATP5PO	0.100595	2.02847	male
EPHX2	0.0992753	0.792827	non-sig
COX5B	0.0956691	1.80928	non-sig
ATP6V1F	0.0954146	1.75682	non-sig
CDH15	0.0926546	5.01915	male
ARHGAP25	0.0902136	0.759391	non-sig
CES3	0.0897117	3.13522	male
IDI2	0.0882714	3.41456	male
MMP8	0.0865495	1.34555	non-sig
CARHSP1	0.0861592	4.82693	male
GSTA3	0.084778	1.22504	non-sig
GSTA1	0.0846386	1.45384	non-sig
BAIAP2	0.0841097	2.32854	male
STK11	0.0837791	1.77446	non-sig
FOPNL	0.0831257	2.13287	male
IPCEF1	0.081281	4.57486	male
NUDT2	0.0812663	2.23082	male
GPR37	0.0801275	3.05655	male
NOS1	0.0787989	5.69462	male
PSMG3	0.0780271	6.67946	male
CEP85	0.0774648	1.22504	non-sig
CCT5	0.0773725	2.99345	male
AARSD1	0.0773203	5.5837	male
ARID4B	0.0762322	0.0392365	non-sig
PADI4	0.0754847	3.43949	male
PQBP1	0.0751622	2.08197	male
GMPR	0.0741563	4.29813	male
VPS53	0.0736379	1.24449	non-sig
TJAP1	0.0735231	1.57152	non-sig
FGFR1OP	0.0733603	2.74953	male
PPME1	0.0724815	2.8814	male
VPS37A	0.0713789	1.87557	non-sig
SSB	0.070959	0.578429	non-sig
CPPED1	0.0705817	2.90462	male
RABGAP1L	0.0703946	4.16239	male
EIF4B	0.06972	2.92235	male
DNAJB8	0.0696134	1.63942	non-sig
IKZF2	0.0688779	2.94534	male
AK1	0.0674575	1.90387	non-sig
ING1	0.0669362	1.5578	non-sig
SRP14	0.0665682	3.64461	male
TBC1D17	0.0660786	2.23733	male
PSME2	0.065688	8.11035	male
PFDN2	0.0653443	0.562672	non-sig
HSP90B1	0.0629883	1.87822	non-sig
PSRC1	0.0619569	1.16536	non-sig
GGT1	0.0612949	1.40562	non-sig
MNDA	0.0611367	3.68067	male
GOPC	0.0607758	1.36194	non-sig
GFER	0.0606105	2.78741	male
ANKRD54	0.0603287	1.25605	non-sig
CCL26	0.0597842	2.41855	male
GPKOW	0.0596159	3.0403	male
ACY1	0.0595077	3.8198	male
IL3RA	0.0589471	1.22241	non-sig
CCN1	0.0589468	1.7014	non-sig
ATF2	0.0584201	1.00192	non-sig
ENPP5	0.0582693	4.88761	male
NPY	0.0576286	1.1424	non-sig
UBAC1	0.0575262	4.96629	male
CASP10	0.0574122	0.585603	non-sig
ACOX1	0.0572984	0.297875	non-sig
HMBS	0.0569058	4.94288	male
AKT1S1	0.056405	3.02458	male
NPTN	0.0561137	1.04409	non-sig
MPHOSPH8	0.0560031	1.10491	non-sig
CLIP2	0.055485	1.88701	non-sig
PSMD9	0.054633	2.94534	male
PBLD	0.0545828	3.12586	male
ART3	0.0542855	4.35471	male
SERPINB5	0.0535925	0.550447	non-sig
ELOA	0.0531175	4.14199	male
PKLR	0.0524902	2.95177	male
PFKFB2	0.0521532	3.91012	male
PPP1R12A	0.0517698	0.376229	non-sig
IVD	0.0510462	1.21211	non-sig
WISP2	0.0506066	3.53243	male
DRG2	0.0502143	1.29907	non-sig
ABHD14B	0.0501809	2.17202	male
CNTN3	0.0501268	4.10295	male
TSPAN1	0.0500188	3.16795	male
CLPP	0.049883	2.29642	male
CRLF1	0.0497157	4.76103	male
LSP1	0.04928	2.39441	male
LHPP	0.0490221	0.752542	non-sig
PTPN1	0.0489839	0.682141	non-sig
CNST	0.048505	1.11137	non-sig
ACAA1	0.0484373	0.753288	non-sig
HMOX2	0.0483254	1.07054	non-sig
KIFBP	0.0483079	1.18809	non-sig
EPHA1	0.048117	5.35758	male
NCK2	0.0480824	1.00826	non-sig
CERT	0.046661	1.81543	non-sig
SF3B4	0.0465961	1.47235	non-sig
FKBP5	0.0460668	1.3136	non-sig
DPY30	0.0457167	2.68888	male
LBR	0.0450282	0.8339	non-sig
DUOX2	0.0446999	0.14681	non-sig
ILKAP	0.0446991	1.88413	non-sig
RAD23B	0.0446739	1.38077	non-sig
HSPB6	0.043437	4.95416	male
AKR1C4	0.0429205	2.63536	male
SNX9	0.0426652	1.39615	non-sig
CST7	0.0419521	0.940521	non-sig
DOK2	0.0417555	1.07054	non-sig
AIF1	0.0417376	0.361823	non-sig
INPP1	0.0415692	1.89424	non-sig
CCS	0.0415218	1.65097	non-sig
VMO1	0.0411979	0.131984	non-sig
UXS1	0.041192	1.28218	non-sig
NSFL1C	0.0410418	0.961378	non-sig
LSM1	0.0409078	0.0655596	non-sig
MAVS	0.0404648	0.364758	non-sig
KRT5	0.0399304	1.71777	non-sig
TBCB	0.0398494	1.21221	non-sig
TST	0.039493	1.58603	non-sig
SFTPA2	0.0391305	0.651208	non-sig
SPINK6	0.0389204	2.42579	male
KRT18	0.0386724	2.40238	male
HNRNPK	0.0382024	0.640151	non-sig
RBP5	0.0374655	1.69777	non-sig
FYB1	0.0374555	1.49194	non-sig
FUS	0.0374242	1.05907	non-sig
ATXN10	0.0373945	0.844781	non-sig
CRIP2	0.0371902	1.45016	non-sig
STAT5B	0.037024	1.93863	non-sig
EBAG9	0.036966	0.648455	non-sig
CLTA	0.0366443	0.484709	non-sig
PSME1	0.0362828	3.12586	male
DNPH1	0.0361741	1.48765	non-sig
KIR2DL3	0.0355883	1.56324	non-sig
TBCC	0.0354601	0.807518	non-sig
FEN1	0.0350995	2.01479	male
CD99	0.0348349	9.48998	male
MYO9B	0.0345861	0.207959	non-sig
SERPINB1	0.0344264	0.881405	non-sig
TXNRD1	0.0338933	1.19088	non-sig
RILP	0.0333441	1.91417	non-sig
CEBPB	0.0331932	0.872815	non-sig
TARBP2	0.0327265	0.848707	non-sig
BRK1	0.0325954	0.709034	non-sig
MAD1L1	0.0325049	1.16811	non-sig
SCLY	0.0323467	2.12166	male
DARS	0.032011	1.23295	non-sig
STC2	0.0318404	3.38128	male
USO1	0.0315895	1.38686	non-sig
SAMD9L	0.031152	0.725232	non-sig
FMR1	0.0308465	0.323171	non-sig
CHAC2	0.0308412	0.35249	non-sig
FMNL1	0.030644	1.27747	non-sig
CHMP1A	0.030604	1.01369	non-sig
PDLIM7	0.0305374	0.305158	non-sig
MAP3K5	0.0303189	0.675503	non-sig
RBKS	0.0301322	4.34979	male
RABEPK	0.0299189	0.648615	non-sig
GYS1	0.0296991	0.32842	non-sig
SLC27A4	0.0287841	0.0732442	non-sig
MFAP3	0.0284733	1.07768	non-sig
SSC5D	0.0281147	0.571032	non-sig
SIGLEC5	0.0280935	0.805816	non-sig
PTGDS	0.0279627	2.2694	male
SHMT1	0.0279244	0.644842	non-sig
CASP1	0.0279232	0.699995	non-sig
SIAE	0.0278517	0.468566	non-sig
SESTD1	0.0278492	1.54766	non-sig
HGS	0.027593	0.848707	non-sig
OGFR	0.0274994	1.71861	non-sig
GRPEL1	0.0272836	1.20513	non-sig
SETMAR	0.0270753	1.55364	non-sig
ENO1	0.0267681	0.81891	non-sig
NDRG1	0.026758	0.256271	non-sig
APRT	0.0267426	1.96092	non-sig
RNF41	0.0265739	1.4365	non-sig
CNPY4	0.0264935	0.506303	non-sig
YTHDF3	0.0262421	0.841858	non-sig
POLR2F	0.025932	1.02495	non-sig
PDCD5	0.0259015	0.650372	non-sig
CIAPIN1	0.0250681	0.845359	non-sig
LAP3	0.0246136	0.750581	non-sig
DNAJA2	0.024448	0.665972	non-sig
SMPDL3A	0.0241699	0.376652	non-sig
TPPP3	0.023913	0.804189	non-sig
RWDD1	0.0235952	0.734016	non-sig
CDC37	0.0233014	0.314023	non-sig
PLPBP	0.0229614	0.540682	non-sig
XRCC4	0.0228549	0.69857	non-sig
PHOSPHO1	0.0226711	2.64133	male
MRPL46	0.0225718	0.982141	non-sig
MZB1	0.0225676	0.994649	non-sig
SORD	0.0222722	0.703164	non-sig
PPCDC	0.022043	1.63128	non-sig
F9	0.0213793	0.898847	non-sig
CREG1	0.0213654	1.1398	non-sig
FABP5	0.0212831	0.114184	non-sig
CXCL14	0.0209561	0.226565	non-sig
BAG3	0.0206163	1.16323	non-sig
BIN2	0.0205825	0.282018	non-sig
CRADD	0.0203512	0.775481	non-sig
SUSD1	0.0202232	1.64819	non-sig
KEL	0.0201575	0.652448	non-sig
FKBP7	0.0200509	0.885151	non-sig
PTS	0.0199354	0.518651	non-sig
HARS	0.0191496	0.606465	non-sig
HK2	0.0191333	0.570451	non-sig
DBI	0.0190583	0.455298	non-sig
SCP2	0.0189846	0.111898	non-sig
CDKN2D	0.018464	0.568206	non-sig
ASGR1	0.0182916	0.663957	non-sig
GLOD4	0.0179255	1.09326	non-sig
ANGPTL2	0.0177528	1.04609	non-sig
CD302	0.0171104	1.14878	non-sig
SERPINB9	0.0170019	0.948159	non-sig
C2CD2L	0.016818	0.0931541	non-sig
RRM2	0.0167624	1.45016	non-sig
LACTB2	0.0166759	0.239331	non-sig
SEMA4D	0.0165723	0.796083	non-sig
LY96	0.0162337	0.464365	non-sig
SEPTIN9	0.0160538	0.159699	non-sig
WWP2	0.0160393	0.978197	non-sig
CETN2	0.0159398	1.19045	non-sig
PTPRM	0.0158521	1.38749	non-sig
SUGT1	0.015676	0.472023	non-sig
EPHA10	0.0155952	0.647136	non-sig
CNPY2	0.015109	0.455503	non-sig
VSTM2L	0.0151062	0.751562	non-sig
MITD1	0.0150604	0.733116	non-sig
IL34	0.0149394	0.34443	non-sig
DBNL	0.0148204	0.879802	non-sig
GGH	0.0146953	0.451538	non-sig
SLC39A5	0.0146554	0.347977	non-sig
HSPA1A	0.0143468	0.489345	non-sig
MUC13	0.0137552	0.466417	non-sig
LBP	0.013739	0.580095	non-sig
CLC	0.0128929	0.0493214	non-sig
ICAM4	0.0126059	1.31384	non-sig
RHOC	0.012515	0.441069	non-sig
VTA1	0.0124821	0.497942	non-sig
ERP44	0.0122069	2.19864	male
KLRB1	0.0117112	0.990049	non-sig
TPMT	0.0116958	0.487706	non-sig
KLB	0.0114762	0.174294	non-sig
PPP3R1	0.0108817	0.818761	non-sig
IL19	0.0106557	0.0641646	non-sig
FXN	0.0106319	0.938672	non-sig
VAT1	0.0105563	0.00252204	non-sig
CRHR1	0.0103384	0.0162285	non-sig
VWA1	0.0100652	0.0557764	non-sig
CC2D1A	0.0100624	0.916348	non-sig
IGFBP4	0.0098279	0.376652	non-sig
FLT1	0.00970328	1.55833	non-sig
CDC27	0.00967542	1.0825	non-sig
NXPH1	0.00962446	0.657438	non-sig
MED18	0.0090493	0.524141	non-sig
ATP6V1D	0.00884194	0.051663	non-sig
DSG3	0.00866755	0.653827	non-sig
NCS1	0.00863627	0.882073	non-sig
FGFR2	0.00842383	0.357734	non-sig
DPEP1	0.00839241	0.114184	non-sig
PRTFDC1	0.00826524	0.394768	non-sig
RANGAP1	0.00819694	0.977565	non-sig
CD63	0.00812066	0.311123	non-sig
PLA2G15	0.00795837	0.40369	non-sig
DNMBP	0.00754142	0.432077	non-sig
FHIT	0.00697067	0.197882	non-sig
NUDC	0.00659599	1.34555	non-sig
L1CAM	0.00636822	0.210705	non-sig
CTF1	0.00636519	0.210705	non-sig
AKT3	0.00634121	0.495854	non-sig
NT5C3A	0.00632357	0.380169	non-sig
FABP1	0.00615797	0.1453	non-sig
AGXT	0.00612643	0.000145362	non-sig
PLIN3	0.00604978	0.297479	non-sig
FUT8	0.00602731	0.143216	non-sig
CLSTN1	0.00596557	0.00913323	non-sig
TBC1D23	0.005783	0.18162	non-sig
DTX3	0.00570154	0.111898	non-sig
PCDH1	0.00555597	0.448899	non-sig
STK24	0.00522342	0.886627	non-sig
GSTP1	0.00502569	0.564737	non-sig
TRIAP1	0.00501774	0.505106	non-sig
PRKAR1A	0.00500814	0.43601	non-sig
GBP4	0.00451542	0.409587	non-sig
AMBN	0.00427224	0.618349	non-sig
PMVK	0.00418016	0.673042	non-sig
DPEP2	0.00395001	0.308854	non-sig
EPS8L2	0.00381459	0.173391	non-sig
WARS	0.00371802	0.653827	non-sig
STX4	0.00371073	0.477197	non-sig
HLA-E	0.0030125	1.07768	non-sig
MAPK9	0.00257407	0.900261	non-sig
MLN	0.00254231	0.0627409	non-sig
DCTPP1	0.00251963	0.0936847	non-sig
BSG	0.00234794	0.71744	non-sig
CALCOCO1	0.00198838	0.634783	non-sig
AGRN	0.00192879	0.0433506	non-sig
IDS	0.00185602	0.0907422	non-sig
RNASET2	0.00179221	0.796083	non-sig
MSRA	0.00154642	0.31608	non-sig
GHRHR	0.00135538	0.114072	non-sig
APOH	0.00135269	0.194427	non-sig
IL1B	0.000737415	0.0144541	non-sig
MPI	0.00027574	0.567086	non-sig
PIK3IP1	0.000228921	0.131984	non-sig
MANSC1	2.43405e-05	0.234546	non-sig
CD55	-0.000647483	0.305158	non-sig
SKAP2	-0.000836011	0.317704	non-sig
MPIG6B	-0.00103255	0.16957	non-sig
GRK5	-0.00161264	0.271647	non-sig
SCGB1A1	-0.00175705	0.0688757	non-sig
VSIR	-0.00190107	0.012921	non-sig
CEACAM3	-0.00190658	0.761052	non-sig
IMPA1	-0.00265275	0.531224	non-sig
HPCAL1	-0.00273901	0.292424	non-sig
LTBP3	-0.00291642	1.03209	non-sig
ADGRB3	-0.00336474	0.224925	non-sig
ATOX1	-0.00381668	0.0622167	non-sig
CD97	-0.00521061	0.0578385	non-sig
AMFR	-0.00541245	0.189426	non-sig
SUSD2	-0.00554807	0.263886	non-sig
COL6A3	-0.00562013	0.420456	non-sig
ANXA3	-0.00574302	0.090627	non-sig
BTN2A1	-0.00576354	0.648113	non-sig
CCN2	-0.00621265	0.20581	non-sig
TPT1	-0.00634634	0.571097	non-sig
RAB6B	-0.00655302	0.761052	non-sig
NELL1	-0.00718275	0.226784	non-sig
ACTN4	-0.00729696	0.362703	non-sig
FCAR	-0.00735136	0.1453	non-sig
IGSF8	-0.00746444	1.00028	non-sig
RP2	-0.0075328	0.234644	non-sig
FOLR2	-0.00772978	0.98514	non-sig
HYAL1	-0.00783319	0.29327	non-sig
CD300E	-0.00816341	0.380334	non-sig
PPM1A	-0.00828683	0.421382	non-sig
SMOC1	-0.00842192	0.629621	non-sig
VSTM1	-0.00857838	0.182833	non-sig
AKR1B1	-0.00870187	0.0733292	non-sig
CASP2	-0.00932973	0.662687	non-sig
COPE	-0.00948832	0.39185	non-sig
COL9A1	-0.0095418	0.268261	non-sig
MGLL	-0.00982935	0.0621991	non-sig
CBLN4	-0.00987302	0.250622	non-sig
HYOU1	-0.0101075	0.807238	non-sig
CBLIF	-0.0101653	0.455298	non-sig
TP53INP1	-0.0102041	0.164753	non-sig
BST2	-0.0103102	0.488607	non-sig
CD276	-0.0104241	0.752758	non-sig
GALNT7	-0.0104436	0.161315	non-sig
AOC1	-0.0107733	0.473568	non-sig
IL6ST	-0.0107943	1.08203	non-sig
GGT5	-0.0108585	1.22504	non-sig
IFNL1	-0.0108982	0.0500802	non-sig
LAMP2	-0.0109282	0.90774	non-sig
MZT1	-0.0115319	0.142203	non-sig
ECE1	-0.0115668	0.0183036	non-sig
TNFAIP8	-0.0117608	0.210424	non-sig
C1QA	-0.0119845	0.647136	non-sig
SCRN1	-0.0123191	0.255956	non-sig
MTPN	-0.0127625	0.285838	non-sig
HLA-DRA	-0.0129265	0.226784	non-sig
ADAM15	-0.0138845	0.711926	non-sig
NAMPT	-0.0140195	0.239331	non-sig
NME3	-0.0140478	1.22007	non-sig
CHEK2	-0.0140961	0.48286	non-sig
NCAM2	-0.0142342	0.614752	non-sig
CKMT1A_CKMT1B	-0.0146251	0.362703	non-sig
EFNA1	-0.0148846	0.283371	non-sig
LPCAT2	-0.0150098	0.314849	non-sig
TBL1X	-0.0150189	0.262561	non-sig
SLC39A14	-0.0153404	0.917821	non-sig
FIS1	-0.0155258	0.0938307	non-sig
VNN2	-0.0159454	0.478083	non-sig
ADCYAP1R1	-0.0160003	0.283405	non-sig
CCN3	-0.0160937	1.01369	non-sig
CTRB1	-0.0169353	0.807238	non-sig
SFTPA1	-0.0173024	1.04727	non-sig
CLPS	-0.0182433	0.977905	non-sig
ADA2	-0.0183244	0.96757	non-sig
CRACR2A	-0.0189643	0.0317225	non-sig
TREM2	-0.0192819	1.71861	non-sig
REG1B	-0.0193344	1.91439	non-sig
MEGF10	-0.0193894	0.672046	non-sig
NEFL	-0.0205129	0.307176	non-sig
TAFA5	-0.0205612	1.56624	non-sig
IL32	-0.0208672	0.488944	non-sig
BAX	-0.0210699	0.0734527	non-sig
LY6D	-0.0211701	0.697853	non-sig
TBC1D5	-0.0212565	0.00891795	non-sig
ISLR2	-0.021321	0.140911	non-sig
S100A16	-0.0217379	0.0766372	non-sig
PTEN	-0.0217783	0.00831757	non-sig
EREG	-0.0219484	0.0971141	non-sig
CHRDL1	-0.0221101	1.80928	non-sig
CORO1A	-0.0222974	0.0415798	non-sig
FLT3	-0.0223014	1.19223	non-sig
ATP5IF1	-0.0226833	0.174294	non-sig
CGREF1	-0.0227636	1.62129	non-sig
ADAMTS8	-0.023219	1.18521	non-sig
PTPRN2	-0.0232855	1.58963	non-sig
IL17F	-0.0234404	0.228164	non-sig
SLC16A1	-0.0234451	0.0799091	non-sig
CXCL3	-0.0238605	0.237503	non-sig
CASC4	-0.0239684	2.86434	female
SCARB1	-0.0240309	1.23295	non-sig
HEBP1	-0.0245364	0.143932	non-sig
PDCD6	-0.0247749	1.22616	non-sig
RBP2	-0.0248644	0.601995	non-sig
TNFRSF8	-0.0251151	0.9179	non-sig
SFRP1	-0.0252016	1.56929	non-sig
CD34	-0.0253782	0.876618	non-sig
CD14	-0.0256621	3.01246	female
SCG3	-0.0266284	1.56795	non-sig
LRRC25	-0.0269337	0.845405	non-sig
DPT	-0.0277	3.39964	female
ANXA10	-0.0283882	0.477197	non-sig
CPVL	-0.0289809	1.15615	non-sig
IL15	-0.0291562	3.0817	female
CALB1	-0.0292324	0.239331	non-sig
CA11	-0.0296595	2.79265	female
VTCN1	-0.0302065	0.270479	non-sig
ACTA2	-0.0303672	0.653827	non-sig
CEP164	-0.030461	0.498308	non-sig
LILRA2	-0.0313737	0.328932	non-sig
GP2	-0.0317383	0.893382	non-sig
LTO1	-0.0318132	0.550771	non-sig
IFNGR2	-0.0321521	0.659637	non-sig
TXNDC15	-0.032293	1.68996	non-sig
KRT14	-0.0325983	0.477197	non-sig
SCG2	-0.0327685	3.68067	female
ISM1	-0.0329939	3.42654	female
GUCA2A	-0.0331505	4.5595	female
CTSB	-0.0341223	1.67044	non-sig
GLT8D2	-0.0345664	0.00870449	non-sig
SMARCA2	-0.0345778	0.242727	non-sig
SLAMF6	-0.0346937	1.11913	non-sig
CHGB	-0.0355711	1.79054	non-sig
MCAM	-0.0370045	1.14424	non-sig
C4BPB	-0.0370183	1.56893	non-sig
GBP2	-0.0373304	0.256271	non-sig
AFP	-0.0384771	2.33147	female
CD22	-0.0384813	3.88705	female
CDHR1	-0.0385739	0.0228672	non-sig
PLA2G1B	-0.0386889	5.92784	female
KCNIP4	-0.0393232	1.10475	non-sig
TNFRSF13C	-0.0395697	0.467462	non-sig
ICAM5	-0.0400508	1.71434	non-sig
ANXA5	-0.0407451	0.539467	non-sig
RAB6A	-0.0413535	0.689148	non-sig
CCL22	-0.0415706	4.34402	female
LYPD8	-0.0421143	0.00891795	non-sig
LEPR	-0.0433654	3.45732	female
PRL	-0.044693	2.09516	female
ITIH3	-0.0455002	3.78085	female
GGA1	-0.0475547	0.000496102	non-sig
DSG2	-0.047767	3.42702	female
RTBDN	-0.0478639	3.05042	female
ADAMTS16	-0.0488293	1.58411	non-sig
DUSP3	-0.0495697	0.354136	non-sig
GPA33	-0.0513327	1.22241	non-sig
SERPINA11	-0.0523787	8.39892	female
CCL27	-0.0559011	2.39505	female
KLK4	-0.0560756	3.03739	female
AMY2B	-0.056256	2.61016	female
NELL2	-0.056421	6.67946	female
IL1RAP	-0.0565897	4.64172	female
RAB37	-0.0566259	0.151356	non-sig
OGN	-0.0573161	6.11306	female
JCHAIN	-0.0574968	0.265773	non-sig
KLK1	-0.0585964	1.53571	non-sig
PSG1	-0.0593054	1.53881	non-sig
LPO	-0.0607684	1.70102	non-sig
IL11	-0.0617264	2.28973	female
AMY2A	-0.0631315	3.10771	female
LEFTY2	-0.0642965	9.33727	female
NFASC	-0.0646093	1.21436	non-sig
ODAM	-0.0648732	0.624482	non-sig
CD33	-0.0657157	1.08475	non-sig
ALPP	-0.066798	2.61637	female
SLIT2	-0.0674548	0.845405	non-sig
CALB2	-0.0680449	2.46726	female
SPINK4	-0.0711844	1.07768	non-sig
GFOD2	-0.0714263	0.505716	non-sig
NPTX1	-0.0730784	2.08352	female
BPIFB1	-0.0758933	8.84034	female
PLA2G10	-0.08159	3.74028	female
SNCG	-0.0852257	3.17425	female
TIMP3	-0.0880395	1.82992	non-sig
CELA3A	-0.0904718	6.49674	female
KIRREL2	-0.090888	5.0244	female
RUVBL1	-0.0916936	1.1424	non-sig
CDH17	-0.0953447	2.23082	female
SCGN	-0.0978988	1.58625	non-sig
GFAP	-0.106807	8.27096	female
MMP13	-0.108028	7.32502	female
TFF1	-0.114784	2.89642	female
SIGLEC15	-0.119846	0.468644	non-sig
PLA2G2A	-0.125813	5.45624	female
PNPT1	-0.127956	0.473039	non-sig
IL18RAP	-0.128526	0.640584	non-sig

## Sheet: Figure2i
Protein	visit	NPX	Sex
PSPN	V1	4.6208	female
PSPN	V2	4.7104	female
PSPN	V3	4.4564	female
PSPN	V1	3.9544	female
PSPN	V2	3.9105	female
PSPN	V3	3.6739	female
PSPN	V1	4.8261	male
PSPN	V2	4.9986	male
PSPN	V3	5.2542	male
PSPN	V1	3.7009	female
PSPN	V2	3.625	female
PSPN	V3	3.3378	female
PSPN	V1	6.629	male
PSPN	V2	6.3727	male
PSPN	V3	6.6848	male
PSPN	V1	3.9526	female
PSPN	V2	3.9887	female
PSPN	V3	3.7054	female
PSPN	V1	1.6799	female
PSPN	V2	1.7807	female
PSPN	V3	1.8769	female
PSPN	V1	5.0321	female
PSPN	V2	4.9926	female
PSPN	V3	4.787	female
PSPN	V1	3.5418	female
PSPN	V2	3.2516	female
PSPN	V3	3.7653	female
PSPN	V1	4.1921	female
PSPN	V2	4.4982	female
PSPN	V3	4.2852	female
PSPN	V1	3.2568	female
PSPN	V2	3.0804	female
PSPN	V3	2.8939	female
PSPN	V1	3.696	female
PSPN	V2	3.6469	female
PSPN	V3	3.3669	female
PSPN	V1	3.6161	female
PSPN	V2	3.7236	female
PSPN	V3	3.9637	female
PSPN	V1	7.7444	male
PSPN	V2	7.3019	male
PSPN	V3	7.4243	male
PSPN	V1	5.7769	male
PSPN	V2	5.749	male
PSPN	V3	5.1387	male
PSPN	V1	6.3795	male
PSPN	V2	6.2943	male
PSPN	V3	6.3625	male
PSPN	V1	3.025	female
PSPN	V2	3.3671	female
PSPN	V3	3.1014	female
PSPN	V1	5.6708	male
PSPN	V2	5.5814	male
PSPN	V3	5.574	male
PSPN	V1	5.5366	male
PSPN	V2	5.6856	male
PSPN	V3	5.5572	male
PSPN	V1	6.0504	male
PSPN	V2	6.1882	male
PSPN	V3	5.7148	male
PSPN	V1	5.3369	female
PSPN	V2	5.2583	female
PSPN	V3	5.4237	female
PSPN	V1	6.7558	female
PSPN	V2	6.8758	female
PSPN	V3	6.3063	female
PSPN	V1	5.4363	male
PSPN	V2	5.7819	male
PSPN	V3	6.013	male
PSPN	V1	6.1556	male
PSPN	V2	6.1933	male
PSPN	V3	6.0423	male
PSPN	V1	5.0298	male
PSPN	V2	5.3595	male
PSPN	V3	5.6173	male
PSPN	V1	3.5385	female
PSPN	V2	3.4918	female
PSPN	V3	3.2847	female
PSPN	V1	6.5828	male
PSPN	V2	6.5473	male
PSPN	V3	6.3237	male
PSPN	V1	3.2836	female
PSPN	V2	2.8228	female
PSPN	V3	2.6451	female
PSPN	V1	3.5553	female
PSPN	V2	3.2395	female
PSPN	V3	3.7775	female
PSPN	V1	8.1756	male
PSPN	V2	7.6596	male
PSPN	V3	7.7392	male
PSPN	V1	5.4414	male
PSPN	V2	5.6034	male
PSPN	V3	5.4218	male
PSPN	V1	6.8603	male
PSPN	V2	6.6445	male
PSPN	V3	6.3297	male
PSPN	V1	6.3754	male
PSPN	V2	6.0612	male
PSPN	V3	6.1397	male
PSPN	V1	5.6864	male
PSPN	V2	5.7798	male
PSPN	V3	5.7037	male
PSPN	V1	5.8796	male
PSPN	V2	5.8933	male
PSPN	V3	5.8601	male
PSPN	V1	2.9795	female
PSPN	V2	2.7733	female
PSPN	V3	3.1157	female
PSPN	V1	5.995	male
PSPN	V2	5.513	male
PSPN	V3	5.3801	male
PSPN	V1	7.1003	male
PSPN	V2	6.9103	male
PSPN	V3	6.7029	male
PSPN	V1	4.8519	male
PSPN	V2	4.6517	male
PSPN	V3	4.7103	male
PSPN	V1	3.2708	female
PSPN	V2	3.0188	female
PSPN	V3	2.8567	female
PSPN	V1	5.0977	male
PSPN	V2	5.0407	male
PSPN	V3	5.5862	male
PSPN	V1	6.4388	male
PSPN	V2	5.7751	male
PSPN	V3	6.2664	male
PSPN	V1	3.3996	female
PSPN	V2	3.2829	female
PSPN	V3	3.5373	female
PSPN	V1	5.7036	female
PSPN	V2	5.7251	female
PSPN	V3	5.4601	female
PSPN	V1	7.0238	male
PSPN	V2	7.5069	male
PSPN	V3	7.9349	male
PSPN	V1	5.4704	female
PSPN	V2	5.5502	female
PSPN	V3	5.1688	female
PSPN	V1	6.3263	male
PSPN	V2	5.814	male
PSPN	V3	6.0139	male
PSPN	V1	5.2002	female
PSPN	V2	4.4759	female
PSPN	V3	4.7939	female
PSPN	V1	2.2914	female
PSPN	V2	2.1856	female
PSPN	V3	2.1109	female
PSPN	V1	2.0802	female
PSPN	V2	1.8471	female
PSPN	V3	1.8277	female
PSPN	V1	1.6554	female
PSPN	V2	1.2695	female
PSPN	V3	2.0455	female
PSPN	V1	5.1023	male
PSPN	V2	5.5408	male
PSPN	V3	4.7563	male
PSPN	V1	5.9667	male
PSPN	V2	6.1281	male
PSPN	V3	5.8534	male
PSPN	V1	7.8509	male
PSPN	V2	7.5971	male
PSPN	V3	7.2638	male
PSPN	V1	6.4929	male
PSPN	V2	6.5595	male
PSPN	V3	6.4687	male
PSPN	V1	3.6024	female
PSPN	V2	3.7666	female
PSPN	V3	4.0265	female
PSPN	V1	5.8965	male
PSPN	V2	5.9693	male
PSPN	V3	5.99	male
PSPN	V1	5.0738	male
PSPN	V2	5.3227	male
PSPN	V3	5.0679	male
PSPN	V1	6.7268	male
PSPN	V2	7.124	male
PSPN	V3	7.6332	male
PSPN	V1	4.3063	male
PSPN	V2	4.2432	male
PSPN	V3	4.2888	male
PSPN	V1	5.6981	male
PSPN	V2	5.8345	male
PSPN	V3	5.5918	male
PSPN	V1	3.8534	female
PSPN	V2	3.8573	female
PSPN	V3	3.5519	female
PSPN	V1	3.2811	female
PSPN	V2	3.3667	female
PSPN	V3	3.8552	female
PSPN	V1	3.991	female
PSPN	V2	3.9434	female
PSPN	V3	4.1741	female
PSPN	V1	4.9274	female
PSPN	V2	4.3641	female
PSPN	V3	4.2327	female
PSPN	V1	4.6778	male
PSPN	V2	4.7313	male
PSPN	V3	4.7198	male
PSPN	V1	5.5299	male
PSPN	V2	5.9101	male
PSPN	V3	5.7732	male
PSPN	V1	2.8696	female
PSPN	V2	2.487	female
PSPN	V3	2.4512	female
PSPN	V1	5.389	female
PSPN	V2	5.2846	female
PSPN	V3	5.2803	female
PSPN	V1	5.8064	female
PSPN	V2	5.7661	female
PSPN	V3	5.764	female
PSPN	V1	5.2561	male
PSPN	V2	5.178	male
PSPN	V3	5.112	male
PSPN	V1	5.9505	male
PSPN	V2	5.8961	male
PSPN	V3	6.2366	male
PSPN	V1	4.3247	female
PSPN	V2	3.8482	female
PSPN	V3	4.0412	female
PSPN	V1	6.2866	male
PSPN	V2	6.6273	male
PSPN	V3	6.5065	male
PSPN	V1	4.845	female
PSPN	V2	4.6089	female
PSPN	V3	4.5563	female
PSPN	V1	4.0964	male
PSPN	V2	3.8054	male
PSPN	V3	3.8445	male
ENPP2	V1	4.3476	female
ENPP2	V2	4.1456	female
ENPP2	V3	3.994	female
ENPP2	V1	4.0092	female
ENPP2	V2	3.9381	female
ENPP2	V3	3.8293	female
ENPP2	V1	3.6734	male
ENPP2	V2	3.9975	male
ENPP2	V3	3.6315	male
ENPP2	V1	4.0023	female
ENPP2	V2	3.7382	female
ENPP2	V3	3.8234	female
ENPP2	V1	3.9011	male
ENPP2	V2	3.3404	male
ENPP2	V3	3.0671	male
ENPP2	V1	4.0946	female
ENPP2	V2	3.803	female
ENPP2	V3	4.0002	female
ENPP2	V1	4.1703	female
ENPP2	V2	4.0652	female
ENPP2	V3	4.3692	female
ENPP2	V1	3.8882	female
ENPP2	V2	3.6706	female
ENPP2	V3	3.9267	female
ENPP2	V1	4.1142	female
ENPP2	V2	3.9502	female
ENPP2	V3	3.9322	female
ENPP2	V1	4.1434	female
ENPP2	V2	4.0106	female
ENPP2	V3	4.1941	female
ENPP2	V1	3.7685	female
ENPP2	V2	3.8733	female
ENPP2	V3	3.7437	female
ENPP2	V1	3.8367	female
ENPP2	V2	4.1596	female
ENPP2	V3	3.8369	female
ENPP2	V1	3.9451	female
ENPP2	V2	3.8697	female
ENPP2	V3	4.1047	female
ENPP2	V1	3.2807	male
ENPP2	V2	3.2527	male
ENPP2	V3	3.3169	male
ENPP2	V1	3.971	male
ENPP2	V2	3.6983	male
ENPP2	V3	3.5368	male
ENPP2	V1	3.6301	male
ENPP2	V2	3.7717	male
ENPP2	V3	3.3778	male
ENPP2	V1	3.7423	female
ENPP2	V2	4.0267	female
ENPP2	V3	3.9295	female
ENPP2	V1	3.9296	male
ENPP2	V2	3.8201	male
ENPP2	V3	2.1265	male
ENPP2	V1	4.0615	male
ENPP2	V2	3.934	male
ENPP2	V3	4.0821	male
ENPP2	V1	3.6395	male
ENPP2	V2	3.4632	male
ENPP2	V3	3.3588	male
ENPP2	V1	4.1737	female
ENPP2	V2	4.1631	female
ENPP2	V3	4.0328	female
ENPP2	V1	4.3868	female
ENPP2	V2	4.3537	female
ENPP2	V3	4.1875	female
ENPP2	V1	3.7157	male
ENPP2	V2	3.7327	male
ENPP2	V3	3.6674	male
ENPP2	V1	3.7824	male
ENPP2	V2	4.0603	male
ENPP2	V3	3.7611	male
ENPP2	V1	3.6843	male
ENPP2	V2	3.6955	male
ENPP2	V3	3.5909	male
ENPP2	V1	3.3047	female
ENPP2	V2	3.6381	female
ENPP2	V3	3.4535	female
ENPP2	V1	4.0625	male
ENPP2	V2	3.6179	male
ENPP2	V3	3.5482	male
ENPP2	V1	3.7758	female
ENPP2	V2	3.8564	female
ENPP2	V3	3.888	female
ENPP2	V1	4.17	female
ENPP2	V2	3.7134	female
ENPP2	V3	3.8968	female
ENPP2	V1	3.4277	male
ENPP2	V2	3.0306	male
ENPP2	V3	3.4019	male
ENPP2	V1	3.4979	male
ENPP2	V2	3.5894	male
ENPP2	V3	3.4874	male
ENPP2	V1	3.9339	male
ENPP2	V2	3.6199	male
ENPP2	V3	3.5545	male
ENPP2	V1	3.466	male
ENPP2	V2	3.3266	male
ENPP2	V3	3.7632	male
ENPP2	V1	3.435	male
ENPP2	V2	3.7618	male
ENPP2	V3	3.4832	male
ENPP2	V1	3.2915	male
ENPP2	V2	3.5106	male
ENPP2	V3	3.2165	male
ENPP2	V1	4.1311	female
ENPP2	V2	4.1227	female
ENPP2	V3	4.2649	female
ENPP2	V1	3.6269	male
ENPP2	V2	3.3853	male
ENPP2	V3	3.44	male
ENPP2	V1	3.8514	male
ENPP2	V2	3.8186	male
ENPP2	V3	3.8611	male
ENPP2	V1	3.5392	male
ENPP2	V2	3.4992	male
ENPP2	V3	3.5063	male
ENPP2	V1	4.0818	female
ENPP2	V2	3.9878	female
ENPP2	V3	4.2424	female
ENPP2	V1	3.4062	male
ENPP2	V2	3.0759	male
ENPP2	V3	2.9701	male
ENPP2	V1	3.6577	male
ENPP2	V2	3.6335	male
ENPP2	V3	3.5852	male
ENPP2	V1	4.2146	female
ENPP2	V2	4.2918	female
ENPP2	V3	4.3673	female
ENPP2	V1	3.8324	female
ENPP2	V2	3.5126	female
ENPP2	V3	3.509	female
ENPP2	V1	3.4808	male
ENPP2	V2	3.6265	male
ENPP2	V3	3.5812	male
ENPP2	V1	3.7157	female
ENPP2	V2	3.662	female
ENPP2	V3	3.6319	female
ENPP2	V1	3.7418	male
ENPP2	V2	3.5619	male
ENPP2	V3	3.3637	male
ENPP2	V1	3.9926	female
ENPP2	V2	3.6989	female
ENPP2	V3	4.0423	female
ENPP2	V1	4.3795	female
ENPP2	V2	4.1735	female
ENPP2	V3	4.0494	female
ENPP2	V1	4.1829	female
ENPP2	V2	3.7681	female
ENPP2	V3	4.1845	female
ENPP2	V1	4.2529	female
ENPP2	V2	3.7651	female
ENPP2	V3	4.0941	female
ENPP2	V1	3.356	male
ENPP2	V2	3.2588	male
ENPP2	V3	3.332	male
ENPP2	V1	3.6159	male
ENPP2	V2	3.52	male
ENPP2	V3	3.7246	male
ENPP2	V1	3.871	male
ENPP2	V2	3.6963	male
ENPP2	V3	3.7174	male
ENPP2	V1	3.9387	male
ENPP2	V2	3.9548	male
ENPP2	V3	3.8586	male
ENPP2	V1	4.2447	female
ENPP2	V2	3.9234	female
ENPP2	V3	4.1549	female
ENPP2	V1	3.5629	male
ENPP2	V2	3.5549	male
ENPP2	V3	3.5356	male
ENPP2	V1	3.3887	male
ENPP2	V2	3.3643	male
ENPP2	V3	3.4415	male
ENPP2	V1	3.2657	male
ENPP2	V2	3.3096	male
ENPP2	V3	3.3808	male
ENPP2	V1	3.7108	male
ENPP2	V2	3.6697	male
ENPP2	V3	3.6075	male
ENPP2	V1	3.2683	male
ENPP2	V2	3.5658	male
ENPP2	V3	3.3089	male
ENPP2	V1	4.011	female
ENPP2	V2	3.8681	female
ENPP2	V3	3.322	female
ENPP2	V1	3.9493	female
ENPP2	V2	4.1067	female
ENPP2	V3	4.0236	female
ENPP2	V1	4.2236	female
ENPP2	V2	4.0717	female
ENPP2	V3	3.9577	female
ENPP2	V1	3.9531	female
ENPP2	V2	3.8699	female
ENPP2	V3	3.5528	female
ENPP2	V1	3.7742	male
ENPP2	V2	3.7073	male
ENPP2	V3	3.5829	male
ENPP2	V1	3.5126	male
ENPP2	V2	3.7128	male
ENPP2	V3	3.4539	male
ENPP2	V1	4.0328	female
ENPP2	V2	3.967	female
ENPP2	V3	3.8885	female
ENPP2	V1	4.2384	female
ENPP2	V2	4.3773	female
ENPP2	V3	4.1197	female
ENPP2	V1	3.6273	female
ENPP2	V2	3.7998	female
ENPP2	V3	3.5371	female
ENPP2	V1	3.5801	male
ENPP2	V2	3.5098	male
ENPP2	V3	3.5177	male
ENPP2	V1	4.1242	male
ENPP2	V2	3.9074	male
ENPP2	V3	4.3003	male
ENPP2	V1	4.2117	female
ENPP2	V2	4.1351	female
ENPP2	V3	4.1059	female
ENPP2	V1	3.7212	male
ENPP2	V2	3.7183	male
ENPP2	V3	3.6703	male
ENPP2	V1	3.9271	female
ENPP2	V2	4.0418	female
ENPP2	V3	3.9958	female
ENPP2	V1	4.1191	male
ENPP2	V2	3.978	male
ENPP2	V3	3.7837	male

## Sheet: Figure3a
Protein	intraindividual CV	interindividual CV	Novelty
AARSD1	0.0662709	0.0776556	novel
ABHD14B	0.10603	0.0997718	novel
ABL1	0.0798532	0.0955678	qPCR
ACAA1	0.0979043	0.13256	novel
ACAN	0.0229143	0.0491074	qPCR
ACE2	0.0361046	0.0936373	qPCR
ACOX1	0.120273	0.192119	novel
ACP5	0.0184595	0.0401746	qPCR
ACP6	0.0178377	0.0769023	qPCR
ACTA2	0.0595869	0.163736	novel
ACTN4	0.0982324	0.143718	novel
ACVRL1	0.0187976	0.0313118	qPCR
ACY1	0.0345613	0.0767512	novel
ADA	0.0180262	0.0356206	qPCR
ADA2	0.0179161	0.0401779	novel
ADAM15	0.0196704	0.0381735	novel
ADAM22	0.018137	0.0437695	qPCR
ADAM23	0.0139335	0.0365127	qPCR
ADAM8	0.0166726	0.0357242	qPCR
ADAMTS13	0.0168067	0.0340949	qPCR
ADAMTS15	0.0247575	0.083183	qPCR
ADAMTS16	0.0386824	0.0750659	novel
ADAMTS8	0.0239865	0.0560551	novel
ADCYAP1R1	0.054108	0.134333	novel
ADGRB3	0.0119523	0.0394253	novel
ADGRE2	0.0132959	0.0334755	qPCR
ADGRG1	0.0238488	0.0811242	qPCR
ADGRG2	0.0175838	0.0394245	qPCR
ADH4	0.0663771	0.152121	novel
ADM	0.0102953	0.0280488	qPCR
AFP	0.0164696	0.0948455	novel
AGER	0.0170789	0.0386073	qPCR
AGR2	0.116556	0.210926	qPCR
AGR3	0.086635	0.200395	qPCR
AGRN	0.0200653	0.0379561	novel
AGRP	0.0384531	0.0792046	qPCR
AGXT	0.0724049	0.151902	novel
AHCY	0.117432	0.145532	qPCR
AHSP	0.0482207	0.0991552	novel
AIF1	0.0982554	0.135093	novel
AIFM1	0.160504	0.204749	qPCR
AK1	0.0935361	0.114321	novel
AKR1B1	0.10226	0.156638	novel
AKR1C4	0.0705807	0.25133	novel
AKT1S1	0.098221	0.0940368	novel
AKT3	0.115701	0.13514	novel
ALCAM	0.0210741	0.0401688	qPCR
ALDH1A1	0.0393268	0.0866963	qPCR
ALDH3A1	0.0917016	0.226003	qPCR
ALPP	0.0236826	0.119383	novel
AMBN	0.0411746	0.1156	novel
AMBP	0.0120135	0.0262907	qPCR
AMFR	0.0881283	0.175554	novel
AMIGO2	0.0188127	0.0282708	qPCR
AMN	0.0591944	0.144424	qPCR
AMY2A	0.027367	0.0707614	novel
AMY2B	0.0269697	0.0646557	novel
ANG	0.0174304	0.0372115	qPCR
ANGPT1	0.0570936	0.108808	qPCR
ANGPT2	0.0163968	0.043975	qPCR
ANGPTL1	0.0288083	0.0558287	qPCR
ANGPTL2	0.0323674	0.0596884	novel
ANGPTL3	0.0230616	0.0471148	qPCR
ANGPTL4	0.0274879	0.0478331	qPCR
ANGPTL7	0.0173187	0.0433445	qPCR
ANKRD54	0.0830515	0.146613	novel
ANPEP	0.0282145	0.0524546	qPCR
ANXA10	0.116452	0.284153	novel
ANXA11	0.0739929	0.103465	qPCR
ANXA3	0.0977084	0.115951	novel
ANXA4	0.143596	0.155601	qPCR
ANXA5	0.0570499	0.106505	novel
AOC1	0.0750979	0.190176	novel
AOC3	0.0252515	0.0534163	qPCR
APBB1IP	0.0551313	0.0886162	qPCR
APEX1	0.0517443	0.0633721	qPCR
APLP1	0.056355	0.113916	qPCR
APOH	0.0580426	0.0768088	novel
APOM	0.0183855	0.0320296	qPCR
APP	0.0715308	0.120226	qPCR
APRT	0.0479856	0.0621468	novel
AREG	0.0299073	0.0670514	qPCR
ARG1	0.0596529	0.0911567	qPCR
ARHGAP1	0.0772915	0.102787	qPCR
ARHGAP25	0.0870469	0.183421	novel
ARHGEF12	0.130803	0.160224	qPCR
ARID4B	0.0970838	0.377141	novel
ARNT	0.199307	0.522308	qPCR
ARSA	0.0356358	0.0769983	qPCR
ARSB	0.0623693	0.0789704	qPCR
ART3	0.026108	0.054459	novel
ARTN	0.0743987	0.150149	qPCR
ASAH2	0.0215426	0.0761013	qPCR
ASGR1	0.01695	0.0355403	novel
ATF2	0.0896259	0.327806	novel
ATG4A	0.104962	0.105148	qPCR
ATOX1	0.0875496	0.114271	novel
ATP5IF1	0.124763	0.147323	novel
ATP5PO	0.119839	0.151154	novel
ATP6AP2	0.0581051	0.102547	qPCR
ATP6V1D	0.0660882	0.101678	novel
ATP6V1F	0.124272	0.195912	novel
ATXN10	0.129107	0.137249	novel
AXIN1	0.136095	0.161936	qPCR
AXL	0.0233984	0.0458614	qPCR
AZU1	0.0527655	0.103117	qPCR
B4GALT1	0.0156589	0.0303045	qPCR
B4GAT1	0.0204704	0.0364113	qPCR
BACH1	0.126616	0.156171	qPCR
BAG3	0.0186697	0.0429172	novel
BAG6	0.0424682	0.0524973	qPCR
BAIAP2	0.0994364	0.182251	novel
BAMBI	0.0789946	0.120359	qPCR
BANK1	0.0886466	0.111286	qPCR
BAX	0.113404	0.147822	novel
BCAM	0.0369601	0.062372	qPCR
BCAN	0.0192207	0.0471758	qPCR
BCL2L11	0.0473485	0.121057	qPCR
BCR	0.117451	0.140403	qPCR
BGN	0.049277	0.102214	qPCR
BID	0.123604	0.24071	qPCR
BIN2	0.144713	0.17825	novel
BIRC2	0.139042	0.164004	qPCR
BLMH	0.0268331	0.0561157	qPCR
BLVRB	0.0491928	0.081034	qPCR
BMP4	0.0274262	0.0525257	qPCR
BMP6	0.0319814	0.114236	qPCR
BOC	0.0243237	0.0419089	qPCR
BPIFB1	0.0193441	0.0670112	novel
BRK1	0.0673084	0.0936428	novel
BSG	0.010431	0.0178863	novel
BST1	0.0143095	0.072939	qPCR
BST2	0.0282645	0.0746189	novel
BTC	0.120443	0.175933	qPCR
BTN2A1	0.0186189	0.0414415	novel
BTN3A2	0.0300737	0.0589857	qPCR
C19orf12	0.0787686	0.185	novel
C1QA	0.0112837	0.0323816	novel
C1QTNF1	0.0445697	0.0801718	qPCR
C2	0.0196502	0.0427903	qPCR
C2CD2L	0.0871316	0.15383	novel
C4BPB	0.0231668	0.0538351	novel
CA1	0.0298588	0.0519018	qPCR
CA11	0.0288821	0.046621	novel
CA12	0.0225365	0.0463501	qPCR
CA13	0.0968666	0.110144	qPCR
CA14	0.0182033	0.0445576	qPCR
CA2	0.046061	0.0717884	qPCR
CA3	0.0248552	0.0557686	qPCR
CA4	0.0180915	0.0392157	qPCR
CA5A	0.0672678	0.184527	qPCR
CA6	0.0316292	0.128267	qPCR
CA9	0.021327	0.0813125	qPCR
CALB1	0.0237458	0.0669675	novel
CALB2	0.0632678	0.103187	novel
CALCA	0.0327996	0.0972812	qPCR
CALCOCO1	0.0850162	0.102493	novel
CAMKK1	0.0801238	0.12228	qPCR
CANT1	0.0179742	0.0284875	qPCR
CAPG	0.0185983	0.0880706	qPCR
CARHSP1	0.0568624	0.0778032	novel
CASC4	0.0204632	0.0331218	novel
CASP1	0.0726415	0.0926836	novel
CASP10	0.126135	0.194787	novel
CASP2	0.114133	0.131441	novel
CASP3	0.0853469	0.097063	qPCR
CASP8	0.0842325	0.0912496	qPCR
CBLIF	0.0226686	0.0672189	novel
CBLN4	0.0199884	0.0469422	novel
CC2D1A	0.0954935	0.101992	novel
CCDC80	0.0281588	0.0573895	qPCR
CCL11	0.0139368	0.0279169	qPCR
CCL13	0.0250443	0.0486591	qPCR
CCL14	0.0191272	0.0413857	qPCR
CCL15	0.0189491	0.0475787	qPCR
CCL16	0.0200606	0.0752319	qPCR
CCL17	0.059161	0.0978665	qPCR
CCL18	0.035688	0.0797899	qPCR
CCL19	0.0504255	0.156278	qPCR
CCL2	0.0196278	0.038976	qPCR
CCL20	0.0455756	0.134236	qPCR
CCL21	0.0362741	0.0662984	qPCR
CCL22	0.0388364	0.0642381	novel
CCL23	0.0314704	0.0627205	qPCR
CCL24	0.0229659	0.0875976	qPCR
CCL25	0.0158568	0.0455539	qPCR
CCL26	0.0389821	0.0890756	novel
CCL27	0.0564437	0.0993145	novel
CCL28	0.0487351	0.100816	qPCR
CCL3	0.0233246	0.0670349	qPCR
CCL4	0.0267095	0.0914045	qPCR
CCL5	0.0635271	0.111578	qPCR
CCL7	0.041952	0.132293	qPCR
CCL8	0.0210333	0.0476885	qPCR
CCN1	0.0551376	0.0999954	novel
CCN2	0.0330292	0.0602511	novel
CCN3	0.025832	0.0496108	novel
CCS	0.0565157	0.0624131	novel
CCT5	0.0912233	0.134849	novel
CD109	0.018367	0.0531106	qPCR
CD14	0.0222912	0.0399001	novel
CD160	0.0150175	0.0471474	qPCR
CD163	0.0238069	0.0604038	qPCR
CD164	0.0400803	0.0944835	qPCR
CD177	0.0261337	0.227275	qPCR
CD1C	0.026857	0.0572262	qPCR
CD200	0.0190629	0.0400863	qPCR
CD200R1	0.0140732	0.0339409	qPCR
CD207	0.0291031	0.065383	qPCR
CD209	0.017501	0.0520933	qPCR
CD22	0.011308	0.053282	novel
CD244	0.0213641	0.0393516	qPCR
CD27	0.022176	0.0489481	qPCR
CD274	0.0276065	0.0438999	qPCR
CD276	0.0145259	0.0327865	novel
CD28	0.0335524	0.0605912	qPCR
CD2AP	0.0915639	0.121004	qPCR
CD300C	0.0253893	0.0672185	qPCR
CD300E	0.0214213	0.0673173	novel
CD300LF	0.0117429	0.0520775	qPCR
CD300LG	0.0343004	0.0847823	qPCR
CD302	0.0226397	0.0384977	novel
CD33	0.0254026	0.167971	novel
CD34	0.0255537	0.0464431	novel
CD38	0.0183634	0.0513386	qPCR
CD4	0.0363197	0.0713603	qPCR
CD40	0.0343302	0.0515354	qPCR
CD40LG	0.0734105	0.0890771	qPCR
CD46	0.021652	0.0371298	qPCR
CD48	0.0172039	0.0355526	qPCR
CD5	0.0148826	0.0419861	qPCR
CD55	0.0211416	0.040577	novel
CD58	0.0123349	0.0216785	qPCR
CD59	0.0161125	0.0332626	qPCR
CD6	0.0161493	0.057202	qPCR
CD63	0.0343389	0.0569455	novel
CD69	0.070432	0.0854062	qPCR
CD70	0.0214259	0.0661029	qPCR
CD74	0.0283796	0.0689698	qPCR
CD79B	0.015261	0.0424139	qPCR
CD83	0.0207491	0.0484323	qPCR
CD84	0.0312788	0.0366003	qPCR
CD8A	0.0217952	0.0499191	qPCR
CD93	0.0229493	0.0372441	qPCR
CD97	0.018925	0.0366005	novel
CD99	0.0166032	0.0297546	novel
CD99L2	0.0217312	0.0356473	qPCR
CDC27	0.0882323	0.227777	novel
CDC37	0.137736	0.164638	novel
CDCP1	0.0303938	0.088252	qPCR
CDH1	0.0284274	0.061339	qPCR
CDH15	0.0278129	0.131739	novel
CDH17	0.041934	0.139683	novel
CDH2	0.0306316	0.0710932	qPCR
CDH3	0.0279644	0.0621886	qPCR
CDH5	0.0229002	0.0478558	qPCR
CDH6	0.0305199	0.0658729	qPCR
CDHR1	0.0646072	0.163298	novel
CDHR2	0.028275	0.139436	novel
CDHR5	0.0255254	0.0595919	qPCR
CDKN1A	0.120261	0.148709	qPCR
CDKN2D	0.116225	0.143417	novel
CDNF	0.0267397	0.0528053	qPCR
CDON	0.0164819	0.0302637	qPCR
CDSN	0.0250061	0.0607522	qPCR
CEACAM1	0.0135321	0.0199586	qPCR
CEACAM21	0.0261457	0.16075	novel
CEACAM3	0.0798472	0.166994	novel
CEACAM5	0.046881	0.1705	qPCR
CEACAM8	0.0309697	0.0655329	qPCR
CEBPB	0.107133	0.195521	novel
CELA3A	0.0287418	0.0842611	novel
CEP164	0.123331	0.351469	novel
CEP85	0.11635	0.158115	novel
CERT	0.124061	0.14782	novel
CES1	0.02925	0.0913445	qPCR
CES2	0.0524033	0.0930585	qPCR
CES3	0.0464798	0.129382	novel
CETN2	0.14283	0.159126	novel
CFC1	0.0346716	0.0748951	qPCR
CGA	0.0293509	0.191734	qPCR
CGREF1	0.0272673	0.0618088	novel
CHAC2	0.114079	0.181241	novel
CHEK2	0.112941	0.138649	novel
CHGB	0.0279791	0.0657082	novel
CHI3L1	0.0394509	0.0948468	qPCR
CHIT1	0.016935	0.178139	qPCR
CHL1	0.0217585	0.0466677	qPCR
CHMP1A	0.141127	0.169419	novel
CHRDL1	0.0214564	0.0408574	novel
CHRDL2	0.0321265	0.0799545	qPCR
CIAPIN1	0.0859773	0.0902412	novel
CKAP4	0.0138192	0.0258964	qPCR
CKMT1A_CKMT1B	0.0381631	0.0679869	novel
CLC	0.0464758	0.0963801	novel
CLEC10A	0.0181597	0.0495536	qPCR
CLEC11A	0.0329858	0.0685423	qPCR
CLEC14A	0.0302377	0.0574366	qPCR
CLEC1A	0.0345584	0.0676865	qPCR
CLEC1B	0.0826872	0.116849	qPCR
CLEC4A	0.0211654	0.0537305	qPCR
CLEC4C	0.0228695	0.0721212	qPCR
CLEC4D	0.0249685	0.0852561	qPCR
CLEC4G	0.0182794	0.0415594	qPCR
CLEC5A	0.0193476	0.0448408	qPCR
CLEC6A	0.0512455	0.110227	qPCR
CLEC7A	0.0220047	0.126523	qPCR
CLIP2	0.0988553	0.111872	novel
CLMP	0.00966317	0.0284887	qPCR
CLPP	0.137156	0.213778	novel
CLPS	0.0322691	0.0652021	novel
CLSPN	0.0990408	0.168405	qPCR
CLSTN1	0.0615121	0.132689	novel
CLSTN2	0.0148884	0.0438391	qPCR
CLTA	0.0883937	0.163098	novel
CLUL1	0.0242246	0.0781537	qPCR
CNDP1	0.0293064	0.0607332	qPCR
CNPY2	0.0642792	0.259703	novel
CNPY4	0.0827784	0.0971504	novel
CNST	0.122847	0.180921	novel
CNTN1	0.022779	0.0496566	qPCR
CNTN2	0.0160002	0.0504493	qPCR
CNTN3	0.0219347	0.0572769	novel
CNTN4	0.0248871	0.0478129	qPCR
CNTN5	0.0229855	0.0680482	qPCR
CNTNAP2	0.0315294	0.0959662	qPCR
COL18A1	0.0149181	0.026228	qPCR
COL1A1	0.0352222	0.0708917	qPCR
COL4A1	0.0257084	0.0538779	qPCR
COL6A3	0.0174986	0.0372344	novel
COL9A1	0.0369556	0.126688	novel
COLEC12	0.0152858	0.0325827	qPCR
COMP	0.0192173	0.0350785	qPCR
COMT	0.10703	0.124849	qPCR
COPE	0.0882761	0.154831	novel
CORO1A	0.125922	0.157423	novel
COX5B	0.10838	0.164554	novel
CPA1	0.0189593	0.0672984	qPCR
CPA2	0.023667	0.0569224	qPCR
CPB1	0.0330627	0.0949805	qPCR
CPE	0.0218261	0.0501744	qPCR
CPM	0.0216262	0.0476675	qPCR
CPPED1	0.0643537	0.089485	novel
CPVL	0.0157242	0.0560621	novel
CPXM1	0.0717327	0.121792	qPCR
CR2	0.0217077	0.0549115	qPCR
CRACR2A	0.14185	0.167726	novel
CRADD	0.0843465	0.0903204	novel
CREG1	0.0320481	0.0599412	novel
CRELD2	0.0355709	0.0600649	qPCR
CRH	0.0449843	0.129418	qPCR
CRHBP	0.0182104	0.0402256	qPCR
CRHR1	0.121712	0.152153	novel
CRIM1	0.02127	0.0331666	qPCR
CRIP2	0.0350353	0.0732383	novel
CRISP2	0.0108549	0.072146	qPCR
CRKL	0.0883184	0.100441	qPCR
CRLF1	0.0288162	0.0525173	novel
CRNN	0.0232612	0.0989396	qPCR
CRTAC1	0.0135126	0.0357748	qPCR
CRTAM	0.0178682	0.0613336	qPCR
CRX	0.101582	0.32084	qPCR
CSF1	0.018617	0.0349318	qPCR
CSF2RA	0.0241652	0.0899266	qPCR
CSF3	0.0553521	0.116701	qPCR
CST3	0.0166127	0.0312252	qPCR
CST5	0.0142977	0.0566129	qPCR
CST6	0.0194325	0.0697901	qPCR
CST7	0.0287383	0.079105	novel
CSTB	0.0318494	0.0712826	qPCR
CTF1	0.143564	0.178233	novel
CTRB1	0.0191701	0.0622542	novel
CTRC	0.026921	0.0699662	qPCR
CTSB	0.0326086	0.0736675	novel
CTSC	0.0390115	0.0911214	qPCR
CTSD	0.0495438	0.0977669	qPCR
CTSF	0.0293585	0.063441	qPCR
CTSH	0.0404071	0.123709	qPCR
CTSL	0.0210786	0.0353216	qPCR
CTSO	0.0164383	0.0409316	qPCR
CTSS	0.0109623	0.0222835	qPCR
CTSV	0.0209913	0.057583	qPCR
CTSZ	0.0347257	0.0730146	qPCR
CX3CL1	0.0173633	0.034199	qPCR
CXADR	0.0355335	0.101337	qPCR
CXCL1	0.0573866	0.134432	qPCR
CXCL10	0.0355287	0.0983365	qPCR
CXCL11	0.05409	0.106608	qPCR
CXCL12	0.0483451	0.0693436	qPCR
CXCL13	0.0503992	0.0814106	qPCR
CXCL14	0.0680534	0.13186	novel
CXCL16	0.0159281	0.0290949	qPCR
CXCL17	0.0225967	0.0482568	qPCR
CXCL3	0.046298	0.0675958	novel
CXCL5	0.0517022	0.0909463	qPCR
CXCL6	0.0369636	0.0622579	qPCR
CXCL8	0.204155	0.199459	qPCR
CXCL9	0.0358943	0.109165	qPCR
DAB2	0.142065	0.162403	qPCR
DAG1	0.0465979	0.0520855	qPCR
DAPP1	0.11252	0.134207	qPCR
DARS	0.117448	0.133438	novel
DBI	0.0760508	0.0937831	novel
DBNL	0.0974572	0.103978	novel
DCBLD2	0.0251532	0.0461506	qPCR
DCN	0.0260162	0.0473288	qPCR
DCTN1	0.100484	0.127929	qPCR
DCTN2	0.12855	0.139641	qPCR
DCTN6	0.155486	0.238226	novel
DCTPP1	0.0322578	0.0532251	novel
DCXR	0.0559341	0.1211	novel
DDAH1	0.062997	0.140597	qPCR
DDC	0.0249859	0.0612841	qPCR
DDR1	0.0187461	0.0368093	qPCR
DDX58	0.0772424	0.124925	qPCR
DECR1	0.11934	0.125408	qPCR
DEFA1_DEFA1B	0.0608403	0.124966	qPCR
DEFB4A_DEFB4B	0.0899479	0.243962	novel
DFFA	0.0735512	0.0773884	qPCR
DGKZ	0.0955828	0.129158	qPCR
DIABLO	0.141777	0.165398	qPCR
DKK1	0.0416498	0.0675855	qPCR
DKK3	0.0193586	0.0505632	qPCR
DKK4	0.0275489	0.0612581	qPCR
DKKL1	0.0221305	0.148979	qPCR
DLK1	0.0209435	0.0600973	qPCR
DLL1	0.0176151	0.0317162	qPCR
DNAJA2	0.0811458	0.0985093	novel
DNAJB1	0.119138	0.136032	qPCR
DNAJB8	0.0879021	0.181673	novel
DNER	0.0136979	0.0307047	qPCR
DNMBP	0.0647787	0.0728134	novel
DNPH1	0.0540925	0.0627179	novel
DOK2	0.142532	0.172845	novel
DPEP1	0.0206814	0.0706521	novel
DPEP2	0.027062	0.0422442	novel
DPP10	0.0400334	0.0883714	qPCR
DPP4	0.0183564	0.0369196	qPCR
DPP6	0.0338512	0.0739579	qPCR
DPP7	0.0594283	0.104019	qPCR
DPT	0.0156369	0.0297149	novel
DPY30	0.0532813	0.0675752	novel
DRAXIN	0.0256469	0.0595488	qPCR
DRG2	0.129852	0.150951	novel
DSC2	0.0264898	0.0515474	qPCR
DSG2	0.0218743	0.0529871	novel
DSG3	0.01743	0.0392645	novel
DSG4	0.0299855	0.14118	qPCR
DTX3	0.0250578	0.0409068	novel
DUOX2	0.100037	0.281611	novel
DUSP3	0.0983428	0.297475	novel
EBAG9	0.111006	0.12459	novel
EBI3_IL27	0.0129106	0.0349866	qPCR
ECE1	0.0371193	0.0626048	novel
EDA2R	0.0156387	0.0467955	qPCR
EDAR	0.084565	0.121639	qPCR
EDIL3	0.0437612	0.0757011	qPCR
EFEMP1	0.0229989	0.0417883	qPCR
EFNA1	0.0422016	0.0685174	novel
EFNA4	0.0177847	0.0335117	qPCR
EGF	0.091172	0.115236	qPCR
EGFL7	0.0228072	0.0485163	qPCR
EGFR	0.0157306	0.0256248	qPCR
EGLN1	0.0516647	0.0789244	qPCR
EIF4B	0.106324	0.122434	novel
EIF4EBP1	0.0654608	0.074682	qPCR
EIF4G1	0.104932	0.117918	qPCR
EIF5A	0.115794	0.144743	qPCR
ELOA	0.0416782	0.0683041	novel
ENAH	0.0487574	0.0846193	qPCR
ENG	0.0138061	0.0247586	qPCR
ENO1	0.0825728	0.0937843	novel
ENO2	0.0914844	0.110231	qPCR
ENPP2	0.0224741	0.0513509	qPCR
ENPP5	0.0180534	0.0986014	novel
ENPP7	0.0267809	0.104265	qPCR
ENTPD2	0.0584753	0.122573	qPCR
ENTPD5	0.0181695	0.0384454	qPCR
ENTPD6	0.0308015	0.0572306	qPCR
EPCAM	0.0321118	0.125881	qPCR
EPHA1	0.0197061	0.0473396	novel
EPHA10	0.0778256	0.295538	novel
EPHA2	0.0178516	0.0370056	qPCR
EPHB4	0.0178738	0.0375466	qPCR
EPHB6	0.0173815	0.0330189	qPCR
EPHX2	0.123921	0.280794	novel
EPO	0.0810614	0.211459	qPCR
EPS8L2	0.0234325	0.039869	novel
ERBB2	0.0159105	0.0316875	qPCR
ERBB3	0.0159559	0.0303703	qPCR
ERBB4	0.0158556	0.0327464	qPCR
ERBIN	0.159859	0.17543	qPCR
EREG	0.143476	0.202521	novel
ERP44	0.0274619	0.0361954	novel
ESAM	0.0312805	0.0528911	qPCR
ESM1	0.0176088	0.0398393	qPCR
EZR	0.0373602	0.0730038	qPCR
F11R	0.0533383	0.0723938	qPCR
F2R	0.0515207	0.0615157	qPCR
F3	0.0136351	0.031627	qPCR
F7	0.022161	0.0373129	qPCR
F9	0.0188923	0.0302409	novel
FABP1	0.0313295	0.0664649	novel
FABP2	0.0421849	0.087514	qPCR
FABP4	0.0354052	0.0963305	qPCR
FABP5	0.0871887	0.112359	novel
FABP6	0.076746	0.150178	qPCR
FABP9	0.03375	0.120716	qPCR
FADD	0.137306	0.142172	qPCR
FAM3B	0.0192645	0.0454608	qPCR
FAM3C	0.0172778	0.0260962	qPCR
FAP	0.0297139	0.0636654	qPCR
FAS	0.0152743	0.0339282	qPCR
FASLG	0.0144866	0.0385818	qPCR
FBP1	0.0926651	0.158947	qPCR
FCAR	0.0253203	0.0794022	novel
FCER2	0.0168073	0.0677754	qPCR
FCGR2A	0.0180868	0.0760818	qPCR
FCGR2B	0.0267061	0.0770796	qPCR
FCGR3B	0.0250799	0.0855932	qPCR
FCN2	0.0227749	0.05585	qPCR
FCRL1	0.0204376	0.061322	qPCR
FCRL2	0.015857	0.0614752	qPCR
FCRL3	0.0665032	0.141196	qPCR
FCRL5	0.0279423	0.0841772	qPCR
FCRL6	0.0176783	0.0864314	qPCR
FCRLB	0.0367825	0.244559	qPCR
FEN1	0.0680839	0.126353	novel
FES	0.105543	0.240135	qPCR
FETUB	0.0167607	0.0438493	qPCR
FGF19	0.0632847	0.119299	qPCR
FGF2	0.125544	0.182676	qPCR
FGF21	0.0680643	0.138986	qPCR
FGF23	0.0261839	0.0550701	qPCR
FGF5	0.0393108	0.0828327	qPCR
FGFBP1	0.0202108	0.0599521	qPCR
FGFR1OP	0.138993	0.189278	novel
FGFR2	0.0223529	0.0438078	novel
FGR	0.0721866	0.0852685	qPCR
FHIT	0.1293	0.167748	novel
FIS1	0.0855727	0.0975901	novel
FKBP1B	0.246455	0.297637	qPCR
FKBP4	0.0663235	0.0766669	qPCR
FKBP5	0.109787	0.113142	novel
FKBP7	0.0951109	0.126738	novel
FLI1	0.171842	0.199664	qPCR
FLRT2	0.0205047	0.046395	qPCR
FLT1	0.0233409	0.0369455	novel
FLT3	0.0570043	0.0979628	novel
FLT3LG	0.0174206	0.0351819	qPCR
FLT4	0.0245484	0.0531811	qPCR
FMNL1	0.0810253	0.133597	novel
FMR1	0.104463	0.122833	novel
FOLR1	0.0163083	0.0363346	qPCR
FOLR2	0.0163188	0.0360074	novel
FOLR3	0.0176068	0.192313	qPCR
FOPNL	0.124929	0.135812	novel
FOSB	0.0880995	0.136787	qPCR
FOXO1	0.120927	0.142544	qPCR
FOXO3	0.177691	0.266404	novel
FRZB	0.0142484	0.0302032	qPCR
FST	0.0291649	0.0439319	qPCR
FSTL3	0.0221932	0.037676	qPCR
FUCA1	0.0188727	0.115475	qPCR
FURIN	0.02925	0.0741206	qPCR
FUS	0.071115	0.0927931	novel
FUT3_FUT5	0.0216892	0.0620839	qPCR
FUT8	0.028786	0.0571008	novel
FXN	0.120802	0.136911	novel
FXYD5	0.159914	0.20563	qPCR
FYB1	0.0839067	0.0992694	novel
GAL	0.0221519	0.079795	qPCR
GALNT10	0.0227256	0.0368352	qPCR
GALNT2	0.0127062	0.0304882	qPCR
GALNT3	0.0454949	0.0885363	qPCR
GALNT7	0.020484	0.0355316	novel
GAS6	0.0159827	0.024996	qPCR
GBP2	0.0982514	0.12432	novel
GBP4	0.0830812	0.174944	novel
GCG	0.0810171	0.136697	qPCR
GCNT1	0.0240452	0.0569052	qPCR
GDF15	0.0280989	0.0590242	qPCR
GDF2	0.0218971	0.0606971	qPCR
GDNF	0.0474082	0.100945	qPCR
GFAP	0.0387259	0.0986921	novel
GFER	0.0781873	0.0812774	novel
GFOD2	0.0712161	0.483805	novel
GFRA1	0.0126954	0.0294091	qPCR
GFRA2	0.0264494	0.0476796	qPCR
GFRA3	0.0186349	0.0406577	qPCR
GGA1	0.0886584	0.240824	novel
GGH	0.0301238	0.0574157	novel
GGT1	0.0304757	0.0886714	novel
GGT5	0.0188682	0.0386588	novel
GH1	0.111021	0.267032	qPCR
GH2	0.0784087	0.490931	qPCR
GHRHR	0.0827003	0.35137	novel
GHRL	0.0311711	0.107918	qPCR
GKN1	0.0421094	0.0805821	qPCR
GLB1	0.0607958	0.0976792	qPCR
GLO1	0.0410584	0.0584496	qPCR
GLOD4	0.0441383	0.0470424	novel
GLRX	0.0445663	0.0767126	qPCR
GLT8D2	0.0618097	0.162444	novel
GMPR	0.0811269	0.0899392	novel
GNE	0.117366	0.160984	novel
GNLY	0.032784	0.0819973	qPCR
GOPC	0.11425	0.136904	novel
GP1BA	0.0201606	0.040426	qPCR
GP2	0.0314373	0.137117	novel
GP6	0.071359	0.0802734	qPCR
GPA33	0.0439784	0.160767	novel
GPC1	0.0127984	0.0340263	qPCR
GPC5	0.0277843	0.0704524	qPCR
GPKOW	0.065063	0.0877059	novel
GPNMB	0.0181461	0.0395839	qPCR
GPR37	0.0434806	0.0962597	novel
GRAP2	0.122565	0.143464	qPCR
GRK5	0.078192	0.149022	novel
GRN	0.0140076	0.0299906	qPCR
GRPEL1	0.0485981	0.0905467	novel
GSAP	0.107807	0.259779	qPCR
GSTA1	0.0616185	0.127739	novel
GSTA3	0.0931026	0.207475	novel
GSTP1	0.0962279	0.191257	novel
GUCA2A	0.0152016	0.0356525	novel
GUSB	0.0382609	0.0921904	qPCR
GYS1	0.107866	0.145662	novel
GZMA	0.0207468	0.0420057	qPCR
GZMB	0.0387536	0.0642267	qPCR
GZMH	0.055729	0.127152	qPCR
HAGH	0.0579793	0.0916093	qPCR
HAO1	0.0744486	0.164798	qPCR
HARS	0.126123	0.147916	novel
HAVCR1	0.0156104	0.0678057	qPCR
HAVCR2	0.0223188	0.0592408	qPCR
HBEGF	0.0520074	0.0690902	qPCR
HBQ1	0.0541192	0.114696	novel
HCLS1	0.0738823	0.0811367	qPCR
HDGF	0.0719439	0.119327	qPCR
HEBP1	0.143324	0.222283	novel
HEXIM1	0.101405	0.116379	qPCR
HGF	0.0123898	0.0298079	qPCR
HGS	0.123222	0.143164	novel
HK2	0.0738604	0.111963	novel
HLA-DRA	0.0749607	0.117289	novel
HLA-E	0.0387787	0.0698245	novel
HMBS	0.0452119	0.0671967	novel
HMOX1	0.0207089	0.0550783	qPCR
HMOX2	0.0614104	0.0992506	novel
HNMT	0.0238796	0.0676069	qPCR
HNRNPK	0.14125	0.184504	novel
HPCAL1	0.0550104	0.0628149	novel
HPGDS	0.035047	0.0819709	qPCR
HS3ST3B1	0.028828	0.0634383	qPCR
HS6ST1	0.0228304	0.0424515	qPCR
HSD11B1	0.0251611	0.0614057	qPCR
HSP90B1	0.06457	0.30239	novel
HSPA1A	0.104126	0.122244	novel
HSPB1	0.0332604	0.0459734	qPCR
HSPB6	0.0236828	0.0564098	novel
HSPG2	0.0186278	0.0338343	qPCR
HTRA2	0.0853997	0.102938	qPCR
HYAL1	0.0271136	0.0423372	novel
HYOU1	0.019113	0.0393019	novel
ICA1	0.148759	0.174185	qPCR
ICAM1	0.0159362	0.0308308	qPCR
ICAM2	0.0189509	0.0507861	qPCR
ICAM3	0.0143798	0.0314999	qPCR
ICAM4	0.0212057	0.0739492	novel
ICAM5	0.0242797	0.0689037	novel
ICOSLG	0.0173898	0.0312766	qPCR
IDI2	0.0868325	0.205949	novel
IDS	0.0100184	0.0201987	novel
IDUA	0.0306033	0.0701298	qPCR
IFNG	0.113058	0.240409	qPCR
IFNGR1	0.0241351	0.0421246	qPCR
IFNGR2	0.0261488	0.0899613	novel
IFNL1	0.0729474	0.155327	novel
IFNLR1	0.0240047	0.0790536	qPCR
IGF1R	0.0220704	0.0566946	qPCR
IGF2R	0.0238183	0.067249	qPCR
IGFBP1	0.0386671	0.106974	qPCR
IGFBP2	0.0203503	0.0605628	qPCR
IGFBP3	0.0151908	0.0339026	qPCR
IGFBP4	0.0254074	0.0490667	novel
IGFBP6	0.0146841	0.0400026	qPCR
IGFBP7	0.0262296	0.0387723	qPCR
IGFBPL1	0.0293925	0.0732992	qPCR
IGSF3	0.0232076	0.044608	qPCR
IGSF8	0.0366073	0.0497091	novel
IKBKG	0.082423	0.103612	qPCR
IKZF2	0.0882723	0.347538	novel
IL10	0.054654	0.159315	qPCR
IL10RA	0.0819159	0.307261	qPCR
IL10RB	0.0188321	0.0445502	qPCR
IL11	0.099878	0.233151	novel
IL12A_IL12B	0.0217618	0.0804436	qPCR
IL12B	0.0151013	0.0581145	qPCR
IL12RB1	0.0685461	0.107919	qPCR
IL13	0.0968339	0.16059	qPCR
IL13RA1	0.0195969	0.037455	qPCR
IL15	0.0206675	0.0394701	novel
IL15RA	0.086819	0.152208	qPCR
IL16	0.0213878	0.0527314	qPCR
IL17A	0.0891835	0.182496	qPCR
IL17C	0.0594866	0.127113	qPCR
IL17D	0.0337902	0.0599481	qPCR
IL17F	0.0838198	0.219886	novel
IL17RA	0.0285886	0.101677	qPCR
IL17RB	0.0215674	0.0834995	qPCR
IL18	0.0230525	0.0573376	qPCR
IL18BP	0.0341155	0.0655977	qPCR
IL18R1	0.011933	0.0391497	qPCR
IL18RAP	0.0514361	0.338677	novel
IL19	0.0482388	0.131608	novel
IL1A	0.214383	0.433981	qPCR
IL1B	0.136011	0.168637	novel
IL1R1	0.0152932	0.0303373	qPCR
IL1R2	0.0102248	0.02232	qPCR
IL1RAP	0.0149779	0.0624146	novel
IL1RL1	0.0339384	0.0969862	qPCR
IL1RL2	0.0266733	0.0585198	qPCR
IL1RN	0.0680081	0.149518	qPCR
IL2	0.120443	0.139719	qPCR
IL20	0.0879571	0.26777	qPCR
IL20RA	0.091057	0.137914	qPCR
IL22RA1	0.0747808	0.123792	qPCR
IL24	0.10812	0.305979	qPCR
IL2RA	0.0215813	0.0484051	qPCR
IL2RB	0.110586	0.216086	qPCR
IL32	0.0183814	0.0602777	novel
IL33	0.149148	0.283773	qPCR
IL34	0.0371065	0.0895798	novel
IL3RA	0.0791252	0.149832	novel
IL4	0.122174	0.17697	qPCR
IL4R	0.0224921	0.0507524	qPCR
IL5	0.138192	0.43579	qPCR
IL5RA	0.0181993	0.0766456	qPCR
IL6	0.0663773	0.147229	qPCR
IL6R	0.019074	0.051212	qPCR
IL6ST	0.0174662	0.0298633	novel
IL7	0.0533579	0.124824	qPCR
IL7R	0.0191539	0.0795494	qPCR
ILKAP	0.13495	0.24178	novel
IMPA1	0.118127	0.118422	novel
ING1	0.0961172	0.112648	novel
INHBC	0.0320212	0.0684225	qPCR
INPP1	0.0676209	0.0772556	novel
INPPL1	0.120465	0.14984	qPCR
IPCEF1	0.0902899	0.10597	novel
IQGAP2	0.0974277	0.11926	qPCR
IRAK1	0.120615	0.130895	qPCR
IRAK4	0.122476	0.140498	qPCR
ISLR2	0.0557009	0.0995558	novel
ISM1	0.0209379	0.0484866	novel
ITGA11	0.0303717	0.06246	qPCR
ITGA5	0.0212767	0.0431197	qPCR
ITGA6	0.0833932	0.184878	qPCR
ITGAM	0.0429507	0.0948733	qPCR
ITGAV	0.0117266	0.0300302	qPCR
ITGB1	0.0247828	0.0381631	qPCR
ITGB1BP1	0.0971515	0.14201	qPCR
ITGB1BP2	0.108036	0.123772	qPCR
ITGB2	0.0139918	0.0359201	qPCR
ITGB5	0.038719	0.0684561	qPCR
ITGB6	0.033392	0.0662226	qPCR
ITGB7	0.0237704	0.0629112	qPCR
ITIH3	0.0334583	0.0739415	novel
ITM2A	0.0262995	0.0801102	qPCR
IVD	0.101214	0.159873	novel
JAM2	0.0155539	0.0300806	qPCR
JCHAIN	0.0658499	0.133346	novel
JUN	0.0880679	0.238497	qPCR
KAZALD1	0.0254172	0.101313	qPCR
KCNIP4	0.0979055	0.13765	novel
KDR	0.0155912	0.0286704	qPCR
KEL	0.0476549	0.0935739	novel
KIFBP	0.118169	0.148297	novel
KIR2DL3	0.0303139	0.133899	novel
KIR3DL1	0.047296	0.264563	novel
KIRREL2	0.0371685	0.0924318	novel
KIT	0.0234571	0.0493015	qPCR
KITLG	0.0197388	0.0445679	qPCR
KLB	0.0388866	0.128958	novel
KLK1	0.0190791	0.139028	novel
KLK10	0.0407776	0.0639879	qPCR
KLK11	0.0368612	0.0648479	qPCR
KLK12	0.0583947	0.395702	qPCR
KLK13	0.0185627	0.0517354	qPCR
KLK14	0.0171643	0.0404601	qPCR
KLK4	0.0149787	0.0751832	novel
KLK6	0.0170174	0.035487	qPCR
KLK8	0.0323372	0.0607293	qPCR
KLRB1	0.0118372	0.0347904	novel
KLRD1	0.012875	0.054636	qPCR
KRT14	0.079064	0.131378	novel
KRT18	0.0404511	0.089173	novel
KRT19	0.0691976	0.122329	qPCR
KRT5	0.0548478	0.128266	novel
KYAT1	0.0651964	0.0693049	qPCR
KYNU	0.0220544	0.0410524	qPCR
L1CAM	0.0286617	0.0574907	novel
LACTB2	0.131093	0.144511	novel
LAG3	0.0278796	0.0690106	qPCR
LAIR1	0.0183333	0.0440435	qPCR
LAIR2	0.0224335	0.167746	qPCR
LAMA4	0.0190375	0.0314259	qPCR
LAMP2	0.014198	0.0276218	novel
LAMP3	0.022416	0.0583592	qPCR
LAP3	0.0878077	0.0930617	novel
LAT	0.070855	0.0819479	qPCR
LAT2	0.137292	0.161129	qPCR
LAYN	0.0246175	0.0456522	qPCR
LBP	0.0480026	0.0925543	novel
LBR	0.110746	0.156884	novel
LCN2	0.0260037	0.0601932	qPCR
LDLR	0.030451	0.0772609	qPCR
LEFTY2	0.0196044	0.057304	novel
LEP	0.0553604	0.212422	qPCR
LEPR	0.0330984	0.0876649	novel
LGALS1	0.0299213	0.0468898	qPCR
LGALS3	0.0152659	0.0470907	qPCR
LGALS4	0.0267412	0.0458373	qPCR
LGALS7_LGALS7B	0.0321035	0.0657921	qPCR
LGALS8	0.059768	0.0752632	qPCR
LGALS9	0.0131517	0.0348156	qPCR
LGMN	0.0182086	0.0334454	qPCR
LHB	0.0535472	0.241436	qPCR
LHPP	0.0425447	0.0745328	novel
LIF	0.102407	0.195856	qPCR
LIFR	0.0190831	0.0285309	qPCR
LILRA2	0.024898	0.0907916	novel
LILRA5	0.0179064	0.0452569	qPCR
LILRB1	0.0176176	0.037834	qPCR
LILRB2	0.0129681	0.0446553	qPCR
LILRB4	0.0287415	0.0765994	qPCR
LILRB5	0.01247	0.0867465	qPCR
LPCAT2	0.0579656	0.0926756	novel
LPL	0.0269292	0.0556745	qPCR
LPO	0.0277726	0.089859	novel
LRIG1	0.0132879	0.0338001	qPCR
LRMP	0.115087	0.133426	qPCR
LRP1	0.0191926	0.036243	qPCR
LRP11	0.025389	0.0508923	qPCR
LRPAP1	0.0280201	0.0587011	qPCR
LRRC25	0.0269213	0.0743943	novel
LRRN1	0.0222007	0.0600295	qPCR
LSM1	0.0991339	0.220706	novel
LSP1	0.0344772	0.0706541	novel
LTA	0.0196749	0.0609673	qPCR
LTA4H	0.116944	0.29467	qPCR
LTBP2	0.0155738	0.0471202	qPCR
LTBP3	0.0345555	0.210582	novel
LTBR	0.0122388	0.0258498	qPCR
LTO1	0.106896	0.216588	novel
LXN	0.0474745	0.0649299	qPCR
LY6D	0.0322121	0.0635543	novel
LY75	0.0209164	0.0496153	qPCR
LY9	0.0102804	0.0307056	qPCR
LY96	0.0282549	0.075025	novel
LYAR	0.0974091	0.239172	qPCR
LYN	0.0945209	0.112618	qPCR
LYPD1	0.0769586	0.34379	qPCR
LYPD3	0.0232346	0.0506731	qPCR
LYPD8	0.0644808	0.149378	novel
MAD1L1	0.0486826	0.0673005	novel
MAEA	0.096475	0.127555	qPCR
MAGED1	0.103439	0.159178	qPCR
MANF	0.118978	0.13203	qPCR
MANSC1	0.0192493	0.0477074	novel
MAP2K6	0.10151	0.106176	qPCR
MAP3K5	0.128683	0.158976	novel
MAP4K5	0.136077	0.150651	qPCR
MAPK9	0.06062	0.0719325	novel
MAPT	0.113686	0.118447	qPCR
MARCO	0.0169982	0.0429316	qPCR
MASP1	0.0274182	0.0517885	qPCR
MATN2	0.0187371	0.0420785	qPCR
MATN3	0.0129474	0.027414	qPCR
MAVS	0.130693	0.142426	novel
MAX	0.181197	0.231548	qPCR
MB	0.0266141	0.0558604	qPCR
MCAM	0.0334615	0.069744	novel
MCFD2	0.0601954	0.0758171	qPCR
MDGA1	0.0192241	0.0964567	qPCR
MDK	0.0307194	0.0506329	qPCR
MED18	0.1258	0.140019	novel
MEGF10	0.0142781	0.0416767	novel
MEGF9	0.0140543	0.0279007	qPCR
MEP1B	0.034798	0.248797	qPCR
MEPE	0.0130809	0.0409744	qPCR
MERTK	0.0131417	0.0310227	qPCR
MESD	0.147664	0.189543	qPCR
MET	0.0145424	0.0277854	qPCR
METAP1	0.0960997	0.153897	qPCR
METAP1D	0.118771	0.135441	qPCR
METAP2	0.0777607	0.077267	qPCR
MFAP3	0.121304	0.134171	novel
MFAP5	0.0272145	0.0537364	qPCR
MFGE8	0.0301551	0.0708082	qPCR
MGLL	0.0704026	0.0834577	novel
MGMT	0.10492	0.134035	qPCR
MIA	0.0179167	0.0490357	qPCR
MICB_MICA	0.0233888	0.23994	qPCR
MIF	0.0733588	0.0817925	qPCR
MILR1	0.0360563	0.104175	qPCR
MITD1	0.0918753	0.0999545	novel
MLN	0.0543446	0.13842	novel
MME	0.0334832	0.123468	qPCR
MMP1	0.0245102	0.0716	qPCR
MMP10	0.0307171	0.0709317	qPCR
MMP12	0.0153822	0.0659107	qPCR
MMP13	0.0640689	0.12011	novel
MMP3	0.0372466	0.105906	qPCR
MMP7	0.0148052	0.0431921	qPCR
MMP8	0.0386904	0.127648	novel
MMP9	0.0512939	0.109726	qPCR
MNDA	0.0584347	0.107737	novel
MOG	0.0189971	0.0476148	qPCR
MPHOSPH8	0.145202	0.195012	novel
MPI	0.103164	0.112727	novel
MPIG6B	0.0607178	0.0693785	novel
MPO	0.0356627	0.111092	qPCR
MRPL46	0.0713588	0.0963921	novel
MSLN	0.0217436	0.0810466	qPCR
MSMB	0.0414512	0.180412	qPCR
MSR1	0.0198233	0.0550357	qPCR
MSRA	0.0734376	0.0819995	novel
MSTN	0.0469595	0.0911763	qPCR
MTPN	0.107324	0.202036	novel
MUC13	0.0497355	0.184805	novel
MUC16	0.0461062	0.120942	qPCR
MVK	0.0901837	0.113064	qPCR
MYO9B	0.126599	0.170477	novel
MYOC	0.0294421	0.0604821	qPCR
MZB1	0.0215446	0.0525598	novel
MZT1	0.085421	0.123748	novel
NAAA	0.0287941	0.0787949	qPCR
NADK	0.0399904	0.0887534	qPCR
NAMPT	0.0752958	0.105795	novel
NBL1	0.0222365	0.0391389	qPCR
NBN	0.0776518	0.126573	qPCR
NCAM1	0.0269893	0.054152	qPCR
NCAM2	0.0192974	0.0387064	novel
NCAN	0.0166894	0.0558329	qPCR
NCF2	0.0445449	0.078791	qPCR
NCK2	0.154432	0.167184	novel
NCLN	0.0789353	0.195099	qPCR
NCR1	0.0257192	0.0681238	qPCR
NCS1	0.0139761	0.0300777	novel
NDRG1	0.0424772	0.116641	novel
NDUFS6	0.0704978	0.194241	novel
NECTIN2	0.0177652	0.0310706	qPCR
NECTIN4	0.0295238	0.0570907	qPCR
NEFL	0.0514561	0.0892933	novel
NELL1	0.0186092	0.047413	novel
NELL2	0.0176596	0.0471189	novel
NFASC	0.0310492	0.0979077	novel
NFATC1	0.11037	0.138243	qPCR
NFATC3	0.0912391	0.206698	qPCR
NFKBIE	0.104149	0.128246	qPCR
NGF	0.0509688	0.0686099	qPCR
NID1	0.0286177	0.0454555	qPCR
NID2	0.074328	0.117691	qPCR
NINJ1	0.0455033	0.169609	qPCR
NME3	0.0164333	0.0267176	novel
NMNAT1	0.0568446	0.138684	qPCR
NOMO1	0.0180974	0.0352343	qPCR
NOS1	0.0575485	0.11181	novel
NOS3	0.0542231	0.0926653	qPCR
NOTCH1	0.0122158	0.0183297	qPCR
NOTCH3	0.0249248	0.0492732	qPCR
NPDC1	0.026742	0.0452504	qPCR
NPM1	0.0874363	0.146228	novel
NPPB	0.132657	0.27918	qPCR
NPPC	0.0258323	0.060896	qPCR
NPTN	0.070709	0.264563	novel
NPTX1	0.0291179	0.0951427	novel
NPTXR	0.0282503	0.0622108	qPCR
NPY	0.0508949	0.106174	novel
NRCAM	0.0253184	0.0527524	qPCR
NRP1	0.0286872	0.0478073	qPCR
NRP2	0.0413869	0.0660532	qPCR
NRTN	0.120705	0.163579	qPCR
NSFL1C	0.100636	0.120737	novel
NT5C3A	0.111327	0.112997	novel
NT5E	0.0218623	0.0652495	qPCR
NTF3	0.0322106	0.059788	qPCR
NTF4	0.0594782	0.199895	qPCR
NTproBNP	0.069707	0.193841	qPCR
NTRK2	0.0302085	0.0458603	qPCR
NTRK3	0.0171457	0.0317094	qPCR
NUB1	0.113929	0.129012	qPCR
NUCB2	0.0249025	0.0410309	qPCR
NUDC	0.052659	0.0665828	novel
NUDT2	0.100053	0.172394	novel
NUDT5	0.0780385	0.095752	qPCR
NXPH1	0.0604069	0.139904	novel
OBP2B	0.0173222	0.0826203	novel
ODAM	0.0428773	0.156875	novel
OGFR	0.03493	0.064718	novel
OGN	0.0224385	0.0615255	novel
OLR1	0.031386	0.0666493	qPCR
OMD	0.0208706	0.0822335	qPCR
OMG	0.0502934	0.11567	qPCR
OPTC	0.0239366	0.0713222	qPCR
OSCAR	0.0130756	0.0344354	qPCR
OSM	0.0521888	0.12687	qPCR
OSMR	0.0361645	0.0673546	qPCR
OXT	0.0331966	0.187216	novel
P4HB	0.0326703	0.0462076	qPCR
PADI2	0.0741572	0.234023	qPCR
PADI4	0.0735423	0.126133	novel
PAEP	0.0489665	0.266587	novel
PAG1	0.0633591	0.086689	qPCR
PAK4	0.116417	0.144988	qPCR
PAM	0.0181074	0.0331999	qPCR
PAMR1	0.0246621	0.045821	qPCR
PAPPA	0.0503228	0.102422	qPCR
PARK7	0.0715916	0.0769359	qPCR
PARP1	0.0762632	0.140607	qPCR
PBLD	0.0822897	0.128925	novel
PCDH1	0.0134221	0.0280623	novel
PCDH17	0.032973	0.0714631	qPCR
PCOLCE	0.0187712	0.0453191	qPCR
PCSK9	0.0332488	0.068403	qPCR
PDCD1	0.0263258	0.081273	qPCR
PDCD1LG2	0.0242072	0.0558781	qPCR
PDCD5	0.0841081	0.104796	novel
PDCD6	0.0337636	0.0779152	novel
PDGFA	0.066753	0.12495	qPCR
PDGFB	0.0678174	0.0918141	qPCR
PDGFC	0.0414926	0.0852902	qPCR
PDGFRA	0.0312428	0.0558233	qPCR
PDGFRB	0.0164811	0.0550111	qPCR
PDLIM7	0.150434	0.157548	novel
PDP1	0.108755	0.153988	qPCR
PEAR1	0.0277704	0.0429841	qPCR
PEBP1	0.0681645	0.0833442	qPCR
PECAM1	0.0443661	0.0662111	qPCR
PFDN2	0.137069	0.236966	novel
PFKFB2	0.064618	0.0902375	novel
PGF	0.0119943	0.0201135	qPCR
PGLYRP1	0.0188103	0.0428621	qPCR
PHOSPHO1	0.0189243	0.0443445	novel
PI3	0.0292495	0.10263	qPCR
PIGR	0.0269131	0.0505966	qPCR
PIK3AP1	0.0787689	0.116347	qPCR
PIK3IP1	0.0228259	0.04961	novel
PILRA	0.0185876	0.0604819	qPCR
PILRB	0.0203248	0.0937195	qPCR
PKLR	0.0360177	0.0575922	novel
PLA2G10	0.0302297	0.0806014	novel
PLA2G15	0.018221	0.0360546	novel
PLA2G1B	0.0166084	0.0452785	novel
PLA2G2A	0.0445075	0.121495	novel
PLA2G4A	0.100003	0.115206	qPCR
PLA2G7	0.0205597	0.0402271	qPCR
PLAT	0.0444265	0.0898885	qPCR
PLAU	0.0235965	0.0487386	qPCR
PLAUR	0.0140544	0.0299843	qPCR
PLIN1	0.0556323	0.10723	qPCR
PLIN3	0.0710967	0.0821843	novel
PLPBP	0.0969855	0.106687	novel
PLTP	0.0218519	0.0429309	qPCR
PLXDC1	0.0308287	0.05959	qPCR
PLXNA4	0.0669812	0.0894769	qPCR
PLXNB2	0.0135182	0.0296299	qPCR
PLXNB3	0.0647546	0.0779233	qPCR
PM20D1	0.0421937	0.313478	novel
PMVK	0.0660326	0.0782266	novel
PNLIPRP2	0.0290857	0.3861	novel
PNPT1	0.0802221	0.352797	novel
PODXL	0.0180793	0.0250804	qPCR
PODXL2	0.0240179	0.0617773	qPCR
POLR2F	0.0469263	0.071948	novel
PON2	0.052904	0.117765	qPCR
PON3	0.00875417	0.0254507	qPCR
PPCDC	0.0461622	0.0587127	novel
PPIB	0.120553	0.144413	qPCR
PPM1A	0.0671212	0.0858156	novel
PPME1	0.091289	0.104728	novel
PPP1R12A	0.15602	0.189129	novel
PPP1R2	0.11818	0.129331	qPCR
PPP1R9B	0.121356	0.130609	qPCR
PPP3R1	0.0437876	0.0636209	novel
PPY	0.0705422	0.160573	qPCR
PQBP1	0.0819944	0.145504	novel
PRCP	0.0186954	0.04563	qPCR
PRDX1	0.0863122	0.095786	qPCR
PRDX3	0.18291	0.238987	qPCR
PRDX5	0.103053	0.109364	qPCR
PRDX6	0.0534872	0.0686128	qPCR
PREB	0.0878106	0.129589	qPCR
PRELP	0.0150135	0.0265289	qPCR
PRKAB1	0.103651	0.165547	qPCR
PRKAR1A	0.0901005	0.117426	novel
PRKCQ	0.0930082	0.124517	qPCR
PRKRA	0.107868	0.127162	qPCR
PRL	0.0412783	0.0903797	novel
PROC	0.0219844	0.0346655	qPCR
PROK1	0.0339615	0.144594	qPCR
PRSS2	0.0296576	0.0814859	qPCR
PRSS27	0.0199656	0.0539668	qPCR
PRSS8	0.0199899	0.051378	qPCR
PRTFDC1	0.137876	0.145724	novel
PRTG	0.0136264	0.0317215	qPCR
PRTN3	0.0287044	0.074018	qPCR
PSG1	0.0281952	0.145358	novel
PSIP1	0.0666094	0.0908532	qPCR
PSMA1	0.127518	0.162526	qPCR
PSMD9	0.0546295	0.0660685	novel
PSME1	0.0409825	0.0459298	novel
PSME2	0.0343711	0.0509923	novel
PSMG3	0.0648288	0.083011	novel
PSPN	0.0261406	0.210034	novel
PSRC1	0.0876747	0.181759	novel
PTEN	0.0928677	0.102001	novel
PTGDS	0.0176497	0.0392374	novel
PTH1R	0.0192451	0.049778	qPCR
PTK7	0.0626374	0.111182	qPCR
PTN	0.0927019	0.15289	qPCR
PTPN1	0.151289	0.172075	novel
PTPN6	0.0896758	0.0988555	qPCR
PTPRF	0.0204553	0.0403805	qPCR
PTPRM	0.0228414	0.0383503	novel
PTPRN2	0.0253313	0.0559899	novel
PTPRS	0.0212618	0.0368421	qPCR
PTS	0.0520829	0.12824	novel
PTX3	0.0272183	0.0586428	qPCR
PVALB	0.064511	0.134645	qPCR
PVR	0.0208085	0.0392909	qPCR
PXN	0.0418894	0.092737	qPCR
QDPR	0.062744	0.0670935	qPCR
QPCT	0.0199959	0.0468006	qPCR
RAB37	0.113876	0.219247	novel
RAB6A	0.040168	0.129403	novel
RAB6B	0.0744741	0.162939	novel
RABEPK	0.0874989	0.176177	novel
RABGAP1L	0.11673	0.134909	novel
RAD23B	0.0933864	0.0909498	novel
RANGAP1	0.106356	0.169576	novel
RARRES1	0.0566664	0.136994	qPCR
RARRES2	0.0425773	0.0836434	qPCR
RASA1	0.0891848	0.127911	qPCR
RASSF2	0.0768812	0.100586	qPCR
RBKS	0.0220731	0.0457033	novel
RBP2	0.0549046	0.112745	novel
RBP5	0.0296275	0.0700909	novel
RCOR1	0.0525776	0.217991	qPCR
REG1A	0.020165	0.0494345	qPCR
REG1B	0.023086	0.0774687	novel
REG3A	0.0217899	0.0763528	qPCR
REG4	0.0203341	0.0450862	qPCR
RELT	0.0202575	0.0441886	qPCR
REN	0.0474962	0.121601	qPCR
RET	0.0233687	0.0515608	qPCR
RETN	0.0161557	0.0433993	qPCR
RGMA	0.0157997	0.0415543	qPCR
RGMB	0.0268208	0.0435903	qPCR
RGS8	0.112158	0.25674	qPCR
RHOC	0.0792497	0.0832775	novel
RILP	0.0662896	0.0754543	novel
RNASE3	0.0836421	0.159573	qPCR
RNASET2	0.017365	0.0314985	novel
RNF41	0.0843922	0.0889445	novel
ROBO1	0.014897	0.0308338	qPCR
ROBO2	0.0289799	0.0508124	qPCR
ROR1	0.0267087	0.0570438	qPCR
RP2	0.0751746	0.100205	novel
RRM2	0.0484044	0.0869004	novel
RRM2B	0.0863937	0.109832	qPCR
RSPO1	0.0246523	0.0442749	qPCR
RSPO3	0.0154443	0.0405165	qPCR
RTBDN	0.0307258	0.0558128	novel
RTN4R	0.0166932	0.0432653	qPCR
RUVBL1	0.0472991	0.279951	novel
RWDD1	0.100835	0.108679	novel
S100A11	0.0459177	0.0661367	qPCR
S100A12	0.0662283	0.126534	qPCR
S100A16	0.0764609	0.191113	novel
S100A4	0.0899116	0.101818	qPCR
S100P	0.0584641	0.12747	qPCR
SAMD9L	0.10975	0.128718	novel
SCAMP3	0.0972838	0.111959	qPCR
SCARA5	0.0230801	0.0387105	qPCR
SCARB1	0.0813328	0.272208	novel
SCARB2	0.0192469	0.0348057	qPCR
SCARF1	0.0441661	0.0542711	qPCR
SCARF2	0.0213014	0.0475077	qPCR
SCG2	0.0183968	0.0396918	novel
SCG3	0.0175844	0.0428885	novel
SCGB1A1	0.0202416	0.0672976	novel
SCGB3A2	0.027915	0.101373	qPCR
SCGN	0.087044	0.135543	novel
SCLY	0.0235613	0.0547739	novel
SCP2	0.088516	0.292093	novel
SCRN1	0.0800746	0.0965637	novel
SDC1	0.0303971	0.059316	qPCR
SDC4	0.0792532	0.0941256	qPCR
SELE	0.01718	0.0544431	qPCR
SELP	0.0410717	0.0629739	qPCR
SELPLG	0.0168263	0.0339566	qPCR
SEMA3F	0.027022	0.0464085	qPCR
SEMA4C	0.0339926	0.052322	qPCR
SEMA4D	0.0339418	0.044927	novel
SEMA7A	0.0162625	0.032527	qPCR
SEPTIN9	0.0664557	0.197728	novel
SERPINA11	0.0165553	0.0467023	novel
SERPINA12	0.0712491	0.234961	qPCR
SERPINA9	0.0381474	0.0892357	qPCR
SERPINB1	0.105644	0.127129	novel
SERPINB5	0.137293	0.178099	novel
SERPINB6	0.0798762	0.086695	qPCR
SERPINB8	0.0221874	0.0720282	qPCR
SERPINB9	0.0386061	0.0587159	novel
SERPINE1	0.0343739	0.0690211	qPCR
SESTD1	0.111818	0.171719	novel
SETMAR	0.0223525	0.0378257	novel
SEZ6L	0.025676	0.0612274	qPCR
SEZ6L2	0.0238287	0.0487673	qPCR
SF3B4	0.113948	0.170471	novel
SFRP1	0.0240792	0.0528178	novel
SFTPA1	0.0713089	0.175739	novel
SFTPA2	0.039909	0.122222	novel
SFTPD	0.0245243	0.0885008	qPCR
SH2B3	0.118418	0.158027	qPCR
SH2D1A	0.0649355	0.181297	qPCR
SHMT1	0.0657962	0.0957954	novel
SIAE	0.0815965	0.110106	novel
SIGLEC1	0.0240227	0.0605834	qPCR
SIGLEC10	0.0186149	0.0471154	qPCR
SIGLEC15	0.068703	0.250418	novel
SIGLEC5	0.0296737	0.192235	novel
SIGLEC6	0.00964553	0.049327	qPCR
SIGLEC7	0.0233911	0.0473931	qPCR
SIGLEC9	0.0103276	0.0319285	qPCR
SIRPA	0.0115897	0.0729538	qPCR
SIRPB1	0.0155771	0.0525329	qPCR
SIRT2	0.111839	0.12348	qPCR
SIRT5	0.0952034	0.118143	qPCR
SIT1	0.0677571	0.12189	qPCR
SKAP1	0.0641261	0.102092	qPCR
SKAP2	0.11154	0.121138	novel
SLAMF1	0.0845468	0.116889	qPCR
SLAMF6	0.0690469	0.0949408	novel
SLAMF7	0.0318502	0.093052	qPCR
SLAMF8	0.0378392	0.108267	qPCR
SLC16A1	0.0899955	0.181649	novel
SLC27A4	0.104847	0.149568	novel
SLC39A14	0.0384803	0.0668133	novel
SLC39A5	0.0390652	0.0922481	novel
SLIT2	0.0760343	0.169575	novel
SLITRK2	0.0199931	0.0451948	qPCR
SLITRK6	0.0350061	0.0591867	qPCR
SMAD1	0.149085	0.164698	qPCR
SMAD5	0.0181254	0.0302204	qPCR
SMARCA2	0.126195	0.198392	novel
SMOC1	0.0169143	0.0382845	novel
SMOC2	0.0196551	0.0469454	qPCR
SMPD1	0.0374091	0.0834901	qPCR
SMPDL3A	0.0230538	0.0843159	novel
SNAP23	0.0744014	0.0931354	qPCR
SNAP29	0.0804324	0.10533	qPCR
SNCG	0.0305924	0.0897384	novel
SNX9	0.104917	0.113272	novel
SOD1	0.0876249	0.102211	qPCR
SOD2	0.0361987	0.0585915	qPCR
SORCS2	0.0356164	0.0839887	qPCR
SORD	0.0349798	0.0728883	novel
SORT1	0.0223899	0.0365188	qPCR
SOST	0.0232407	0.0521486	qPCR
SPARC	0.0630023	0.0897885	qPCR
SPARCL1	0.0214332	0.0398136	qPCR
SPINK1	0.0338158	0.0838612	qPCR
SPINK4	0.0504473	0.17026	novel
SPINK5	0.0415471	0.111028	qPCR
SPINK6	0.0306992	0.0565027	novel
SPINT1	0.0246607	0.0443329	qPCR
SPINT2	0.0386377	0.1029	qPCR
SPOCK1	0.0256852	0.0471072	qPCR
SPON1	0.0209544	0.0403169	qPCR
SPON2	0.0222029	0.0369542	qPCR
SPP1	0.0178378	0.0549883	qPCR
SPRY2	0.121807	0.148909	qPCR
SRC	0.122218	0.146093	qPCR
SRP14	0.0740684	0.0918734	novel
SRPK2	0.14197	0.201885	qPCR
SSB	0.100256	0.284872	novel
SSC4D	0.0307451	0.196692	qPCR
SSC5D	0.0250976	0.0780341	novel
ST3GAL1	0.0224928	0.0768784	qPCR
ST6GAL1	0.0248477	0.0418509	qPCR
STAMBP	0.0706993	0.0749577	qPCR
STAT5B	0.114018	0.126048	novel
STC1	0.0473952	0.109528	qPCR
STC2	0.0174147	0.047933	novel
STIP1	0.115796	0.132031	qPCR
STK11	0.124077	0.158636	novel
STK24	0.177514	0.196096	novel
STK4	0.170084	0.199611	qPCR
STX16	0.102062	0.129749	qPCR
STX4	0.0718757	0.0934918	novel
STX6	0.112655	0.179365	qPCR
STX8	0.0949532	0.115836	qPCR
STXBP3	0.1053	0.122401	qPCR
SUGT1	0.12599	0.147393	novel
SULT1A1	0.117124	0.132175	qPCR
SULT2A1	0.0606234	0.169854	qPCR
SUMF2	0.0627633	0.115622	qPCR
SUSD1	0.0426732	0.0649499	novel
SUSD2	0.0176096	0.0446296	novel
TACC3	0.141219	0.172633	qPCR
TACSTD2	0.0146067	0.033043	qPCR
TAFA5	0.029254	0.064857	novel
TANK	0.157615	0.199756	qPCR
TARBP2	0.147033	0.138604	novel
TBC1D17	0.0739341	0.103478	novel
TBC1D23	0.165643	0.193738	novel
TBC1D5	0.116682	0.138548	novel
TBCB	0.110256	0.117995	novel
TBCC	0.10618	0.107501	novel
TBL1X	0.109737	0.13203	novel
TCL1A	0.04529	0.138038	qPCR
TCL1B	0.133232	0.346852	qPCR
TCN2	0.0136718	0.0313063	qPCR
TDGF1	0.0303763	0.320542	novel
TDRKH	0.154065	0.189976	qPCR
TEK	0.018148	0.0322839	qPCR
TFF1	0.033643	0.164708	novel
TFF2	0.0167219	0.0639979	qPCR
TFF3	0.0277409	0.0632335	qPCR
TFPI	0.020503	0.0384564	qPCR
TFPI2	0.0214145	0.052145	qPCR
TFRC	0.0323389	0.0767878	qPCR
TGFA	0.0196306	0.0421253	qPCR
TGFB1	0.0228096	0.0349556	qPCR
TGFBI	0.0180026	0.0351713	qPCR
TGFBR2	0.0227556	0.05032	qPCR
TGFBR3	0.0235075	0.0745638	qPCR
TGM2	0.0676611	0.102366	qPCR
THBD	0.0212182	0.0424604	qPCR
THBS2	0.0256373	0.0487608	qPCR
THBS4	0.0287176	0.0671054	qPCR
THOP1	0.0182954	0.0349848	qPCR
THPO	0.0333593	0.0564347	qPCR
THY1	0.014924	0.0297861	qPCR
TIA1	0.219036	0.241731	novel
TIE1	0.0204034	0.0478155	qPCR
TIGAR	0.0995937	0.145577	qPCR
TIMD4	0.0266035	0.0643537	qPCR
TIMP1	0.0147797	0.0260374	qPCR
TIMP3	0.078215	0.152695	novel
TIMP4	0.0232408	0.0511988	qPCR
TINAGL1	0.0218702	0.0348123	qPCR
TJAP1	0.147924	0.168233	novel
TLR3	0.0163586	0.0884041	qPCR
TMPRSS15	0.0567299	0.148031	qPCR
TMPRSS5	0.0156945	0.057146	qPCR
TMSB10	0.0710859	0.102254	qPCR
TNC	0.0370078	0.0814091	qPCR
TNF	0.111013	0.124497	qPCR
TNFAIP8	0.132285	0.202674	novel
TNFRSF10A	0.026868	0.0510033	qPCR
TNFRSF10B	0.0175229	0.0330298	qPCR
TNFRSF10C	0.0196238	0.0740271	qPCR
TNFRSF11A	0.0163138	0.0379079	qPCR
TNFRSF11B	0.0143802	0.0366204	qPCR
TNFRSF12A	0.0360661	0.0576353	qPCR
TNFRSF13B	0.0190551	0.0442242	qPCR
TNFRSF13C	0.041516	0.0962882	novel
TNFRSF14	0.0196415	0.0319198	qPCR
TNFRSF19	0.0137629	0.0308133	qPCR
TNFRSF1A	0.0209282	0.0458595	qPCR
TNFRSF1B	0.0176019	0.04168	qPCR
TNFRSF21	0.0147075	0.0295493	qPCR
TNFRSF4	0.0150638	0.0391497	qPCR
TNFRSF6B	0.0231919	0.0587262	qPCR
TNFRSF8	0.0210181	0.0558565	novel
TNFRSF9	0.0183093	0.044033	qPCR
TNFSF10	0.0110363	0.0202637	qPCR
TNFSF11	0.0524539	0.117079	qPCR
TNFSF12	0.0132554	0.0196966	qPCR
TNFSF13	0.0171254	0.0375712	qPCR
TNFSF13B	0.0192991	0.0364159	qPCR
TNFSF14	0.0536476	0.0743361	qPCR
TNNI3	0.0910594	0.158994	qPCR
TNR	0.0279439	0.0683785	qPCR
TNXB	0.0215096	0.0414754	qPCR
TP53	0.097595	0.126246	qPCR
TP53INP1	0.0597305	0.150135	novel
TPMT	0.104141	0.127577	novel
TPP1	0.0205398	0.0452875	qPCR
TPPP3	0.0572742	0.103445	novel
TPSAB1	0.00996356	0.0846639	qPCR
TPT1	0.0973728	0.44623	novel
TRAF2	0.10504	0.126379	qPCR
TREM2	0.0163129	0.0524718	novel
TREML2	0.0250199	0.0550285	qPCR
TRIAP1	0.0903837	0.0870721	novel
TRIM21	0.0681031	0.0822267	qPCR
TRIM5	0.140393	0.168789	qPCR
TSHB	0.0640191	0.124063	qPCR
TSLP	0.0835151	0.155417	qPCR
TSPAN1	0.047779	0.193219	novel
TST	0.124427	0.156117	novel
TXLNA	0.0834731	0.099217	qPCR
TXNDC15	0.0187864	0.0530583	novel
TXNDC5	0.107938	0.143108	qPCR
TXNRD1	0.0797058	0.0921612	novel
TYMP	0.0690687	0.0819815	qPCR
TYRO3	0.0202622	0.0380264	qPCR
UBAC1	0.04325	0.0546849	novel
ULBP2	0.0298098	0.0642345	qPCR
UMOD	0.016525	0.0601649	qPCR
USO1	0.116416	0.135189	novel
USP8	0.147432	0.170689	qPCR
UXS1	0.0442696	0.127692	novel
VAMP5	0.0951451	0.155453	qPCR
VASH1	0.202842	0.240089	qPCR
VASN	0.0288389	0.0483089	qPCR
VAT1	0.0276725	0.0467614	novel
VCAM1	0.0208036	0.0407165	qPCR
VCAN	0.0192034	0.0553376	qPCR
VEGFA	0.0164595	0.037245	qPCR
VEGFC	0.0433043	0.0661557	qPCR
VEGFD	0.0118578	0.0424606	qPCR
VIM	0.133124	0.156259	qPCR
VMO1	0.0358663	0.149015	novel
VNN2	0.0221369	0.0610271	novel
VPS37A	0.147726	0.151002	novel
VPS53	0.167121	0.187602	novel
VSIG4	0.0256707	0.0630524	qPCR
VSIR	0.0787489	0.131826	novel
VSTM1	0.0595647	0.133599	novel
VSTM2L	0.092719	0.222197	novel
VTA1	0.0908606	0.116981	novel
VTCN1	0.0839756	0.115632	novel
VWA1	0.02254	0.0489376	novel
VWC2	0.0178607	0.0544136	qPCR
VWF	0.0597042	0.0976614	qPCR
WARS	0.0295017	0.0529531	novel
WAS	0.227508	0.353326	qPCR
WASF1	0.147283	0.178655	qPCR
WASF3	0.215681	0.27125	qPCR
WFDC12	0.0430081	0.121239	novel
WFDC2	0.0212969	0.0423806	qPCR
WFIKKN1	0.0211725	0.0662007	qPCR
WFIKKN2	0.0144532	0.0403073	qPCR
WIF1	0.0178984	0.0400182	qPCR
WISP1	0.018268	0.0402653	qPCR
WISP2	0.0396256	0.0556875	novel
WNT9A	0.0422438	0.070756	qPCR
WWP2	0.056736	0.0580468	novel
XCL1	0.0241733	0.119197	qPCR
XG	0.026466	0.0711936	qPCR
XPNPEP2	0.0193057	0.116813	qPCR
XRCC4	0.0954501	0.118675	novel
YES1	0.102936	0.123675	qPCR
YTHDF3	0.146793	0.17658	novel
ZBTB16	0.115504	0.156068	qPCR
ZBTB17	0.0353948	0.0741104	qPCR

## Sheet: Figure3b
CHR	SNP	BP	-Log10P	Associated protein	SNP_type
1	.	2756585	6.49026	IL1B	non-sig
1	.	4632557	12.0705	XCL1	Trans
1	rs72632043	7749323	6.2389	THBS4	non-sig
1	rs9435012	8130647	6.50059	DLK1	non-sig
1	rs2781085	8937565	6.54318	LAMA4	non-sig
1	rs3765963	8974539	9.34352	CA6	non-sig
1	rs760216457	9116730	7.56671	RTBDN	non-sig
1	rs374129254	9198923	12.3165	IL20	Trans
1	rs6660876	9513904	6.66394	PTGDS	non-sig
1	rs17390405	13622592	6.86519	PAK4	non-sig
1	rs374717165	16750317	6.14923	TNFRSF1A	non-sig
1	rs56169608	18113497	6.14594	NPPC	non-sig
1	rs759903141	18787883	6.92555	GPNMB	non-sig
1	rs11573156	19979653	13.4618	PLA2G2A	Cis
1	rs115300812	21987913	8.04934	CTF1	non-sig
1	rs158765	22615151	6.79344	ANGPT2	non-sig
1	rs79956188	23540747	7.08124	CTSD	non-sig
1	rs150781545	28497955	6.07402	APEX1	non-sig
1	rs72652775	30664303	6.54242	PRKAB1	non-sig
1	rs75386633	39996318	7.64724	IL13RA1	non-sig
1	rs34563685	44092118	6.78042	SORCS2	non-sig
1	rs111324816	53136340	6.92702	CRIP2	non-sig
1	rs4916031	65215860	7.5499	APLP1	non-sig
1	rs12027261	65369880	9.33885	TPMT	non-sig
1	rs12758529	66463397	6.2136	CLC	non-sig
1	rs1872578	72009878	6.16134	HEXIM1	non-sig
1	rs142289730	72498039	8.41533	CCL22	non-sig
1	rs34866377	76573866	6.13001	MIF	non-sig
1	rs34866377	76573866	6.6306	PEBP1	non-sig
1	rs34866377	76573866	7.20663	SERPINB1	non-sig
1	rs34866377	76573866	6.58419	NUDT5	non-sig
1	rs34866377	76573866	7.15583	DBI	non-sig
1	rs34866377	76573866	6.04206	PARK7	non-sig
1	rs12409525	78242709	8.87354	AGR2	non-sig
1	rs757500647	82132387	6.0381	ENPP2	non-sig
1	rs719793	82499768	6.46206	CD4	non-sig
1	rs495163	89182399	7.20461	GBP4	non-sig
1	rs6428571	90135376	6.59482	CA4	non-sig
1	rs201784890	91095535	7.21155	MEGF10	non-sig
1	rs12760900	95111318	7.28601	CDH2	non-sig
1	rs12023630	97140924	7.12309	XRCC4	non-sig
1	rs12742114	101202202	6.78968	IL12B	non-sig
1	rs12742114	101202202	6.78968	IL12A	non-sig
1	rs12742114	101202202	6.78968	IL12RB1	non-sig
1	rs3818562	109757819	7.21268	LBR	non-sig
1	rs3818562	109757819	6.60328	MESD	non-sig
1	rs3818562	109757819	6.07319	CNPY4	non-sig
1	rs3818562	109757819	6.6135	TJAP1	non-sig
1	rs3818562	109757819	6.63116	CIAPIN1	non-sig
1	rs3818562	109757819	7.54409	SNAP29	non-sig
1	rs574631537	113849594	8.0017	HMOX2	non-sig
1	rs574631537	113849594	7.60293	NT5E	non-sig
1	rs78496259	118944532	6.56019	YTHDF3	non-sig
1	.	120757038	7.24359	SCGN	non-sig
1	.	122825494	6.54394	LGALS3	non-sig
1	.	122992139	8.51089	ANKRD54	non-sig
1	.	123036329	6.33904	MMP9	non-sig
1	.	123080252	6.14014	KLK8	non-sig
1	.	123294154	9.40154	DUSP3	non-sig
1	.	123426895	7.99097	SCGB3A2	non-sig
1	.	123494759	7.86012	HGF	non-sig
1	.	123872407	6.13853	EFNA4	non-sig
1	.	124024213	10.7775	ADGRG1	Trans
1	.	124342607	6.13703	S100A12	non-sig
1	.	124450355	6.20936	PLIN3	non-sig
1	.	124476266	7.75154	ATP6V1D	non-sig
1	.	124580921	11.5303	ORAOV1	Trans
1	.	124671613	6.09593	PRDX3	non-sig
1	.	143235339	12.4963	IL10RA	Trans
1	.	143247694	6.99568	APP	non-sig
1	.	143262061	6.95234	SERPINB9	non-sig
1	.	146891105	6.97021	PADI4	non-sig
1	rs2153463	147652507	11.0852	ACP6	Cis
1	rs146883961	151320109	8.031	IL17F	non-sig
1	rs34697115	151724803	6.02849	NEFL	non-sig
1	rs72706888	153273958	8.83893	TGFBR3	non-sig
1	rs72706888	153273958	10.6183	RAB6A	Trans
1	rs61812598	154447611	13.1349	IL6R	Cis
1	rs12145743	156730859	20.0301	HDGF	Cis
1	rs2210913	157699203	12.2678	FCRL3	Cis
1	rs34687326	159830120	11.2894	SLAMF8	Cis
1	rs12122674	161236176	8.95156	GSAP	non-sig
1	rs750961034	161458853	7.4973	STC1	non-sig
1	rs10494359	161494086	15.1292	FCGR2A	Cis
1	rs149519437	162120079	11.6698	PARP1	Trans
1	rs55687081	162160259	6.73874	ZBTB17	non-sig
1	rs7547605	162960054	7.09686	TSHB	non-sig
1	rs283695	165407262	7.0317	IL1RN	non-sig
1	rs3820367	165438832	7.45668	SEMA4C	non-sig
1	.	182360352	7.52724	GRK5	non-sig
1	rs1711758	189970619	6.76777	PRKRA	non-sig
1	rs567185	201794371	7.07309	FABP9	non-sig
1	rs946262	203189101	8.18462	CHI3L1	non-sig
1	rs150192398	203217822	14.0842	CHIT1	Cis
1	rs2071533	205043070	12.0787	CNTN2	Cis
1	rs112268616	205847765	8.0045	PM20D1	non-sig
1	rs4457634	212185325	6.17777	RHOC	non-sig
1	rs544709513	212193922	6.3919	ITGB1BP2	non-sig
1	rs12083333	218098442	7.1125	CX3CL1	non-sig
1	rs11296443	223489044	6.43415	MTPN	non-sig
1	rs360057	225886863	8.04005	LEFTY2	non-sig
1	rs2357798	233558877	6.02498	REG4	non-sig
1	rs369845870	233646531	7.9024	CD164	non-sig
1	rs2943794	234935793	6.90309	CD163	non-sig
1	rs2943794	234935793	6.3091	SIGLEC1	non-sig
1	rs72443403	236632917	7.50976	TIE1	non-sig
1	rs11803405	238100483	7.41862	ACOX1	non-sig
1	rs3934397	240020424	6.39491	VIM	non-sig
1	rs11577744	240178511	6.12854	REG1A	non-sig
1	rs12036599	240831628	6.46763	DDC	non-sig
1	rs201015891	241089065	8.27157	TFF1	non-sig
1	rs61846302	241993731	6.57106	DAB2	non-sig
1	rs766560532	243317319	7.27491	STXBP3	non-sig
1	rs59605141	245150709	6.15889	LRP1	non-sig
1	rs56206147	245904247	6.3332	PTS	non-sig
2	rs62117584	1756110	6.94462	IL1R2	non-sig
2	rs201138507	2295685	13.9292	JUN	Trans
2	rs10194442	3713439	6.81987	EFNA1	non-sig
2	rs11692207	8143001	11.4665	2020-09-09	Trans
2	rs76565178	8875194	11.8935	SLIT2	Trans
2	rs2559072	15914845	6.66214	TP53	non-sig
2	rs761448088	21410043	6.19908	VWC2	non-sig
2	rs79548295	24962650	12.3298	BMP6	Trans
2	rs79548295	24962650	8.17816	SPP1	non-sig
2	rs79548295	24962650	8.66696	OMD	non-sig
2	rs116692839	29208044	6.31211	GLO1	non-sig
2	rs79936484	36859261	7.41094	TPPP3	non-sig
2	rs771128109	38254452	11.7251	NXPH1	Trans
2	rs750280930	40133701	9.70027	CXCL9	non-sig
2	rs6715182	45280377	6.57545	ANGPTL1	non-sig
2	rs281501	46190507	6.90483	LEP	non-sig
2	rs147957045	46472732	8.12884	IL2RB	non-sig
2	rs7572795	51154871	6.25243	KITLG	non-sig
2	rs77651381	53690251	7.17803	ICAM5	non-sig
2	rs1432569	56122391	6.97798	CALCOCO1	non-sig
2	rs561729495	60105128	6.57235	ARSA	non-sig
2	rs35370183	61581034	6.20733	ITGA11	non-sig
2	rs12614390	61597797	6.73119	FAP	non-sig
2	rs35052958	61615773	6.00524	ADGRG2	non-sig
2	rs59750766	64046745	6.40428	NUCB2	non-sig
2	rs10490585	65854240	6.76145	NOS3	non-sig
2	rs4542888	69102640	6.229	CD38	non-sig
2	rs72842506	70367525	7.68256	FLT1	non-sig
2	rs77231634	73369844	6.57626	CST3	non-sig
2	rs115288438	73598061	6.17862	LGALS9	non-sig
2	rs568000864	74796113	10.5701	CLSPN	Trans
2	rs146305173	75632665	9.09881	FMNL1	non-sig
2	rs74860296	76817251	6.47405	KYNU	non-sig
2	rs1630540	78995983	10.7765	NUDT2	Trans
2	rs35409336	84337289	6.65777	TGM2	non-sig
2	rs11406108	84979522	7.69443	LTA4H	non-sig
2	rs6886	85394936	12.1458	CAPG	Cis
2	rs62141764	87870828	7.6517	IL17D	non-sig
2	rs141457961	88150130	6.43652	CETN2	non-sig
2	rs141480451	88180582	6.92702	CDH3	non-sig
2	.	92311510	11.3863	FCRLB	Trans
2	.	92362804	7.01309	NOTCH1	non-sig
2	.	93370164	6.65014	GUSB	non-sig
2	.	93798630	6.2508	ITGB5	non-sig
2	rs1514915	98834421	12.6247	AMBN	Trans
2	rs1420091	102300774	11.1075	IL1RL1	Cis
2	rs1861246	102350323	11.4254	IL18R1	Cis
2	rs7589737	106528204	6.00537	OMG	non-sig
2	rs112377096	108274342	6.71988	CD300LG	non-sig
2	.	109078245	7.17594	PBLD	non-sig
2	.	111590784	6.42458	SEZ6L	non-sig
2	rs200630164	113622697	6.11503	GGH	non-sig
2	rs6755511	119373482	10.8027	CCL19	Trans
2	rs62166973	120601814	7.54333	CCL3	non-sig
2	rs62166973	120601814	6.80024	RELT	non-sig
2	rs13417230	133393885	7.55021	STK11	non-sig
2	rs6430673	136983371	6.08061	SDC4	non-sig
2	rs6430673	136983371	6.36694	HPCAL1	non-sig
2	rs6430673	136983371	6.19457	MITD1	non-sig
2	rs34400200	137983525	8.19335	HNMT	non-sig
2	rs1520090	139838514	8.84406	RABEPK	non-sig
2	rs16844936	140912333	13.95	CLSTN1	Trans
2	rs13024702	143011927	6.80632	TREML2	non-sig
2	rs13425045	153151888	11.7881	DDAH1	Trans
2	rs528865624	154621945	6.61083	TPP1	non-sig
2	rs7588230	159797209	6.08688	ACP5	non-sig
2	rs7595388	159899834	15.553	LY75	Cis
2	rs564694189	160445996	13.6123	LYPD1	Trans
2	rs372679049	163232396	6.12738	TIGAR	non-sig
2	rs16848747	163652744	7.31489	LAMP3	non-sig
2	rs76174914	163779691	6.4773	CBLN4	non-sig
2	rs115565090	179397709	7.45173	ICA1	non-sig
2	rs7557703	182596728	7.54668	CCL23	non-sig
2	rs60911081	188002447	6.97716	NPPB	non-sig
2	rs11683679	190942620	7.45026	ENTPD5	non-sig
2	rs72918181	192149395	12.265	SSB	Trans
2	rs34313854	192708880	6.39751	ALDH1A1	non-sig
2	rs17532176	200460310	6.42228	TNFRSF4	non-sig
2	rs13027605	201278534	6.32911	NPY	non-sig
2	rs111398359	204288106	7.13662	CASC4	non-sig
2	rs111398359	204288106	6.02068	CTSS	non-sig
2	rs35663914	204596960	6.81333	MEGF9	non-sig
2	rs1955372	216966499	6.83268	TBC1D5	non-sig
2	rs1955372	216966499	6.77495	MAP3K5	non-sig
2	rs62176669	217287360	6.36271	RASSF2	non-sig
2	.	225786032	12.4265	HSP90B1	Trans
2	rs72967047	228134026	7.98047	PLA2G7	non-sig
2	rs12478529	232421944	7.15403	ALPP	non-sig
2	rs201791937	233579379	6.62986	LGALS1	non-sig
2	rs145991084	236062436	8.29209	WIF1	non-sig
2	rs369258699	241820036	14.372	MUC13	Trans
3	rs139122744	2119788	6.73731	CA13	non-sig
3	rs7641285	2206173	7.40528	IL6ST	non-sig
3	rs769646	3761293	11.0593	LRRN1	Cis
3	rs12489120	4978778	10.4261	IL5	Trans
3	rs62245624	5756316	6.89143	CLUL1	non-sig
3	rs73015505	7409921	7.30892	PRSS27	non-sig
3	rs190267103	8676944	6.21042	ISM1	non-sig
3	rs13099701	10633097	7.1986	GRN	non-sig
3	rs13081468	11287067	6.66154	PRELP	non-sig
3	rs57222969	11368229	6.44093	CDCP1	non-sig
3	rs6788856	12571356	6.8216	B4GAT1	non-sig
3	rs200618199	14854427	7.10869	CTSB	non-sig
3	rs1656676	21380972	7.30399	RSPO1	non-sig
3	rs941350	22062426	9.75154	C2	non-sig
3	rs73049308	22779641	6.66837	TFRC	non-sig
3	rs377640354	23354123	6.70246	NPM1	non-sig
3	rs4619751	27009661	7.71354	ESAM	non-sig
3	rs2122852	32143025	7.18569	ANGPTL4	non-sig
3	rs11129616	34773314	7.25775	ST6GAL1	non-sig
3	rs1113404	35369189	6.97306	NFATC3	non-sig
3	rs531220361	38929170	7.38913	IGSF8	non-sig
3	rs7630966	43113277	7.15689	NRTN	non-sig
3	rs73072626	44453822	6.32514	PLA2G1B	non-sig
3	rs12637537	45094373	6.50529	TYMP	non-sig
3	rs6786350	45111065	6.68529	CD209	non-sig
3	rs1520484	46472191	6.03896	CD48	non-sig
3	rs72065354	46556966	13.5799	TDGF1	Cis
3	rs6445538	52840272	11.0232	MME	Trans
3	rs6445608	53843206	9.36432	IL17RB	non-sig
3	rs55896811	53984962	6.18019	EDAR	non-sig
3	rs368221075	56033054	6.33923	DSG2	non-sig
3	rs4524293	58517614	6.63658	ESM1	non-sig
3	rs1683344	59764500	6.84771	ZBTB16	non-sig
3	rs115373386	62450015	10.4011	CCL7	Trans
3	rs7621265	65370534	7.86044	SLC39A5	non-sig
3	.	69540666	12.9555	CDHR5	Trans
3	rs62254638	78323644	7.22519	LY9	non-sig
3	rs13433718	83154799	10.0309	CDHR1	non-sig
3	rs1877512	86227484	6.4583	FMR1	non-sig
3	rs367992758	86335831	7.96537	CLEC4A	non-sig
3	rs201267084	87268081	9.79129	RAB37	non-sig
3	.	91246386	6.62288	GAS6	non-sig
3	rs10935480	98713142	8.31596	ICAM2	non-sig
3	rs5851270	101380638	6.80827	RASA1	non-sig
3	rs635268	101883219	7.10602	TFPI	non-sig
3	rs12494924	104920877	6.08571	EPHA2	non-sig
3	rs34339736	106973730	6.90518	PSMA1	non-sig
3	rs77122835	116459821	6.00375	ADAM15	non-sig
3	rs35604258	122845607	6.55191	PVR	non-sig
3	rs6768090	122941871	6.93779	ACAA1	non-sig
3	rs16835545	124525632	6.6517	PPM1A	non-sig
3	rs72971161	126583077	6.11205	PTN	non-sig
3	rs1014470	127912063	13.6885	LILRA2	Trans
3	rs7612413	128408962	7.82391	HSPB1	non-sig
3	rs9859219	130338691	6.85047	NCAN	non-sig
3	rs6785853	131945143	6.20691	SAMD9L	non-sig
3	rs6785853	131945143	6.02109	USO1	non-sig
3	rs368425994	136867185	6.65033	NUDC	non-sig
3	rs113285859	148280092	8.22834	MEPE	non-sig
3	rs540225104	150165970	6.92118	TNFRSF1B	non-sig
3	rs535837992	153267801	7.84073	RUVBL1	non-sig
3	rs9858921	161431158	7.88406	CRHR1	non-sig
3	rs76748782	162408157	7.23388	TNF	non-sig
3	rs11915706	168346282	6.46993	GDF15	non-sig
3	rs141440164	174710471	8.52129	DCTN1	non-sig
3	rs282882	178442890	8.26313	CD74	non-sig
3	rs4857649	178504358	8.44587	ARHGAP1	non-sig
3	rs74525271	180430500	6.85449	RILP	non-sig
3	rs75946204	184616891	6.36351	PDGFB	non-sig
3	rs7637064	187440741	6.1362	CD58	non-sig
3	rs111316404	190114065	6.98885	AHSP	non-sig
3	rs11927365	190626339	21.1889	IL1RAP	Cis
3	rs13080388	194257765	6.04489	SPINK5	non-sig
3	.	195481949	7.42308	THBD	non-sig
3	rs5018761	197033307	12.8193	TSPAN1	Trans
4	rs114649518	702123	6.84073	KIT	non-sig
4	rs115468858	6621615	8.19935	AGR3	non-sig
4	rs13303145	8832355	9.74328	IKZF2	non-sig
4	rs13113971	10340720	6.88339	GBP2	non-sig
4	rs73224659	15712566	17.2681	BST1	Cis
4	rs368428229	17035148	6.36978	FYB1	non-sig
4	rs34345844	23294129	9.19935	NFKBIE	non-sig
4	rs73243683	24188512	8.85109	CEBPB	non-sig
4	rs73252578	25314683	6.80995	VSIR	non-sig
4	rs2015647	27398969	6.54136	TACSTD2	non-sig
4	rs1037080	32588450	6.45531	MMP3	non-sig
4	rs13124644	37343845	7.27303	FRZB	non-sig
4	rs6854452	39444717	9.34189	KLB	non-sig
4	rs73242413	39834206	7.06048	GGT5	non-sig
4	rs73235680	40715866	7.26873	C1QTNF1	non-sig
4	rs781650195	40982203	6.43783	CEACAM1	non-sig
4	rs772252563	41118048	6.06895	LRRC25	non-sig
4	rs145130633	41346577	7.36151	COL6A3	non-sig
4	rs35222595	44221347	6.6247	ITGB6	non-sig
4	rs35892737	47358402	6.40506	CRISP2	non-sig
4	rs62638571	49112485	7.20384	CCL28	non-sig
4	rs201492678	49118753	6.79102	PLAT	non-sig
4	rs78512764	49181265	6.52768	BPIFB1	non-sig
4	rs10452410	49641634	9.84863	LEPR	non-sig
4	.	49645500	13.1254	LYAR	Trans
4	.	49803226	6.65404	DLL1	non-sig
4	.	50156597	6.80438	DNER	non-sig
4	.	51243706	7.23299	DPP4	non-sig
4	rs2412643	55376406	6.69832	TNFSF13	non-sig
4	rs559242636	56326741	6.43286	VWF	non-sig
4	rs76643463	57245707	6.48307	THPO	non-sig
4	rs4865215	57311659	6.29826	IL2	non-sig
4	rs11301966	70676073	6.93892	DPP10	non-sig
4	rs4694639	73833337	8.38785	CXCL6	non-sig
4	rs3117604	73868951	10.8993	CXCL1	Cis
4	rs77937714	74171243	7.77521	PREB	non-sig
4	rs2175640	75713721	6.5817	LAYN	non-sig
4	rs11315314	75956407	6.38945	KLRD1	non-sig
4	rs201059615	77984787	6.55052	MRPL46	non-sig
4	rs10518195	78172245	7.44831	SLAMF7	non-sig
4	rs16998073	80263187	7.95664	FGF5	non-sig
4	rs4371608	81415638	6.84164	IGFBPL1	non-sig
4	rs6532141	89235478	6.30068	CXCL8	non-sig
4	rs987515	98752391	7.20719	LYPD3	non-sig
4	rs56277608	105666159	6.6306	PI3	non-sig
4	rs143743892	106994483	7.60206	TIMP4	non-sig
4	rs140382241	107727054	6.43215	MNDA	non-sig
4	rs12641993	110578823	7.06666	WFIKKN1	non-sig
4	rs35360123	123882754	6.6216	CANT1	non-sig
4	rs28456101	136116402	6.84224	CD22	non-sig
4	rs6836986	140430860	7.54653	IL10	non-sig
4	rs200722919	142280067	6.59414	CXADR	non-sig
4	.	147119865	6.41714	ADH4	non-sig
4	rs1279187	160195400	7.27597	SERPINB5	non-sig
4	rs145811847	160671035	6.22069	NT5C3A	non-sig
4	rs1367548	164080672	6.17393	OSM	non-sig
4	rs78727177	167787066	6.21304	MAX	non-sig
4	rs78727177	167787066	7.06641	FLI1	non-sig
4	rs9312509	171636728	7.03395	CD274	non-sig
4	rs3796654	171814746	7.78383	CHRDL2	non-sig
4	rs372496362	174294844	7.40572	HSPA1A	non-sig
4	rs372496362	174294844	8.08938	FIS1	non-sig
4	rs372496362	174294844	7.25282	CD40	non-sig
4	rs372496362	174294844	7.25485	HTRA2	non-sig
4	rs74991463	175979550	8.6515	SMARCA2	non-sig
4	rs10015913	177842332	6.26906	ANPEP	non-sig
4	rs11733541	178793629	6.31417	CRTAC1	non-sig
4	rs17075459	184202497	6.72515	HLA-E	non-sig
4	rs3775291	186082920	11.9859	TLR3	Cis
5	rs28636067	199300	23.9234	PDCD6	Cis
5	rs111811964	258323	6.48598	BCAM	non-sig
5	rs13354070	3661890	6.03301	CXCL16	non-sig
5	rs2925745	15248516	7.38838	IL33	non-sig
5	rs17525270	15957041	7.16967	EIF5A	non-sig
5	rs70957038	21430767	7.24086	PAMR1	non-sig
5	rs375412033	22117478	10.446	BCL2L11	Trans
5	.	23628810	12.6278	CDH15	Trans
5	rs12186501	24852674	6.02461	CPVL	non-sig
5	rs200451696	29749179	6.10127	NTF3	non-sig
5	rs34021859	32007909	6.0277	ART3	non-sig
5	rs4867105	32213564	6.35409	DCTPP1	non-sig
5	rs268738	33300467	6.57398	AXL	non-sig
5	rs4579224	34439880	6.65463	RARRES2	non-sig
5	rs11311801	34664414	6.00577	PLIN1	non-sig
5	rs11406102	35873021	14.0326	IL7R	Cis
5	rs111852612	39902481	8.25034	WNT9A	non-sig
5	.	47064025	6.85418	TNF	non-sig
5	.	47116911	8.68487	FOXO3	non-sig
5	.	49735192	6.81276	LTBR	non-sig
5	.	49802550	6.96617	EPHA1	non-sig
5	rs186618209	52089967	6.91151	PDCD1LG2	non-sig
5	rs4865785	53811489	6.26849	L1CAM	non-sig
5	rs552124198	61377027	7.5373	PSME1	non-sig
5	rs12188627	61424855	8.04915	IMPA1	non-sig
5	rs11745510	65492554	6.0017	SIT1	non-sig
5	rs543636535	67328550	11.0245	ARNT	Trans
5	rs373022734	76917820	9.13336	CRHBP	non-sig
5	rs12652467	79568822	7.47939	PPCDC	non-sig
5	rs1486285	85299893	7.43451	TNC	non-sig
5	rs7724237	85898714	9.02854	KRT5	non-sig
5	rs183606339	86381544	10.6174	AIF1	Trans
5	.	96534801	6.80883	ENTPD2	non-sig
5	rs182624	97137720	7.01493	NADK	non-sig
5	rs11332426	98011327	6.31903	CD177	non-sig
5	.	102359084	8.26801	IGF1R	non-sig
5	rs114536492	109478510	8.26873	METAP1	non-sig
5	rs757532737	118112696	6.32652	WFDC2	non-sig
5	rs422297	119496231	7.38038	CD160	non-sig
5	rs61268630	120942769	6.37448	STIP1	non-sig
5	.	133527494	6.59482	PROK1	non-sig
5	rs3733897	134887903	7.22768	TXNDC15	non-sig
5	rs35475163	138693449	9.36331	STC2	non-sig
5	rs200144398	147718950	6.34544	ROBO2	non-sig
5	rs3816018	150128912	23.7275	PDGFRB	Cis
5	rs62377649	159417981	11.2876	VSTM2L	Trans
5	rs10060022	162990639	6.00776	ADAM23	non-sig
5	rs555288	163736277	6.98172	SOST	non-sig
5	rs13173922	169678495	8.81417	SF3B4	non-sig
5	rs13176824	171550928	6.04412	TNFRSF11B	non-sig
5	rs10071005	172510348	6.5857	ADGRE2	non-sig
5	rs17688826	173659867	6.67081	KLRB1	non-sig
5	rs2890874	175372945	7.50183	SNX9	non-sig
5	rs2890874	175372945	8.7062	CD2AP	non-sig
5	rs2890874	175372945	6.37397	DIABLO	non-sig
5	rs2890874	175372945	6.47095	RABGAP1L	non-sig
5	rs2890874	175372945	7.36091	BCR	non-sig
5	rs2890874	175372945	6.44346	RNF41	non-sig
5	rs4868578	177783869	6.66454	ACVRL1	non-sig
6	rs370627898	1819777	9.83953	IL1A	non-sig
6	rs148329947	3300162	6.97062	MAGED1	non-sig
6	rs538933148	5927634	7.67634	OSMR	non-sig
6	rs9502688	8180944	6.43086	SELPLG	non-sig
6	rs2327065	8462624	6.68677	DPT	non-sig
6	rs62393140	8999256	6.63153	NAAA	non-sig
6	rs594164	11500585	6.50612	SCG3	non-sig
6	rs515885	11622375	6.26922	VEGFA	non-sig
6	rs439051	15834856	7.16052	SPARC	non-sig
6	rs12662639	16922707	6.53536	CSF1	non-sig
6	rs5874989	24522501	6.02526	SLAMF1	non-sig
6	rs533765931	24605942	7.34161	CNST	non-sig
6	rs6931809	24706542	7.29439	VEGFC	non-sig
6	rs138145796	25007122	7.21824	INPP1	non-sig
6	.	26791064	7.91186	PNPT1	non-sig
6	rs35174375	28561284	6.24841	HSPG2	non-sig
6	rs9257818	29392065	6.33715	CCS	non-sig
6	rs28749541	29979755	6.35409	PLA2G10	non-sig
6	rs9281123	31056036	7.25618	CDSN	non-sig
6	rs3130520	31227343	7.17868	KIR2DL3	non-sig
6	rs9266815	31413736	12.4656	MICA	Cis
6	rs2229092	31572980	8.50293	LTA	non-sig
6	rs2766588	35785450	6.65014	CLPS	non-sig
6	rs236443	36756107	6.8986	CLEC6A	non-sig
6	rs9349050	37695848	19.026	MDGA1	Cis
6	rs7761641	41988737	6.6517	BAMBI	non-sig
6	rs12528941	43800088	13.9547	SPINT2	Trans
6	rs202091561	44757101	7.05993	SEMA7A	non-sig
6	rs6909590	46080504	16.3839	ENPP5	Cis
6	rs714373	47261890	6.18006	SCLY	non-sig
6	.	52339489	9.59877	ERBB3	non-sig
6	rs536935050	61033913	11.7219	CDC27	Trans
6	rs139138994	62060635	6.11064	CCL21	non-sig
6	rs13217694	63734444	7.64245	ATG4A	non-sig
6	rs13197043	63744573	6.30733	PSIP1	non-sig
6	rs111209876	65443414	6.27531	EDA2R	non-sig
6	rs72885639	66335104	6.46521	S100A11	non-sig
6	rs113513638	66586194	9.75671	IL7	non-sig
6	rs113513638	66586194	7.07314	IL1R1	non-sig
6	rs9342622	67185543	6.5544	WWP2	non-sig
6	rs12191037	68958062	14.2816	ADGRB3	Cis
6	rs62407468	69822917	6.60977	IFNL1	non-sig
6	rs62420321	70406056	8.33329	MMP8	non-sig
6	rs13214211	71749311	6.52389	GFER	non-sig
6	rs4707985	72725698	7.14844	SOD1	non-sig
6	rs2796009	72824288	8.89997	DDX58	non-sig
6	rs72953123	73169288	7.1945	IL19	non-sig
6	rs7771585	73774414	11.6313	CD109	Cis
6	rs16888920	77433224	6.66595	F3	non-sig
6	rs71563082	77958277	6.1393	AKT1S1	non-sig
6	rs9448564	78776795	7.89585	IL17C	non-sig
6	rs68159317	79941012	6.69101	MANSC1	non-sig
6	rs9361657	80792994	6.3165	AGER	non-sig
6	rs9362146	85203341	6.60085	LRP11	non-sig
6	rs146829040	85464024	7.67305	PSRC1	non-sig
6	rs1508343	86590315	7.4828	TNFRSF8	non-sig
6	.	90414242	7.20004	SLC39A14	non-sig
6	rs12212789	96658146	7.6413	LHPP	non-sig
6	rs756673786	99529528	7.50114	ARHGEF12	non-sig
6	rs756673786	99529528	6.63432	AXIN1	non-sig
6	rs756673786	99529528	6.88406	INPPL1	non-sig
6	rs756673786	99529528	6.4588	ERBIN	non-sig
6	rs76154816	104013323	7.05502	MYO9B	non-sig
6	rs2127140	107492524	6.16692	CXCL13	non-sig
6	rs9384915	114766115	7.6073	INHBC	non-sig
6	rs1499564	119563003	7.14801	GIF	non-sig
6	rs13216278	122800327	6.17796	SMPDL3A	non-sig
6	rs57378385	129698605	6.52447	STK4	non-sig
6	rs9388847	130789781	6.04388	TNFSF14	non-sig
6	rs6901468	132396252	7.30892	CLEC14A	non-sig
6	rs34478769	134031426	6.23875	PRTG	non-sig
6	rs72987189	141551383	12.26	ADCYAP1R1	Trans
6	rs11155297	143503967	24.6191	FUCA1	Trans
6	rs74353552	143922148	7.26833	TCN2	non-sig
6	rs6570804	147889799	6.15292	HAGH	non-sig
6	rs149393030	152448841	6.51399	TST	non-sig
6	.	158156899	6.85294	CCL11	non-sig
6	rs9456407	159466152	6.69293	EBI3	non-sig
6	rs601415	160956621	7.1587	IGFBP1	non-sig
6	rs6923835	161130484	6.92263	COMP	non-sig
6	rs35285809	162380532	6.77366	GALNT7	non-sig
6	.	163603782	8.87746	ALDH3A1	non-sig
6	rs73034578	165258210	6.71557	CXCL8	non-sig
6	rs78495018	165858493	9.13912	NCLN	non-sig
6	rs3756838	166957763	7.84832	RNASET2	non-sig
6	rs145507554	167421847	6.44442	FES	non-sig
6	rs11961675	168419487	6.31533	SIRPB1	non-sig
6	rs11970709	169808948	6.66234	SPON1	non-sig
6	rs77764590	170584170	6.92738	FCGR3B	non-sig
7	.	906682	6.57807	VTCN1	non-sig
7	rs9648621	1390384	6.2672	NRP2	non-sig
7	rs12535623	2911778	6.38279	CTRB1	non-sig
7	rs10246065	8671095	6.69016	MFAP3	non-sig
7	rs12536652	11872813	6.04581	SELP	non-sig
7	rs11977587	14086023	7.56177	PPP1R12A	non-sig
7	rs2108513	14296278	6.79806	TNXB	non-sig
7	rs4141259	14336624	6.1504	THBS2	non-sig
7	rs12530666	15469913	6.8471	SEMA4D	non-sig
7	rs2117836	15490369	6.83594	LCN2	non-sig
7	rs11449502	16020334	7.01579	TMPRSS5	non-sig
7	rs62448110	19573901	6.30347	SPRY2	non-sig
7	rs62448110	19573901	6.29251	LAT	non-sig
7	rs62448110	19573901	7.16349	EBAG9	non-sig
7	rs62448110	19573901	6.26162	EIF4B	non-sig
7	rs62455501	20059888	8.44201	ULBP2	non-sig
7	rs79447304	21581183	6.25204	PPY	non-sig
7	rs12532265	22307289	6.81987	TNF	non-sig
7	rs272674	24093051	6.90483	ACAN	non-sig
7	rs17327237	24442056	6.31105	ATXN10	non-sig
7	rs70943294	26339543	8.43997	NOMO1	non-sig
7	rs11770124	30997697	7.03072	STX6	non-sig
7	rs200124908	31387346	6.06616	CTSF	non-sig
7	rs10435126	31998311	6.37613	VTA1	non-sig
7	rs59609206	36485027	6.72285	CNTN5	non-sig
7	rs11767227	37433195	6.01954	NID1	non-sig
7	rs3807186	37905803	6.33866	PPIB	non-sig
7	rs731201	37943633	6.1069	TACC3	non-sig
7	rs7796745	48872454	6.26257	CPA2	non-sig
7	rs62454488	53002597	6.75647	NUB1	non-sig
7	rs5884297	53063077	6.76751	C4BPB	non-sig
7	.	55830344	9.69357	IL18RAP	non-sig
7	rs12155160	57839515	6.51827	ARSB	non-sig
7	.	58547240	10.4551	TNNI3	Trans
7	.	60932404	6.85325	CDH1	non-sig
7	.	61444251	6.22069	CLEC5A	non-sig
7	rs112711446	67252984	9.35586	LAIR2	non-sig
7	rs61286312	67255687	6.02411	APOH	non-sig
7	rs34798733	68729120	6.92482	GLB1	non-sig
7	rs12699007	71286239	8.87063	AOC1	non-sig
7	.	74428609	6.01615	HMBS	non-sig
7	rs28524605	74568734	6.7062	AOC3	non-sig
7	rs2024050	75831075	8.40034	CCL24	non-sig
7	rs9640578	76425572	7.32938	RET	non-sig
7	rs34958428	78026997	7.12022	CASP1	non-sig
7	rs143976054	82862138	6.49471	CHL1	non-sig
7	rs35576249	86251517	6.19484	ERP44	non-sig
7	rs28381724	87711219	7.61119	ADAM22	non-sig
7	rs12704692	93681319	9.05183	PCDH1	non-sig
7	rs77720411	94735432	8.65463	PADI2	non-sig
7	rs17885846	95327674	7.09843	PON2	non-sig
7	rs7384878	100334426	18.5578	PILRB	Cis
7	rs7384878	100334426	14.9187	PILRA	Cis
7	rs33994794	102034751	6.28441	CRH	non-sig
7	rs10253177	105671098	8.03673	KLK10	non-sig
7	rs34529254	119165359	6.62434	SLITRK2	non-sig
7	rs76299478	123058520	8.55315	FCGR2B	non-sig
7	rs34036695	124493180	8.04082	GPR37	non-sig
7	rs13225453	125454244	6.46433	ALCAM	non-sig
7	rs691740	129525997	6.12274	NCR1	non-sig
7	rs373885185	135900491	6.52783	SORT1	non-sig
7	rs34466887	142643878	8.22417	IL4R	non-sig
7	rs12703489	142710767	6.57577	CCDC80	non-sig
7	.	142924353	11.3637	LIF	Trans
7	rs150250059	144543157	7.45383	IVD	non-sig
7	rs850459	145636777	7.19757	CNTNAP2	non-sig
7	rs62503372	145940189	6.15895	NCF2	non-sig
7	rs10242387	146413256	6.76346	NAMPT	non-sig
7	rs4725901	150457783	6.23329	ITM2A	non-sig
7	rs111684288	151216659	6.16533	CXCL5	non-sig
7	rs7802404	155443844	6.61297	TNFRSF6B	non-sig
8	.	93532	6.66334	LGMN	non-sig
8	rs10107279	1916666	7.54852	NTRK3	non-sig
8	rs900230	3619345	6.26472	SLAMF6	non-sig
8	rs34866355	3855783	8.11464	PDCD1	non-sig
8	rs12681732	4910930	6.03891	TNR	non-sig
8	rs35781157	5032287	6.91901	SPARCL1	non-sig
8	rs62491212	5148620	7.49013	CD27	non-sig
8	rs7816571	5661857	6.11953	CNDP1	non-sig
8	rs2978922	6782659	6.5688	CASP3	non-sig
8	rs2978922	6782659	6.81107	F2R	non-sig
8	rs2978922	6782659	7.16425	FKBP5	non-sig
8	rs1969047	6785319	7.18032	ANXA4	non-sig
8	rs1969047	6785319	7.31417	FADD	non-sig
8	rs1969047	6785319	7.3933	PPP1R2	non-sig
8	rs1969047	6785319	6.40793	METAP1D	non-sig
8	rs1969047	6785319	6.55925	IKBKG	non-sig
8	rs1969047	6785319	6.39696	CRKL	non-sig
8	rs1969047	6785319	6.47147	DARS	non-sig
8	.	7224868	7.63582	SIGLEC6	non-sig
8	rs199625803	7857391	6.86806	NOV	non-sig
8	rs28516052	8671438	6.28659	GALNT10	non-sig
8	rs73207490	11420432	6.02687	MATN3	non-sig
8	rs73209040	11856914	6.40627	RWDD1	non-sig
8	rs492180	13067159	7.5817	IL5RA	non-sig
8	rs76475436	13171278	10.7058	LHB	Trans
8	rs28447291	13197968	6.56431	TRIM5	non-sig
8	rs75415085	13448254	6.52651	STX4	non-sig
8	rs149433526	17724525	7.93855	NFASC	non-sig
8	rs73666696	18717587	7.66354	IL4	non-sig
8	rs9886420	21907020	6.33395	MYOC	non-sig
8	rs10503718	22755083	6.20782	SKAP1	non-sig
8	rs2889	23018396	6.27515	TNFRSF10B	non-sig
8	rs73220618	23040620	7.7176	CALB2	non-sig
8	rs13278062	23225458	7.4603	TNFRSF10A	non-sig
8	rs12677319	23782759	8.20308	ACE2	non-sig
8	rs117059503	25123561	6.99055	PLXDC1	non-sig
8	rs725787	27407959	7.01166	MAD1L1	non-sig
8	rs10633352	32107060	6.31849	CD63	non-sig
8	rs10101874	34530208	6.15095	IGFBP6	non-sig
8	rs12545718	37622194	6.52768	THOP1	non-sig
8	rs760885530	40360037	17.0137	TPT1	Trans
8	rs117977353	41040382	6.97224	JAM2	non-sig
8	.	45854662	7.13436	FABP4	non-sig
8	rs113713201	45932038	6.08097	OPTC	non-sig
8	rs61264300	49524956	7.26106	NBN	non-sig
8	rs6984782	56223330	9.04388	DPY30	non-sig
8	rs2884144	65282188	8.43427	ANXA11	non-sig
8	rs2884144	65282188	6.15902	BANK1	non-sig
8	rs2884144	65282188	6.71919	PMVK	non-sig
8	rs7817135	66328990	6.73306	TIMD4	non-sig
8	rs78574213	72032382	6.08166	NCK2	non-sig
8	rs78574213	72032382	6.35409	PLA2G4A	non-sig
8	rs78574213	72032382	6.37945	TBCC	non-sig
8	rs78574213	72032382	7.16147	STAMBP	non-sig
8	rs78574213	72032382	7.65659	RAD23B	non-sig
8	rs78574213	72032382	6.59877	HGS	non-sig
8	rs78574213	72032382	6.75276	TBL1X	non-sig
8	rs71525177	72601012	7.03259	CDH5	non-sig
8	rs716009	73590674	6.59791	CD200	non-sig
8	rs10957897	78695658	6.31921	FHIT	non-sig
8	rs11781187	86779413	6.0827	TFPI2	non-sig
8	rs72664492	91116994	7.24649	CA9	non-sig
8	rs4401810	91756882	7.79129	BAG6	non-sig
8	.	98447625	8.0259	SUSD1	non-sig
8	rs35527858	100092065	6.32003	CD83	non-sig
8	rs10099640	103166153	7.04172	CXCL12	non-sig
8	rs113233614	109148786	7.2672	VNN2	non-sig
8	.	119069633	9.19443	CHAC2	non-sig
8	rs1625327	120992346	6.26289	NID2	non-sig
8	rs34049478	122915258	6.90728	LTBP2	non-sig
8	rs13268940	134497341	6.32689	AREG	non-sig
8	rs4909439	138646504	8.26368	LAG3	non-sig
8	rs67453036	140478869	6.69486	CLMP	non-sig
9	rs78291150	3022923	6.18456	FGR	non-sig
9	rs34615158	16836575	6.44406	SPON2	non-sig
9	rs189918221	17618264	6.75796	DSG4	non-sig
9	rs10963395	18025176	11.265	TBC1D17	Trans
9	rs224016	20322259	6.09205	RNASE3	non-sig
9	rs12377980	21435093	6.60502	FABP2	non-sig
9	rs12377980	21435093	7.13906	RBP2	non-sig
9	rs10121575	24004492	6.21219	KRT18	non-sig
9	rs10967047	25723265	6.45321	IGFBP2	non-sig
9	rs56195717	26101698	7.57512	COL9A1	non-sig
9	rs676816	29514573	6.48413	HEBP1	non-sig
9	rs11789312	31620460	7.54016	TCL1A	non-sig
9	rs496752	33237767	12.9205	SPINK4	Cis
9	rs796785231	39615229	6.93181	FCRL1	non-sig
9	.	42351856	6.70797	ITIH3	non-sig
9	.	43645027	6.83953	KIRREL2	non-sig
9	.	44060587	10.6893	ARHGAP25	Trans
9	.	45316433	8.89008	PQBP1	non-sig
9	rs760886308	65893102	7.98548	ATP6V1F	non-sig
9	.	67687422	6.18383	RSPO3	non-sig
9	rs4877593	80606085	6.33348	STAT5B	non-sig
9	rs6151052	80868566	6.80189	WISP1	non-sig
9	rs79032466	81191922	9.71063	IDI2	non-sig
9	.	83848061	7.29602	REG1B	non-sig
9	rs2761674	92416108	8.96019	OGN	non-sig
9	rs55796757	97006825	6.84527	EPCAM	non-sig
9	rs55796757	97006825	6.06982	GPA33	non-sig
9	rs10283767	98420416	11.1486	RAB6B	Trans
9	rs7020636	100196317	6.38342	CCL26	non-sig
9	rs62575809	101489567	6.92849	CHMP1A	non-sig
9	rs56397759	105599475	7.17386	CHRDL1	non-sig
9	rs10124895	113266279	6.56304	UBAC1	non-sig
9	rs139096556	113691856	6.19105	DKK3	non-sig
9	rs10817877	116374191	6.7366	TRIM21	non-sig
9	rs10817877	116374191	7.05606	AIFM1	non-sig
9	rs10817877	116374191	6.2035	SCAMP3	non-sig
9	rs751206184	118402611	6.05819	APOM	non-sig
9	rs1889274	119809050	7.27761	MARCO	non-sig
9	rs10114982	119980899	6.75995	HMOX1	non-sig
9	rs76653337	127350879	15.0251	ILKAP	Trans
9	rs35216676	130718013	8.56384	BAG3	non-sig
9	rs75903981	130998381	11.5003	CCL4	Trans
9	rs6597609	133206079	6.20979	PECAM1	non-sig
9	rs4486266	133223533	7.23018	PTPRM	non-sig
9	rs7855969	133224133	7.56848	OBP2B	non-sig
9	.	133263362	8.68424	SELE	non-sig
9	rs73565971	134881689	8.27213	FCN2	non-sig
9	rs783768	135575920	8.27654	PAEP	non-sig
9	rs79690403	135612556	6.89177	ANG	non-sig
10	rs61831947	1558349	6.44806	DOK2	non-sig
10	rs61831947	1558349	6.74715	PLPBP	non-sig
10	rs61831947	1558349	6.45494	LACTB2	non-sig
10	rs61831947	1558349	7.38174	GRAP2	non-sig
10	rs61831947	1558349	6.95782	IRAK4	non-sig
10	rs61831947	1558349	6.37696	MSRA	non-sig
10	.	2523236	9.00687	CALB1	non-sig
10	rs12264933	6800586	7.31247	NCAM2	non-sig
10	.	6852729	6.19853	SIGLEC10	non-sig
10	rs10795819	10746064	7.32643	AK1	non-sig
10	rs10795819	10746064	7.07748	AHCY	non-sig
10	rs10795819	10746064	6.80079	DAPP1	non-sig
10	rs10795819	10746064	7.04881	DNAJA2	non-sig
10	rs10795819	10746064	6.77547	PRDX5	non-sig
10	rs10795819	10746064	6.9017	CASP8	non-sig
10	rs12357120	10764868	7.1652	BIRC2	non-sig
10	rs12357120	10764868	7.07733	PPME1	non-sig
10	rs35922750	12323876	6.64666	ROR1	non-sig
10	rs6602592	12501130	6.48545	PGF	non-sig
10	rs74691623	13190830	7.19138	MSR1	non-sig
10	rs201252202	19203193	7.01615	CRTAM	non-sig
10	.	22830953	6.73802	CD79B	non-sig
10	rs772069	35929025	6.71579	LAMP2	non-sig
10	rs763708355	38638602	6.64917	MMP13	non-sig
10	.	40492854	6.83714	CREG1	non-sig
10	.	40676342	11.2952	RGS8	Trans
10	.	41125777	6.14212	SFRP1	non-sig
10	.	41533693	7.43051	ITGB1BP1	non-sig
10	.	41561793	7.06003	RRM2	non-sig
10	.	41586517	6.21417	GNLY	non-sig
10	rs61853404	42208752	6.69984	SETMAR	non-sig
10	rs7099031	44922589	9.35527	NPTN	non-sig
10	rs10993994	46046326	19.6057	MSMB	Cis
10	rs6537523	49298353	6.15428	CD300C	non-sig
10	.	49920462	6.47677	CDON	non-sig
10	.	50230348	10.3966	ASAH2	non-sig
10	rs768420961	53536026	6.86934	TNFRSF13B	non-sig
10	.	53792497	8.29679	CLTA	non-sig
10	rs10566729	57142732	6.58922	BTN3A2	non-sig
10	rs10566729	57142732	6.39859	TNFRSF14	non-sig
10	.	61725621	6.67819	CLIP2	non-sig
10	rs6479938	63865176	6.30321	CEACAM8	non-sig
10	rs376869482	67189144	10.452	HBQ1	Trans
10	rs2289804	68233275	6.42504	GCNT1	non-sig
10	rs10998867	69578491	6.52244	EPHB6	non-sig
10	rs75260022	75760001	8.39169	LY96	non-sig
10	rs17886395	79558907	10.5827	SFTPA2	Cis
10	rs721917	79946568	11.3428	SFTPD	Cis
10	rs3750822	86945549	15.1566	SNCG	Cis
10	rs111950101	90780259	6.15003	STK24	non-sig
10	rs775308058	90901140	6.22665	TANK	non-sig
10	rs11190812	101064535	15.5781	KAZALD1	Cis
10	rs7915785	105523233	6.33989	CRIM1	non-sig
10	rs72811086	105645081	6.40176	LILRB1	non-sig
10	rs4332452	106138361	6.03673	PAM	non-sig
10	rs398014767	109863390	6.72216	CD84	non-sig
10	.	113330263	6.21961	GPKOW	non-sig
10	rs144987586	114344907	6.35744	TMPRSS15	non-sig
10	rs199759481	115621307	8.86519	ANXA10	non-sig
10	rs2286779	116635040	24.8996	PNLIPRP2	Cis
10	rs28595632	122644029	6.60223	IL1RL2	non-sig
10	.	126051539	6.91757	CNTN4	non-sig
10	rs10857782	133123890	6.07946	ANGPTL2	non-sig
11	rs67977278	3145033	6.31265	CD93	non-sig
11	rs56091716	4013466	9.42817	ITGA6	non-sig
11	.	4276993	8.09892	MMP10	non-sig
11	rs7129108	7106357	6.77006	PODXL	non-sig
11	rs7481343	7542411	6.33583	SMAD5	non-sig
11	rs117152367	8057461	12.6276	ADAMTS15	Trans
11	rs12362113	8379019	6.14279	BOC	non-sig
11	rs10770066	9809185	6.41005	CCL5	non-sig
11	rs10770066	9809185	7.5397	CXCL3	non-sig
11	rs10500709	9840862	6.58087	CTRC	non-sig
11	rs4237707	15422959	6.65404	CLEC1A	non-sig
11	rs4623880	18252985	6.72723	REG3A	non-sig
11	rs57945578	20159627	6.53536	IL18	non-sig
11	rs79624996	20189716	6.60572	FOLR2	non-sig
11	rs58481635	21337835	7.94082	SIGLEC15	non-sig
11	rs75035966	22892032	9.41184	IL17A	non-sig
11	rs56321930	25884108	7.54485	DEFB4A	non-sig
11	rs56321930	25884108	7.54485	DEFB4B	non-sig
11	rs142182167	26600392	6.67182	CASP2	non-sig
11	rs10742169	27150957	6.48545	NOTCH3	non-sig
11	rs353608	35080191	6.6515	CPM	non-sig
11	rs778084083	35625565	6.01954	GP6	non-sig
11	rs114123615	36042761	16.4688	RCOR1	Trans
11	rs12272026	36356749	6.24329	TNFSF11	non-sig
11	rs183777878	42679930	6.00423	CTSO	non-sig
11	rs77907294	45517431	7.64016	AMFR	non-sig
11	.	51477814	11.823	GHRHR	Trans
11	.	51659926	8.17705	EPO	non-sig
11	.	52403945	9.13835	GLT8D2	non-sig
11	.	54372209	6.75473	CEACAM5	non-sig
11	rs76090947	54576685	6.74232	EPS8L2	non-sig
11	rs11230563	61008737	7.60223	CD6	non-sig
11	rs111438108	62963081	7.11193	CTSL	non-sig
11	rs188319871	67739322	7.68592	DCBLD2	non-sig
11	.	72139110	36.4473	FOLR3	Cis
11	rs76017862	74486621	6.80995	NMNAT1	non-sig
11	rs12365307	75247288	6.32395	PTEN	non-sig
11	rs113835239	78450565	6.64016	IL15RA	non-sig
11	rs10897560	80187612	7.53447	CDHR2	non-sig
11	rs34386628	81277864	6.18923	ASGR1	non-sig
11	rs11232701	81500710	8.12286	KCNIP4	non-sig
11	rs4622289	81964941	8.51456	STX16	non-sig
11	rs200362690	83819496	9.21056	CEP164	non-sig
11	rs796455670	86173765	6.53641	RRM2B	non-sig
11	rs10792958	87478782	6.13395	TNFRSF19	non-sig
11	rs11019891	88047833	8.33894	LPCAT2	non-sig
11	rs72966841	88336942	11.2031	CTSC	Cis
11	rs11020172	88517498	6.47508	THY1	non-sig
11	rs12806831	91579925	6.37654	ITGB2	non-sig
11	rs10895424	97267526	6.87713	IGSF3	non-sig
11	rs35750673	97738806	7.60276	GRPEL1	non-sig
11	rs114176245	102848803	7.87615	MMP12	non-sig
11	rs720171	103896987	6.11822	HPGDS	non-sig
11	rs571184378	110434734	6.70421	ENO1	non-sig
11	rs571184378	110434734	6.29576	DKK1	non-sig
11	rs7935342	110440832	7.19504	HBEGF	non-sig
11	rs12362300	111436375	6.27327	RBP5	non-sig
11	.	122282145	13.8052	IL24	Trans
11	rs55695714	129526402	6.31363	SEMA3F	non-sig
11	rs73041750	132592852	8.67716	IL32	non-sig
12	rs189482670	293789	6.48852	PRDX6	non-sig
12	rs7979395	1797041	7.54272	ITGA5	non-sig
12	rs7967149	2019418	8.05081	GFAP	non-sig
12	rs4765879	2028162	6.84194	IL12B	non-sig
12	rs117738512	2449786	8.66354	FOSB	non-sig
12	rs3814249	2827110	6.34333	KIF1BP	non-sig
12	rs7314045	3144403	6.84497	OGFR	non-sig
12	rs371853471	3344108	14.1614	ARID4B	Trans
12	rs6488608	7730006	8.49053	CLEC4C	non-sig
12	rs4242896	8536403	8.26833	CLEC4D	non-sig
12	rs61920074	10108539	10.2396	IGF2R	non-sig
12	rs776214238	10115912	15.9566	CLEC7A	Cis
12	rs71049067	10216537	6.89313	NRP1	non-sig
12	rs10743893	10441397	6.21574	SLITRK6	non-sig
12	rs2160590	12309143	6.7665	CASP10	non-sig
12	rs4763982	13422209	6.44225	CXCL8	non-sig
12	rs12826060	24042485	8.48986	PLTP	non-sig
12	.	36142215	6.13823	GPC1	non-sig
12	.	36639247	6.58603	GLOD4	non-sig
12	.	36639247	6.89894	ABHD14B	non-sig
12	.	36639247	6.62124	CRADD	non-sig
12	.	36639247	6.77702	TXNDC5	non-sig
12	.	36639247	6.88207	NSFL1C	non-sig
12	.	36639247	6.85171	CDC37	non-sig
12	rs2243465	42387376	6.53373	MGMT	non-sig
12	rs10783231	48184542	6.55114	LRIG1	non-sig
12	rs76519356	48822200	6.30008	S100A4	non-sig
12	rs72482237	52202623	6.45333	CORO1A	non-sig
12	rs74095143	52567534	6.38679	GALNT2	non-sig
12	rs756977283	54028246	6.07278	NBL1	non-sig
12	rs12812158	54323677	8.83893	NELL1	non-sig
12	rs567774843	56963755	6.96178	FGF2	non-sig
12	rs10877425	60357549	7.06869	TINAGL1	non-sig
12	rs73116065	61571605	6.6515	COL18A1	non-sig
12	rs1707541	63541573	6.56719	CXCL17	non-sig
12	rs78348533	63927707	7.42713	MERTK	non-sig
12	rs10879771	74423549	6.81873	DGKZ	non-sig
12	rs10735447	76719435	7.36724	BLVRB	non-sig
12	rs58097604	90900492	6.04134	AZU1	non-sig
12	rs77774272	93010778	6.39903	SUMF2	non-sig
12	rs118166403	95501498	7.83535	NELL2	non-sig
12	rs62852860	96078084	6.09512	MB	non-sig
12	rs142665966	102491336	7.0992	DCTN2	non-sig
12	rs752048400	103146563	7.36401	CRNN	non-sig
12	rs7314547	105965148	6.58838	LGALS4	non-sig
12	rs766420826	107852313	6.65936	ADAM8	non-sig
12	rs12312466	114615826	6.37407	PAG1	non-sig
12	rs55735864	115629922	10.9208	LSM1	Trans
12	rs34726072	115664451	6.33273	F11R	non-sig
12	rs6490059	116371340	8.11782	GDF2	non-sig
12	rs570456391	117741367	6.65956	PLA2G15	non-sig
12	.	118023427	7.06606	FKBP7	non-sig
12	rs9669474	118071542	6.58503	JCHAIN	non-sig
12	rs35283492	118769313	6.96577	SPINK1	non-sig
12	rs3845191	120229296	6.99353	PXN	non-sig
12	rs10713400	123368234	6.4916	ITGB7	non-sig
12	rs145715142	125160287	6.68403	DAG1	non-sig
12	rs34710651	127568383	6.69058	VPS53	non-sig
12	rs7298833	130127840	6.83565	ELOA	non-sig
12	rs75171399	132042988	6.09491	CD99L2	non-sig
13	.	16318810	6.09985	CST6	non-sig
13	.	16678871	6.17705	HCLS1	non-sig
13	.	16871235	7.06783	SORD	non-sig
13	.	17239171	9.47057	MPO	non-sig
13	.	18320655	6.97306	CA14	non-sig
13	.	26554091	10.6659	DUOX2	Trans
13	rs71433292	28941930	8.60642	TNFSF10	non-sig
13	rs17536198	30999503	6.26986	HYAL1	non-sig
13	rs139096283	31266216	7.04639	SFTPA1	non-sig
13	rs754094300	34055254	6.26146	FOXO1	non-sig
13	.	34404497	7.43451	CGREF1	non-sig
13	rs17806416	34453332	6.06768	KLK11	non-sig
13	rs7996140	39266926	6.20768	BCAN	non-sig
13	rs768652874	40361461	6.73142	APRT	non-sig
13	rs535423192	43206452	6.79317	LPL	non-sig
13	rs727344	43403717	6.23433	CD1C	non-sig
13	rs68057052	45354527	6.07567	MAP2K6	non-sig
13	rs68057052	45354527	7.64111	PRTFDC1	non-sig
13	rs74814022	47848741	8.36845	BGN	non-sig
13	rs143615450	49075800	6.04196	GZMB	non-sig
13	rs73186353	50878604	6.66254	C19orf12	non-sig
13	rs9596837	53683928	7.05071	MUC16	non-sig
13	rs199719144	53933729	6.88008	ERBB4	non-sig
13	rs9538894	60742410	10.0508	COPE	non-sig
13	rs79829172	64047039	6.69208	CD207	non-sig
13	rs575484666	67821273	7.72102	TPSAB1	non-sig
13	rs759441867	70541802	7.07909	LYN	non-sig
13	rs9572534	70717177	7.27205	GLRX	non-sig
13	rs201884484	70724682	7.45259	EZR	non-sig
13	rs521416	72319345	6.1901	PSMG3	non-sig
13	rs9742421	72612605	7.74545	SMOC1	non-sig
13	rs34990709	77727437	6.48188	F7	non-sig
13	rs138653294	80064826	6.36401	BAX	non-sig
13	rs11617688	81114518	6.45581	PLAUR	non-sig
13	rs79104260	82604996	6.17862	TGFBI	non-sig
13	rs796832519	88224499	7.23166	BTC	non-sig
13	rs342706	91764804	8.36967	GPC5	non-sig
13	rs9301809	92462634	6.64859	OLR1	non-sig
13	rs11424512	92780682	9.63227	PTK7	non-sig
13	rs2182262	95039258	6.49322	PTPRS	non-sig
13	rs4772525	103059959	6.36653	FCER2	non-sig
13	rs34102863	107496597	6.21233	SPINK6	non-sig
13	rs143642069	109614416	8.15496	CA11	non-sig
13	rs72657918	110423380	6.61048	CD302	non-sig
13	rs1359197	112035525	6.87387	COL4A1	non-sig
14	.	16137133	6.89688	PRSS2	non-sig
14	rs540676328	18288514	6.13006	CTGF	non-sig
14	rs12893510	20656288	7.24642	IDUA	non-sig
14	.	21941348	7.17153	BLMH	non-sig
14	.	29017751	7.65326	POLR2F	non-sig
14	rs7153204	32437748	8.44806	CCT5	non-sig
14	rs4981203	33694071	6.88639	FGF23	non-sig
14	rs72668078	34053159	6.73283	GAL	non-sig
14	rs55687614	34344613	6.73779	ICAM1	non-sig
14	rs7148910	34579217	6.79183	PODXL2	non-sig
14	rs8007209	34587520	8.66055	SCG2	non-sig
14	rs2022719	36954422	6.02118	TDRKH	non-sig
14	rs12588030	38300522	7.03796	SIGLEC7	non-sig
14	.	40349590	6.44551	KDR	non-sig
14	rs143867628	40378866	8.53018	HS6ST1	non-sig
14	rs141980411	41570340	7.22076	DFFA	non-sig
14	rs141980411	41570340	6.13336	MAP4K5	non-sig
14	rs141980411	41570340	6.81959	LGALS8	non-sig
14	rs141980411	41570340	6.75056	ENO2	non-sig
14	rs141980411	41570340	6.44057	HARS	non-sig
14	rs141980411	41570340	7.50473	MPI	non-sig
14	rs141980411	41570340	9.50059	DRG2	non-sig
14	rs141980411	41570340	6.32597	SIRT2	non-sig
14	rs532030718	41571524	6.50252	PLXNB3	non-sig
14	rs8008849	41676258	6.76675	TRIAP1	non-sig
14	rs6572180	42848409	8.42481	ACTA2	non-sig
14	rs12881025	47800453	6.56992	GKN1	non-sig
14	rs112367313	54325590	6.77006	FABP1	non-sig
14	rs73271542	54637388	6.83893	F9	non-sig
14	rs8006568	54915501	10.0319	TNFAIP8	non-sig
14	rs856214	58773423	6.09512	LAP3	non-sig
14	rs12431889	65292598	6.97922	MASP1	non-sig
14	rs35744570	67568345	6.92922	ATP6AP2	non-sig
14	rs61641915	68710698	6.33311	ITGAM	non-sig
14	rs10150490	72022284	6.81192	HSPB6	non-sig
14	rs7156293	75957240	6.56177	MAEA	non-sig
14	rs10147540	76422660	6.60607	MMP7	non-sig
14	rs77519382	79580061	6.35912	MAPK9	non-sig
14	rs72695722	81180429	6.58336	STX8	non-sig
14	rs11626115	85202388	8.57041	ACTN4	non-sig
14	rs7158667	85279972	6.40649	CLEC10A	non-sig
14	rs2747001	85606802	7.29354	FLRT2	non-sig
14	rs17797135	86579195	6.20294	CDKN2D	non-sig
14	rs34602150	86717360	8.41195	CXCL14	non-sig
14	rs1957448	87480752	6.46878	FUT5	non-sig
14	rs1957448	87480752	6.46878	FUT3	non-sig
14	rs73316775	90274600	6.9431	BTN2A1	non-sig
14	rs7159850	90286614	6.49093	HAVCR2	non-sig
14	rs10145865	92453490	6.24481	PSPN	non-sig
14	rs8014880	92665202	6.54668	PGLYRP1	non-sig
14	rs8014243	94461757	8.18383	SERPINA11	non-sig
14	rs72694992	94625254	9.6293	SCP2	non-sig
14	.	99269149	10.6236	SULT2A1	Trans
14	rs8009902	99299149	6.28735	DDR1	non-sig
14	rs7142811	99956505	6.15583	EIF4G1	non-sig
14	rs7142811	99956505	6.10491	SRC	non-sig
14	rs758084110	102350808	8.04658	DPP6	non-sig
14	rs2295829	102922666	11.8962	AMN	Cis
14	rs11622217	104173307	7.11902	P4HB	non-sig
14	rs7150523	105804991	6.07135	IFNGR1	non-sig
15	.	17507247	7.58336	MDK	non-sig
15	rs796895951	19940550	7.50487	CST7	non-sig
15	.	20812203	6.86774	EPHB4	non-sig
15	.	21589610	6.24918	CD34	non-sig
15	rs12903789	23986446	7.00174	TFF2	non-sig
15	rs11630089	26937651	6.90309	EIF4EBP1	non-sig
15	rs11630089	26937651	7.77963	TMSB10	non-sig
15	rs780071421	27814931	6.22797	AMY2A	non-sig
15	.	32440040	7.82857	COX5B	non-sig
15	rs8033958	33284448	7.46067	PDGFC	non-sig
15	rs12908333	34139616	6.84986	MPHOSPH8	non-sig
15	rs35502089	37043680	8.25282	TSLP	non-sig
15	rs12439335	39952913	6.28034	SMOC2	non-sig
15	rs2229658	44831538	7.78146	IFNLR1	non-sig
15	rs796210876	45124043	6.3418	PLXNA4	non-sig
15	rs281304	47397853	6.65423	CGA	non-sig
15	rs35667745	50769368	6.93517	SCARA5	non-sig
15	rs754785639	51008018	6.43486	B4GALT1	non-sig
15	rs6493665	54169026	6.89143	IGFBP7	non-sig
15	rs144412647	62898473	7.11964	GZMA	non-sig
15	rs2439383	66651471	7.66878	CCL2	non-sig
15	rs78561751	69146381	6.41578	FGF19	non-sig
15	rs142854860	69451834	6.66595	CKAP4	non-sig
15	rs12591467	71496048	6.22048	ICAM4	non-sig
15	rs74026250	73686898	9.35655	CD276	non-sig
15	rs11635178	78955390	10.403	CTSH	Cis
15	rs74710498	79343802	6.84924	PON3	non-sig
15	rs761516668	85803893	6.26352	PEAR1	non-sig
15	rs293346	89040595	6.35409	PFKFB2	non-sig
15	rs555899352	89054694	6.20922	TXLNA	non-sig
15	rs28698386	89783995	6.41816	ADGRE5	non-sig
15	rs147256389	91141745	6.6702	GNE	non-sig
15	rs111608666	91158752	6.42852	AKT3	non-sig
15	rs4402507	93167072	6.71175	NGF	non-sig
15	rs143150220	93238992	6.21481	PKLR	non-sig
15	rs35828646	94707787	6.80827	FKBP1B	non-sig
15	rs11631928	94726530	7.11674	SUGT1	non-sig
15	rs75056575	98201959	6.59176	FUT8	non-sig
15	rs7403554	99796068	7.87322	IGFBP3	non-sig
15	rs12915935	99871875	6.07852	PTPRF	non-sig
15	rs547134930	100243789	6.49309	SEZ6L2	non-sig
15	rs7172856	101254948	10.0641	GSTP1	non-sig
15	rs1167330	101928845	6.59397	DKK4	non-sig
16	rs12925148	344906	6.49785	IFNG	non-sig
16	rs13335508	2948106	6.00358	CARHSP1	non-sig
16	rs2286966	5000896	6.49567	VAT1	non-sig
16	rs12446202	5105270	6.81446	CLEC1B	non-sig
16	rs765867331	5454929	7.0906	CDH17	non-sig
16	rs801997	6331547	6.35125	CD8A	non-sig
16	rs2058186	7685031	8.75572	CTSV	non-sig
16	rs17771750	7755079	7.07546	VASH1	non-sig
16	rs9934711	10150763	6.64589	PIK3IP1	non-sig
16	rs1394565	10583244	6.60276	CR2	non-sig
16	rs12149057	11400418	6.65287	CXCL8	non-sig
16	rs11644324	11489845	6.24207	PTH1R	non-sig
16	rs537134683	17260032	6.09178	EFEMP1	non-sig
16	.	18339935	6.22105	TBCB	non-sig
16	.	18339935	7.84043	DNAJB1	non-sig
16	rs112689688	19090371	6.46827	PDLIM7	non-sig
16	rs112689688	19090371	7.85886	DNMBP	non-sig
16	rs112689688	19090371	6.05315	MAVS	non-sig
16	rs112689688	19090371	8.9914	ABL1	non-sig
16	rs112689688	19090371	8.37882	LAT2	non-sig
16	rs112689688	19090371	6.76853	YES1	non-sig
16	rs71377648	20355409	6.53343	UMOD	non-sig
16	rs28759830	21774915	6.65384	RETN	non-sig
16	rs757624599	26134327	7.59448	CD300E	non-sig
16	rs6497961	26831958	6.35389	CPA1	non-sig
16	.	26887227	17.2739	CNPY2	Trans
16	rs752857875	32807615	6.27433	HSD11B1	non-sig
16	rs200379654	34027055	7.26257	IL3RA	non-sig
16	rs17822697	48215823	7.13793	CD14	non-sig
16	rs72790327	50529887	6.36111	CRACR2A	non-sig
16	rs7191198	54527646	9.04735	IL11	non-sig
16	rs76533352	57117031	6.35409	KLK6	non-sig
16	rs751911757	57157313	10.4527	EPHA10	Trans
16	rs8058865	57646677	7.55471	GMPR	non-sig
16	rs8058865	57646677	7.24934	CC2D1A	non-sig
16	rs72787806	63042313	6.38945	KLK13	non-sig
16	rs754748223	65492276	6.02379	FOLR1	non-sig
16	.	65933788	6.15342	PRDX1	non-sig
16	.	66867918	12.5849	PFDN2	Trans
16	rs77483296	69478499	6.9535	BRK1	non-sig
16	rs201437484	70139935	6.02623	COLEC12	non-sig
16	rs4985556	70660097	14.0661	IL34	Cis
16	rs11424368	74114090	7.44201	CELA3A	non-sig
16	rs79856373	74363877	7.91614	SH2D1A	non-sig
16	rs796491266	74404272	6.17425	CD59	non-sig
16	rs56101390	76203294	6.3292	PDP1	non-sig
16	rs7198636	77707683	8.04658	CES1	non-sig
16	rs7185001	78593686	6.06768	GFRA2	non-sig
16	rs35166765	79418836	6.43086	GP1BA	non-sig
16	rs78643664	79902945	11.4592	ATF2	Trans
16	rs575129954	80243433	14.7426	NTF4	Trans
16	rs462331	83798694	6.17927	TNFRSF21	non-sig
16	rs7190856	84650111	6.05626	TGFB1	non-sig
16	rs67961063	87875385	9.35223	CA5A	non-sig
16	rs4076163	88086065	7.11115	CLEC11A	non-sig
16	rs11428568	89639923	7.69508	DPEP1	non-sig
17	rs11651800	236711	11.7897	IL13	Trans
17	rs113798080	868791	6.13948	IL22RA1	non-sig
17	rs113798080	868791	7.83298	FLT3	non-sig
17	rs7208352	2492394	6.61048	GSTA3	non-sig
17	rs7207827	4765702	9.84832	VMO1	non-sig
17	.	4817648	7.62342	ARG1	non-sig
17	rs192869	7055988	6.59602	RTN4R	non-sig
17	rs17740882	8872146	11.9151	NINJ1	Trans
17	rs8064616	9799139	7.24558	PRKCQ	non-sig
17	.	10133133	6.14484	FCRL2	non-sig
17	rs79844021	16509109	7.1474	FLT4	non-sig
17	rs4925179	18349715	8.71242	SHMT1	non-sig
17	.	21910082	6.12453	PDGFRA	non-sig
17	.	23039844	7.57122	HK2	non-sig
17	rs79182510	26962493	7.12685	FABP6	non-sig
17	rs11657896	34134345	6.54106	WASF3	non-sig
17	rs3050978	34326750	8.35665	CCL8	non-sig
17	rs35990190	35141552	6.2909	TIMP3	non-sig
17	rs12451876	35479793	7.16273	FURIN	non-sig
17	rs112689088	35980421	20.4761	CCL16	Cis
17	rs41341749	35983666	6.35566	CCL14	non-sig
17	rs854624	36000884	20.2039	CCL15	Cis
17	rs3785466	38903491	6.46967	NRCAM	non-sig
17	rs753109561	49677875	6.48109	AKR1B1	non-sig
17	rs2239952	50112554	7.66756	AGXT	non-sig
17	rs117312662	50410077	6.50073	GSTA1	non-sig
17	rs3888213	50834628	6.97881	WFIKKN2	non-sig
17	rs7212610	51439805	6.12534	BSG	non-sig
17	rs2958907	54773494	6.98005	TFF3	non-sig
17	rs185509452	57220021	8.96417	CRX	non-sig
17	rs62073217	64631328	7.28693	CTSZ	non-sig
17	rs9891897	65525986	6.34104	UXS1	non-sig
17	rs2191250	66873202	6.5516	PSMD9	non-sig
17	rs75337505	69965659	6.5558	CFC1	non-sig
17	rs543751327	70859195	6.64782	IL16	non-sig
17	rs371093788	72548417	6.24474	SPINT1	non-sig
17	rs59231300	73425332	6.87648	VCAM1	non-sig
17	rs8069119	74678836	19.3701	CD300LF	Cis
17	rs8065292	79723327	10.1174	ENPP7	non-sig
17	rs79744555	80491128	7.62893	NPTX1	non-sig
17	rs55671960	81979110	7.4828	CD244	non-sig
18	rs28507948	7107780	7.0356	CPPED1	non-sig
18	rs328995	9544175	6.60345	COMT	non-sig
18	rs59626352	11973114	6.28668	MVK	non-sig
18	rs1981357	13177635	7.07089	IL10RB	non-sig
18	rs113389473	14334963	7.8716	NCS1	non-sig
18	.	15586420	7.96981	ADAMTS16	non-sig
18	.	15649727	13.1824	RARRES1	Trans
18	.	18189035	6.04639	MFAP5	non-sig
18	rs481202	22503006	6.43133	VCAN	non-sig
18	rs12961544	22554844	6.49228	MAPT	non-sig
18	rs112676856	23079926	8.34429	FGFR1OP	non-sig
18	rs11081680	31170787	8.32846	OSCAR	non-sig
18	rs680321	32217995	25.4063	MEP1B	Cis
18	rs35037548	34491899	7.26217	NPDC1	non-sig
18	rs62086187	36482864	6.28467	IL18BP	non-sig
18	rs4799429	36722313	6.13283	SCGB1A1	non-sig
18	rs7236596	37453648	12.2639	ODAM	Trans
18	rs761611627	41392721	7.1747	RP2	non-sig
18	rs16978281	45117850	6.92922	LRMP	non-sig
18	rs16978281	45117850	6.42911	FXN	non-sig
18	rs12604707	45382807	10.2926	CCL20	non-sig
18	rs34969613	45588974	7.44928	TNFRSF12A	non-sig
18	rs202223407	46348913	6.24688	PCOLCE	non-sig
18	rs72923538	48474304	6.42783	SNAP23	non-sig
18	rs72923538	48474304	6.68994	MPIG6B	non-sig
18	rs28497971	49202791	7.84588	GYS1	non-sig
18	rs150271534	49476309	6.75007	TNFRSF9	non-sig
18	rs377172246	52762482	7.86519	PRL	non-sig
18	rs143933000	54970879	7.28441	TNFSF13B	non-sig
18	rs388644	57620507	9.17289	CLSTN2	non-sig
18	rs61014292	62010630	6.98255	DNPH1	non-sig
18	rs3826616	63987229	9.14899	SERPINB8	non-sig
18	rs796714384	66358917	7.60085	FXYD5	non-sig
18	rs377432363	66954257	6.71738	FST	non-sig
18	rs144128994	73555166	6.40494	LAIR1	non-sig
18	rs1702826	75129918	7.34534	VAMP5	non-sig
18	rs143969240	78972798	6.34563	FLT3LG	non-sig
18	rs62099349	79030393	6.24026	CPXM1	non-sig
18	rs11872421	79379494	7.63264	SLC16A1	non-sig
18	rs77010657	79400764	8.69659	SERPINA12	non-sig
19	rs76004037	585370	6.60033	CD40LG	non-sig
19	rs76004037	585370	7.51385	ANXA3	non-sig
19	rs62125413	2949953	6.31551	HS3ST3B1	non-sig
19	rs17606146	3631136	8.30251	CYR61	non-sig
19	rs72990578	3781793	10.8752	SLC27A4	Trans
19	rs16993002	5487480	7.31641	C1QA	non-sig
19	rs348351	6519233	6.88773	SMPD1	non-sig
19	rs3055535	6589933	10.5651	CD70	Cis
19	rs2032887	8056476	8.02947	CCL25	non-sig
19	rs62111271	12227430	6.08608	ADM	non-sig
19	rs10403320	13562191	6.36825	GFRA3	non-sig
19	rs10404162	18299686	6.95078	HAO1	non-sig
19	rs8112317	20027147	6.02063	APBB1IP	non-sig
19	.	34403526	7.77573	WISP2	non-sig
19	rs7253700	38760005	6.72979	FSTL3	non-sig
19	rs2607416	40754926	13.9374	MIA	Cis
19	rs73041339	41129036	6.68698	LILRB4	non-sig
19	.	41571242	20.2915	CEACAM21	Cis
19	rs12986075	42868882	8.10546	PSG1	non-sig
19	rs4760	43648948	12.7602	TNFRSF10C	Trans
19	rs8182612	44539629	6.28291	FAM3C	non-sig
19	rs7251807	45454281	6.46597	LILRA5	non-sig
19	rs534508424	45667492	7.4193	SIRT5	non-sig
19	rs679574	48702851	8.89415	KLK1	non-sig
19	rs12983800	49357995	19.4665	DKKL1	Cis
19	rs3745540	51031874	27.5317	KLK12	Cis
19	rs1697573	51215061	15.8077	CD33	Cis
19	rs7250849	51655063	13.93	SIGLEC5	Cis
19	rs62115280	53282012	6.22505	CPB1	non-sig
19	rs2433724	54042277	11.1954	VSTM1	Cis
19	rs12975366	54255498	20.1008	LILRB5	Cis
19	rs386056	54279064	14.8265	LILRB2	Cis
19	rs608316	54810646	9.60328	KIR3DL1	non-sig
19	rs561550215	55435408	6.66675	LSP1	non-sig
19	rs55799523	55488178	7.27165	SSC5D	non-sig
20	rs754632607	1868205	6.90623	FKBP4	non-sig
20	rs6081134	1913821	28.9646	SIRPA	Cis
20	rs556611452	2611829	7.61013	EPHX2	non-sig
20	rs877172	3069244	7.01574	OXT	non-sig
20	rs562683175	3440890	10.8668	NDUFS6	Trans
20	rs6053447	5501661	6.29362	GZMH	non-sig
20	rs3852950	6311358	6.67223	CA3	non-sig
20	rs6134248	11422459	9.63827	BID	non-sig
20	rs112520555	19123819	7.92885	IL6	non-sig
20	rs112520555	19123819	8.10718	IL6	non-sig
20	rs112520555	19123819	6.66294	IL6	non-sig
20	rs112520555	19123819	7.61314	IL6	non-sig
20	rs80022989	20295968	11.3582	GH2	Trans
20	rs1799841	23879541	11.4429	CST5	Cis
20	rs58504802	25611225	8.89211	ENTPD6	non-sig
20	.	28748776	8.77573	IL20RA	non-sig
20	rs34178424	33636258	6.72839	CLPP	non-sig
20	rs73097037	34386361	7.83684	BACH1	non-sig
20	rs545527417	35044400	6.9859	LIFR	non-sig
20	rs200085713	36034995	6.18502	HNRNPK	non-sig
20	rs11536949	38357231	11.5123	LBP	Cis
20	rs6093355	40497783	7.05918	TNF	non-sig
20	rs6029155	40503291	11.3343	TCL1B	Trans
20	rs771006757	44605406	9.89963	ADA	non-sig
20	rs35828065	45103733	6.88306	MATN2	non-sig
20	rs4810635	47414987	9.75622	CAMKK1	non-sig
20	rs6063152	47818154	7.97388	QPCT	non-sig
20	rs6013223	51578348	8.06677	SESTD1	non-sig
20	rs6013732	53607524	7.13769	CPE	non-sig
20	rs538859210	55625557	6.33404	FETUB	non-sig
20	rs12480151	57646793	6.59142	SERPINA9	non-sig
20	rs5842428	63576363	8.23084	FGFBP1	non-sig
20	rs62207005	63620443	6.22819	EGFL7	non-sig
20	rs1040749	64114083	7.21247	FCRL6	non-sig
21	.	5241265	6.27409	RGMA	non-sig
21	.	7999426	9.14375	GDNF	non-sig
21	.	8231604	10.6513	SCARB1	Trans
21	rs71228526	8524292	6.68089	REN	non-sig
21	rs28641922	9804807	6.82652	GHRL	non-sig
21	rs13048015	17452465	7.27019	CD200R1	non-sig
21	rs577952209	20979445	8.78781	GGA1	non-sig
21	rs73159459	24803997	6.09555	FASLG	non-sig
21	rs229036	26831349	6.0447	FCAR	non-sig
21	rs1989045	27123828	7.1666	ANGPTL7	non-sig
21	rs78007898	31154440	6.28275	SUSD2	non-sig
21	rs563519200	33406648	17.1034	IFNGR2	Cis
21	rs67618102	38024306	6.90032	MZB1	non-sig
21	rs35182074	39313358	10.7953	GFOD2	Trans
21	rs758903027	41780985	6.16622	VPS37A	non-sig
21	rs13051273	43405541	6.01904	IGFBP4	non-sig
21	rs775594353	43776442	9.39051	CSTB	non-sig
22	.	11925392	6.91542	ADAMTS8	non-sig
22	.	15175932	7.07536	TYRO3	non-sig
22	rs371862717	15813871	6.79344	LY6D	non-sig
22	rs371764034	15853688	6.10718	BIN2	non-sig
22	rs2241047	17105693	15.0597	IL17RA	Cis
22	rs571221537	17637406	6.96138	XG	non-sig
22	rs573246266	18159499	6.51813	NFATC1	non-sig
22	.	18733494	6.8041	HYOU1	non-sig
22	rs144403691	19165386	9.4675	WARS	non-sig
22	rs3747084	20999636	6.37151	AMIGO2	non-sig
22	rs149555345	23173179	6.18204	COL1A1	non-sig
22	rs131308	23488062	6.37417	ISLR2	non-sig
22	rs11703735	30483295	9.23322	TP53INP1	non-sig
22	rs4821544	36862461	16.8511	PVALB	Cis
22	rs7291065	42446626	6.07593	FGF21	non-sig
22	rs4996796	46605984	6.14844	NTRK2	non-sig
22	rs35340421	49264113	7.04153	FAM19A5	non-sig
22	rs11547731	50283705	7.82681	PLXNB2	non-sig
22	rs9616943	50701189	6.20838	PROC	non-sig
22	.	50781343	9.39523	C2CD2L	non-sig
X	.	492417	6.06098	VEGFD	non-sig
X	.	1182273	7.49431	MSLN	non-sig
X	.	1303975	9.37376	CSF2RA	non-sig
X	.	1431856	9.43747	RANGAP1	non-sig
X	.	2507388	6.15689	KYAT1	non-sig
X	rs12399033	6161116	9.10226	DNAJB8	non-sig
X	.	8280720	6.66655	VSIG4	non-sig
X	rs71220967	9405818	7.24474	GGT1	non-sig
X	rs71220967	9405818	7.61137	BAIAP2	non-sig
X	rs758821456	9838057	7.54592	QDPR	non-sig
X	rs864058	12887911	9.77702	ARTN	non-sig
X	rs3028662	13454316	7.10624	ADAMTS13	non-sig
X	rs140216425	15334185	6.45544	MED18	non-sig
X	rs200911844	17158098	10.923	FAS	Trans
X	rs534014518	23433227	6.41816	SSC4D	non-sig
X	rs141453106	24565784	10.7951	FEN1	Trans
X	rs1234507	28237645	6.3318	GUCA2A	non-sig
X	rs145139749	31233058	11.3835	AKR1C4	Trans
X	rs190616024	33638365	10.1706	CXCL10	non-sig
X	rs189185490	40992476	7.0537	HAVCR1	non-sig
X	rs5918277	42078408	7.57154	MZT1	non-sig
X	rs5906990	44522100	7.12465	AGRN	non-sig
X	rs62600354	48959311	6.45817	IDS	non-sig
X	rs17328195	50197473	9.14551	LYPD8	non-sig
X	rs12556203	62670609	11.421	ENAH	Trans
X	rs777819053	66560448	6.81787	TRAF2	non-sig
X	.	72758544	10.7889	NDRG1	Trans
X	rs749192112	86653663	6.16412	SRPK2	non-sig
X	rs145940549	86995832	9.23262	PLAU	non-sig
X	rs57315625	90112425	6.33106	DRAXIN	non-sig
X	rs759147739	90142485	15.7452	LTBP3	Trans
X	rs17222328	111332767	9.38595	CEACAM3	non-sig
X	rs12689856	119503002	10.4382	S100A16	Trans
X	rs12558020	127766876	6.47612	CES3	non-sig
X	rs7881825	129728471	9.8573	XPNPEP2	non-sig
X	rs5954019	140562160	6.72515	PCSK9	non-sig
X	rs201068311	142848257	8.68152	LRPAP1	non-sig
X	rs5908519	143041128	10.0259	DCTN6	non-sig
X	rs781788481	144712521	7.04692	KLK14	non-sig

## Sheet: Figure3c
CHR	SNP	BP	-Log10P
1	rs6670527	3871185	3.07099
1	rs376778413	3908461	3.1193
1	rs4609454	8931082	3.89381
1	rs61784242	8931242	3.47006
1	rs11121271	8933633	3.47006
1	rs4418632	8934053	3.47006
1	rs8179353	12124318	3.03635
1	rs17422381	12124366	3.20852
1	rs57331271	12124667	3.20852
1	rs140002182	14246491	3.97593
1	rs57180691	14253121	3.00226
1	rs56336875	14263621	3.31363
1	rs7555815	14276703	3.50252
1	rs796941528	14353225	3.3948
1	rs2095692	16622717	3.18204
1	rs12125112	16702762	3.05115
1	rs2977228	17250004	3.24864
1	rs7535812	18460285	3.16046
1	rs111267148	18460703	3.16046
1	rs9651020	19821485	4.1666
1	rs61781621	21377747	3.22228
1	rs56704741	21378351	3.22228
1	rs144319819	22155539	3.11165
1	rs2582018	22793621	3.51999
1	rs7530478	22802223	4.23255
1	rs2176274	22870826	3.32698
1	rs2203609	22871708	3.32698
1	rs57332227	22872377	3.05899
1	rs7535750	22874101	3.32698
1	rs6684063	30226493	3.62654
1	rs7537554	30226993	3.62654
1	rs7544097	30229248	3.62654
1	rs6425903	30231147	3.62654
1	rs1884394	30233488	3.62654
1	rs909622	30233730	3.62654
1	rs2377270	30234084	3.62654
1	rs3045767	30234282	3.62654
1	rs2142711	30235032	3.62654
1	rs6661218	30238966	3.44045
1	rs35330226	30240897	3.51357
1	rs12410874	30241185	3.62654
1	rs4949560	30241730	3.44045
1	rs7525079	30243738	3.44045
1	rs7529543	30243778	3.44045
1	rs1998011	30243908	3.62654
1	rs1883222	30253294	3.62654
1	rs2228679	30257149	3.62654
1	rs1033406	30263553	3.5382
1	rs1033405	30263602	3.5382
1	rs1008195	30264591	3.5382
1	rs1008196	30264596	3.5382
1	rs743666	30265059	3.5382
1	rs7417447	30265162	3.5382
1	rs4292995	30265451	3.5382
1	rs4330962	30265454	3.5382
1	rs4333892	30265585	3.5382
1	rs4372305	30265633	3.5382
1	rs4354581	30265670	3.5382
1	rs66667996	30265913	3.87811
1	rs6425926	30266509	3.87811
1	rs6677849	30266652	3.87811
1	rs6682727	30266670	3.87811
1	rs12565576	30266871	3.87811
1	rs10915059	30266949	3.87811
1	rs12035641	30267045	3.87811
1	rs12033410	30267080	3.87811
1	rs10449242	30267279	3.76828
1	rs67540854	30267449	3.76828
1	rs10449243	30267554	3.76828
1	rs12035857	30267646	3.76828
1	rs1830508	30267695	3.10353
1	rs7535310	30267781	3.76828
1	rs4949567	30267838	3.76828
1	rs4949568	30268041	3.76828
1	rs4949569	30268151	3.76828
1	rs4949570	30268181	3.76828
1	rs4949571	30268213	3.76828
1	rs4083399	30268480	3.76828
1	rs1883221	30268558	3.76828
1	rs1883220	30268560	3.76828
1	rs730842	30268649	3.76828
1	rs730839	30268685	3.76828
1	rs730840	30268764	3.76828
1	rs730841	30268809	3.76828
1	rs909624	30269103	3.76828
1	rs744130	30269194	3.76828
1	rs736644	30269391	3.76828
1	rs736643	30269534	3.76828
1	rs72884148	30269772	3.76828
1	rs61267874	30269812	3.76828
1	rs12403718	30269917	3.76828
1	rs12404682	30270070	3.76828
1	rs12403737	30270132	3.76828
1	rs12404697	30270267	3.76828
1	rs72884154	30270411	3.76828
1	rs111443200	30270551	3.66274
1	rs72884158	30270597	3.65092
1	rs72555326	30270739	3.02022
1	.	33356253	3.40705
1	rs11583873	34571777	3.07289
1	rs1203145	35504404	3.72148
1	rs575028397	36295954	3.82478
1	rs61780477	37431308	3.01592
1	rs66499322	40405102	3.49201
1	rs16827291	40411599	3.49201
1	rs2294753	40415013	3.49201
1	rs72637911	40415575	3.49201
1	rs11208057	40420160	4.06429
1	rs11208072	40425466	3.29956
1	rs803378	44159082	3.13241
1	rs6700921	44416216	3.25571
1	rs6663541	44416312	3.25571
1	rs3866645	44416710	3.25571
1	rs11353047	44418642	3.25571
1	rs11211011	44544039	3.89143
1	rs34926752	44545757	3.21983
1	rs34127522	44564751	3.32948
1	rs12143152	46186469	3.04249
1	rs6670851	46481958	3.50252
1	rs4660941	46484319	3.36151
1	rs4660352	46484566	3.55862
1	rs12402727	46487690	4.03773
1	rs12023099	46487719	4.00665
1	rs998726	46488618	4.03773
1	rs2404583	46488882	4.03773
1	rs1998545	46488915	4.30927
1	rs942251	46490605	3.6059
1	rs1535739	46492047	3.36151
1	rs12742745	46492378	4.03773
1	rs35827425	46495857	4.45519
1	rs12133257	46497402	3.50252
1	rs12125662	46497460	3.50252
1	rs12732772	46498219	4.45519
1	rs1886117	46499237	4.30927
1	rs2025384	46502218	4.55068
1	rs11580235	46502224	4.45519
1	rs2025383	46503176	4.55068
1	rs2025382	46503346	4.55068
1	rs200424051	46505313	4.00665
1	rs55929143	46505493	3.57659
1	rs71572613	46505785	4.03773
1	rs12127101	46506933	3.53298
1	rs35270239	46507286	3.53298
1	rs12759113	46507909	4.03773
1	rs6683116	46510101	3.38584
1	rs6698196	46510205	3.38584
1	rs12045200	46510858	4.3332
1	rs12045245	46511045	4.3332
1	rs1886116	46511165	4.09442
1	rs55644055	46511639	4.03773
1	rs71500098	46514226	4.03773
1	rs34609066	46514228	4.03773
1	rs736584	46516689	3.15212
1	rs5773916	46516919	3.41828
1	rs36119466	46521814	3.95039
1	rs11211303	46562271	3.81616
1	rs3766243	46564408	3.81616
1	rs7543083	46565668	3.81616
1	rs2181414	46568177	3.81616
1	rs12755846	46620202	3.30786
1	rs12741355	46620222	3.30786
1	rs11579762	46620830	3.24903
1	rs4660948	46621694	3.24903
1	rs6669160	46622296	3.24887
1	rs6669274	46622444	3.24887
1	rs6675720	46623945	3.18836
1	rs7545747	54338484	3.46699
1	rs2076571	54352426	3.13727
1	rs2073109	54361881	3.13727
1	rs310179	60796258	3.05769
1	rs2269257	63625271	3.375
1	rs72671694	66916203	3.05134
1	rs1410086	81307846	3.37966
1	rs76208141	81722302	3.77599
1	rs17131763	81722461	3.77599
1	rs34808689	81730927	3.77599
1	rs75281243	81739745	3.77599
1	rs76033061	81742421	3.77599
1	rs200303768	81746962	3.77599
1	rs113545327	81747023	3.77599
1	rs199939553	81747033	3.07002
1	rs138322915	81750743	3.77599
1	rs72719465	82112829	3.55129
1	rs17131704	84435954	3.54016
1	rs9433225	84436275	3.14575
1	rs7516125	84439312	3.14575
1	.	84439823	3.54016
1	rs9432829	84444531	3.54016
1	rs9432831	84448299	3.54016
1	rs6677436	84449617	3.54016
1	.	89722260	3.96059
1	.	89722263	3.96059
1	rs3818778	94014973	3.71512
1	rs290840	97039593	3.10785
1	rs138152736	97212117	3.656
1	rs12046655	97216820	3.36785
1	rs9969993	97228979	3.656
1	rs9651211	97231380	3.32957
1	rs71656173	97233366	3.32957
1	rs34798489	97240822	4.24268
1	rs12758854	97246005	3.36482
1	rs10875059	97255422	4.62178
1	rs10875060	97255506	4.62178
1	rs1413241	97257116	3.1901
1	rs573943228	101609647	5.15689
1	rs6671000	105183925	3.14448
1	rs12078037	105185708	3.14448
1	rs12077033	105185976	3.14448
1	rs11591028	105189380	3.14448
1	rs71575249	105189509	3.14448
1	rs35479262	105189685	3.14448
1	rs202111933	105190158	3.14448
1	rs11184464	105190690	3.14448
1	rs7553787	105195495	3.14448
1	rs10785737	105196981	3.14448
1	rs12140959	105197408	3.14448
1	rs3925068	105197827	3.14448
1	rs11184474	105198707	3.14448
1	rs7518606	105199462	3.14448
1	rs2820361	105202720	3.14448
1	rs12743845	105204641	3.14448
1	rs6669755	105206146	3.0086
1	rs4847105	105207280	3.14448
1	rs12757770	105209701	3.14448
1	rs2842235	105213127	3.14448
1	rs141597050	105214474	3.40983
1	rs2842201	105238938	3.03372
1	rs594165	107476342	3.40605
1	rs11364399	107502440	3.36704
1	rs601063	108112851	3.31966
1	rs12122036	108558812	3.44758
1	rs7544426	109633358	3.7508
1	rs11102690	113877338	3.1587
1	.	121069758	3.03626
1	rs781960472	121358769	3.45149
1	.	122553746	3.42297
1	.	122634873	3.52783
1	.	122714105	3.40329
1	.	122715033	3.3536
1	.	122724906	3.7018
1	.	122974908	3.35665
1	.	122989655	3.56304
1	.	123000657	3.24972
1	.	123054028	3.23025
1	.	123381649	3.25313
1	.	123461416	3.96617
1	.	123559896	3.67799
1	.	123695669	3.04196
1	.	123713330	3.39631
1	.	123756553	3.03616
1	.	123907710	3.18402
1	.	124149090	4.36593
1	.	124247100	5.42067
1	.	124247103	4.01525
1	.	124247110	4.52724
1	.	124270302	3.35843
1	.	124416690	3.05789
1	.	124450183	3.77754
1	.	124450274	3.11662
1	.	124599428	3.47952
1	.	124744358	3.64283
1	.	124764772	3.1614
1	.	124896187	3.35942
1	.	125167643	3.10111
1	.	146739715	3.00301
1	.	149294148	3.60818
1	.	150088498	3.02164
1	rs76312666	153207167	3.06384
1	rs12121180	154309746	3.06108
1	rs2768755	156878328	3.201
1	rs2768756	156879002	3.201
1	rs6337	156879203	3.201
1	rs4661072	156893825	3.09361
1	rs998459	156894824	3.09361
1	rs72698679	156897535	3.60783
1	rs6685635	156898192	3.60783
1	rs4147300	156898462	4.61654
1	rs4147301	156898463	4.61654
1	rs12407092	156899056	3.60783
1	rs56303495	156899445	3.60783
1	rs56106044	156899640	3.60783
1	rs12086222	156899838	3.2871
1	rs943549	156900823	4.21688
1	rs2768744	156902357	4.21688
1	rs2768745	156902975	4.21688
1	rs11264579	156903671	4.21688
1	rs6676171	156905245	4.21688
1	rs4661074	156905300	4.63526
1	rs4661075	156905305	4.63526
1	rs2644590	156905315	4.63526
1	rs2644592	156905972	3.01086
1	rs556818951	156911184	4.36967
1	rs57731889	156912469	3.30146
1	rs34221601	157292816	4.20149
1	rs200753679	158129305	3.25197
1	rs59027997	158686642	3.26745
1	rs66798337	158704358	3.31078
1	rs703134	158707297	3.31078
1	rs837364	158709020	3.35164
1	rs703137	158709439	3.80327
1	rs141661487	158709716	3.80327
1	rs703138	158710281	3.80327
1	rs857927	158710868	3.35164
1	rs857928	158710889	3.35164
1	rs5778090	158711160	3.35164
1	rs416899	158712610	3.35164
1	rs365812	158712634	3.35164
1	rs703141	158713816	3.35164
1	rs383751	158714654	3.35164
1	rs35294326	158714944	3.80327
1	rs451851	158715246	3.35164
1	rs413543	158715573	3.35164
1	rs399848	158716479	3.80327
1	rs28568406	158717373	3.80327
1	rs857703	158717434	3.80327
1	rs34241646	158719196	3.35164
1	rs145390640	158720609	3.0715
1	rs703143	158724418	3.0715
1	rs703144	158724773	3.0715
1	rs864149	158726063	3.0715
1	rs857925	158727964	3.0715
1	rs703146	158728572	3.0715
1	rs857515	158730400	3.0715
1	rs703147	158730942	3.0715
1	rs703148	158731182	3.0715
1	rs16840748	158731630	3.67551
1	rs454127	158750398	3.14948
1	rs16840940	158750954	3.14948
1	rs857809	158763045	3.29183
1	rs72704072	161706100	3.00017
1	rs905595	161715100	3.40816
1	rs34502081	165139348	3.00419
1	rs9333378	165632229	3.09297
1	rs535057780	165975256	3.19566
1	rs6661907	167124724	3.47134
1	rs34184501	167125652	3.29886
1	rs61748784	167128330	3.47134
1	rs67628760	167129076	3.31229
1	rs76678788	167129335	3.47134
1	rs79386777	170548712	3.55549
1	rs558576784	175451220	3.10713
1	rs4442331	177803680	3.59998
1	rs4532784	177803964	3.59998
1	rs4323668	177807219	3.82275
1	rs6666231	177807268	3.53805
1	rs4336806	177809237	3.59998
1	rs9970740	178004555	3.12592
1	rs12074053	178005434	3.13253
1	rs115410015	183669462	3.78941
1	rs754159481	189992196	3.61101
1	rs2247019	200169721	3.24703
1	rs2246923	200170222	3.09018
1	rs2246919	200170316	3.09018
1	rs2246917	200170361	3.09018
1	rs72744847	201974269	3.06434
1	rs61821519	201974878	3.25368
1	rs61821524	201977678	3.06434
1	rs61821525	201977813	3.06434
1	rs7548375	201983810	3.21056
1	rs61821529	201986901	3.21056
1	rs56190642	201988477	3.32661
1	rs7535446	201988632	3.04431
1	rs10737576	201993196	3.08767
1	rs6427930	202019698	3.23092
1	rs10920444	202655725	4.31131
1	rs7550549	202660746	4.31131
1	rs34986738	202663099	4.00665
1	rs34597136	202671456	4.20516
1	rs10800853	202673032	4.20516
1	rs4453099	202700755	4.76472
1	rs12048796	202705556	4.77083
1	rs12564274	202710717	3.34123
1	rs17442990	202712362	3.03934
1	rs34679329	202716278	4.38394
1	rs12031468	202716296	4.38394
1	rs2275896	202811535	3.01457
1	rs71747823	202976586	3.97224
1	rs10920542	202988590	3.55596
1	rs10920543	202996189	3.55596
1	rs12036180	202997135	3.55596
1	rs12063625	202997684	3.55596
1	rs12078831	202997839	3.55596
1	rs10800895	203000204	3.55596
1	rs6691378	203187994	3.30539
1	rs11339454	203192154	3.34113
1	rs11281512	203195728	3.34113
1	rs2886117	203199753	3.34113
1	rs12747526	203302458	3.41896
1	rs12136280	203302802	3.20754
1	rs41264039	203305174	3.41896
1	rs17534048	203306279	3.13751
1	rs34344780	203316135	3.98843
1	rs10920609	203321004	4.60537
1	rs35867968	203322495	3.98843
1	rs3820224	203343428	3.17868
1	rs114654552	203353751	3.32194
1	rs4971212	203522264	3.08513
1	rs747570983	204557904	3.5085
1	rs11808748	204594218	3.42239
1	rs796378945	206619925	3.64378
1	rs7520881	208446927	3.16743
1	rs12122106	208449897	3.16743
1	rs9645353	208450277	3.16743
1	rs5780468	208590455	3.34592
1	rs138358315	208592148	3.34592
1	rs12029495	208593265	3.69875
1	rs12022225	208593355	3.69875
1	rs79597555	208594965	3.69875
1	rs949495	208598095	3.34592
1	rs12117817	208599007	3.52798
1	rs79657581	211655612	3.18842
1	rs504473	214966940	3.00634
1	rs34105068	215127989	3.19362
1	rs12757222	215151675	3.19362
1	rs74675525	215508603	3.36593
1	rs375429562	219595236	3.24611
1	rs1153968	223750863	3.02933
1	rs2298255	223751116	3.51584
1	rs11584506	227391643	3.32121
1	rs773930213	227394058	3.25838
1	rs10916138	227395180	3.32121
1	rs10799414	227395332	3.32121
1	rs79253454	227493436	3.7812
1	rs551878852	227493441	3.7812
1	rs570150506	227493442	3.50004
1	.	227493449	3.92885
1	rs10797525	234075881	3.58889
1	rs17487423	234076123	3.58889
1	rs558720659	234076464	3.58889
1	rs12033219	234076988	3.58889
1	rs11443993	234079101	3.29809
1	rs35359755	234083839	4.48932
1	rs1841085	234083868	4.34659
1	rs34515048	234084813	4.34659
1	rs6586431	234865977	3.6319
1	rs796441728	236329610	3.19105
1	rs12040004	236331171	3.02177
1	rs12048366	236332642	3.02177
1	rs12049174	236333045	3.02177
1	rs12022946	236334938	3.02177
1	rs7534316	236339663	3.02177
1	rs34818366	236540532	3.07402
1	rs397861821	236603592	3.22163
1	rs71561851	237006003	3.31632
1	rs12736761	238481991	3.24056
1	rs10802699	238502653	3.1485
1	rs2893644	238508856	3.1485
1	rs9660957	238509879	3.1485
1	rs10737828	238510496	3.1485
1	rs77044591	239608277	3.73684
1	rs61598496	239611662	3.06798
1	rs72632886	239669745	4.02989
1	rs74225143	239682705	4.02989
1	rs3936418	239683541	4.02989
1	rs76026452	239687916	4.02989
1	rs138626635	239688180	4.02989
1	rs199731416	239690042	4.02989
1	rs12028626	239691988	4.02989
1	rs10802792	239698844	4.02989
1	rs12130233	239700174	4.02989
1	rs12033242	239701511	4.02989
1	rs77445035	239702351	4.02989
1	rs77968483	239702550	4.02989
1	rs79451787	239715925	4.02989
1	rs12047255	239718578	4.02989
1	rs12022014	239719146	4.02989
1	rs12045078	239721841	4.02989
1	rs12143018	239726189	4.02989
1	rs12117703	239727138	4.02989
1	rs10429918	239727702	4.02989
1	rs10429915	239727943	4.02989
1	rs12030687	239733158	4.02989
1	rs12118615	239733630	4.02989
1	rs10925962	239734841	4.02989
1	rs1537802	241647829	3.17431
1	rs7411883	241650604	3.28266
1	rs28674674	241945708	3.11064
1	rs28504572	241946110	3.11064
1	rs28615447	241946118	3.11064
1	rs28491757	241946208	3.11064
1	rs28404648	241946264	3.11064
1	rs12562285	245274463	3.56368
1	rs12138627	245566642	3.58004
1	rs10802298	245921572	3.292
1	rs1933525	245933936	3.03929
1	.	246232723	3.62986
1	rs4993794	246232726	3.08029
1	rs4993793	246232740	3.08029
1	rs3938743	247427834	3.05493
1	rs61841182	247427839	3.05493
1	rs71570437	247580674	3.30382
1	rs10925083	247581925	3.05081
1	rs10802523	247582011	3.05081
1	rs1176048	247585450	3.05081
1	rs1151691	247585461	3.05081
1	rs1182222	247639481	3.34008
2	rs142394320	1016538	3.06712
2	rs77987350	1022432	3.06712
2	rs73908664	1032928	3.57823
2	rs79714520	1033331	3.06712
2	rs143128013	1033524	3.57823
2	rs59277775	1034107	3.57823
2	rs13432080	1034447	3.57823
2	rs76155571	1034821	3.06712
2	rs72096475	1036725	3.57823
2	rs10166322	1038640	3.57823
2	rs7419575	1640011	3.19757
2	rs5828886	1744969	3.37572
2	rs11457329	1773482	4.67592
2	rs6726699	1775751	4.67592
2	rs12328008	1913944	4.04067
2	rs13404264	1920894	3.47263
2	rs4853820	1935996	3.47263
2	rs4853819	1936078	3.47263
2	rs4853752	1971298	3.99311
2	rs12622712	1971687	4.8716
2	rs11896134	1976300	3.75671
2	rs11888121	1976872	3.75671
2	rs4853813	1977960	3.75671
2	rs6727661	1978353	3.04789
2	rs6727561	1978380	3.04789
2	rs6756682	1978614	3.04789
2	rs3214602	1979143	3.04789
2	rs142559534	1980316	3.75671
2	rs115703126	1980333	3.75671
2	rs4853751	1980360	3.75671
2	rs10178240	1981476	3.04789
2	rs6757788	1983703	3.04789
2	rs1560622	1985861	3.75671
2	rs7564212	1986932	3.75671
2	rs10569072	1987388	3.04789
2	rs1399918	2541903	3.54821
2	rs13398578	2541935	3.54821
2	rs562268643	3767942	3.25877
2	rs59315169	3772498	3.89963
2	rs60999711	3774319	3.89963
2	rs60723230	3774411	3.89963
2	rs57677595	3774418	3.89963
2	rs58218445	3774620	3.89963
2	rs74747535	3774640	3.89963
2	rs73144896	3774642	3.89963
2	rs61278165	3774727	3.89963
2	rs111554524	3779277	3.89963
2	rs28592924	3789071	3.08486
2	rs67938526	3789243	3.08486
2	rs66633345	3789272	3.08486
2	rs11886534	3789713	3.08486
2	rs17507421	3789985	3.08486
2	rs201256569	3796797	3.41612
2	rs7560672	3797581	3.15883
2	rs12621500	3879650	4.74088
2	rs11688856	3887634	4.74088
2	rs10206417	3890448	4.7366
2	rs10175907	3890784	3.89177
2	rs56318626	3892460	4.7366
2	rs1598112	3894384	4.7366
2	rs10204927	3894947	4.7366
2	rs10174799	3895037	4.7366
2	rs10174801	3895041	4.7366
2	rs34560419	3896320	3.89177
2	rs1584873	3896598	3.89177
2	rs7559328	3897435	3.89177
2	rs12616876	3897885	3.89177
2	rs12472158	3904795	3.97102
2	rs11686194	3905660	4.7366
2	rs6705675	3906487	4.7366
2	rs6730063	3907110	4.7366
2	rs4316945	3907689	4.7366
2	rs13398385	3912337	3.62306
2	rs373007692	4532419	3.22055
2	rs563595060	4948864	3.26906
2	rs871820	9772700	3.00877
2	rs7560636	10198734	3.18059
2	rs7592001	10199956	3.18059
2	rs12473738	10851379	3.54806
2	rs12470798	11140975	3.39405
2	rs7586305	11142123	3.05998
2	rs34313955	11415622	3.969
2	rs4335920	11415777	4.18963
2	rs3922995	11415980	3.7607
2	rs4588159	11416273	3.7607
2	rs10929736	11416418	3.7607
2	rs34079430	11417284	3.7607
2	rs12615138	11417674	4.18963
2	rs111754746	11419248	3.7607
2	rs763530079	11419334	4.43004
2	rs113501494	11419457	3.7607
2	rs112242901	11419485	3.7607
2	rs150674542	11419508	3.3781
2	rs6750266	11419634	3.7607
2	rs6735687	11419688	3.7607
2	rs6735707	11419765	3.7607
2	rs6750482	11419813	3.7607
2	rs6750499	11419851	3.7607
2	rs6736199	11420113	4.18963
2	rs10803735	11420197	3.25908
2	rs10929737	11420386	3.7607
2	rs10929739	11420643	4.18963
2	rs12994661	11421242	3.25908
2	rs149282466	11421369	3.63023
2	rs72610738	11421411	4.18963
2	rs146035006	11421416	3.63023
2	rs35053846	11421693	3.7607
2	rs11682602	11421776	3.7607
2	rs10692215	11422244	3.10629
2	rs57244317	11422248	4.18963
2	rs6708001	11422504	3.7607
2	rs6708015	11422543	3.7607
2	rs12613503	11422678	3.7607
2	rs12617534	11422909	3.63979
2	rs12614218	11423016	3.74112
2	rs13007909	11423581	3.92482
2	rs6432192	11423749	3.24011
2	rs12990560	11423796	3.24011
2	rs12995996	11423834	3.31551
2	rs11691211	11424555	3.74112
2	rs57197575	11424938	3.24011
2	rs34945914	11426194	3.94885
2	rs11674593	11427185	3.83091
2	rs34332805	11427355	3.83091
2	rs7595697	11428032	3.83091
2	rs12612948	11428614	4.30742
2	rs35423645	11430311	3.94424
2	rs34514099	11431840	3.94424
2	rs11687681	11432689	3.83091
2	rs10929740	11432780	4.41828
2	rs10186511	11433272	4.17516
2	rs12472962	11434774	3.83091
2	rs147662476	11436113	4.36041
2	rs12611958	11436287	3.94424
2	rs12615317	11436399	3.38923
2	rs11686138	11438928	3.94731
2	rs35727311	11440191	4.06742
2	rs11694857	11441764	4.564
2	rs4553788	11442207	3.94731
2	rs9789694	11443167	3.94731
2	rs6432193	11443871	3.94731
2	rs11687178	11444071	4.06742
2	rs11693023	11444141	3.49567
2	rs11203	11445909	3.94731
2	rs1047392	11446093	4.06742
2	rs10929742	11449148	3.49567
2	rs4292073	11449236	3.94731
2	rs6751915	11452168	4.06742
2	rs61016299	11453370	4.06742
2	rs6729114	11454629	3.94731
2	rs6432196	11459150	3.94731
2	rs7556984	11459606	4.06742
2	rs7584175	11459679	4.06742
2	rs70953401	11459883	3.39319
2	rs7425786	11461382	3.94731
2	rs11680919	11461438	4.06742
2	rs35306821	11462162	4.65975
2	rs11685543	11466521	3.31551
2	rs35818376	11467769	4.35193
2	rs12988106	11473026	3.88975
2	rs4668726	11475140	3.19246
2	rs6432200	11477297	3.19246
2	rs2716619	11864937	3.44965
2	rs10579633	11865734	3.09914
2	rs201621475	13418067	3.13829
2	rs7605722	16060824	3.11953
2	rs7605772	16061010	3.11953
2	rs13427501	16062324	3.11953
2	rs7600440	16064484	3.11953
2	rs4499395	16066071	3.11953
2	rs6760942	16067019	3.11953
2	rs28774402	16071212	3.02123
2	rs28725395	16073932	3.02123
2	rs10182964	19480177	4.10221
2	rs61692985	23179143	3.2505
2	rs13030516	26530947	4.07335
2	rs4665869	26531477	3.58203
2	rs4665870	26532497	4.07335
2	rs4665871	26532683	4.07335
2	rs11690824	26533340	4.07335
2	rs939810	26533783	4.07335
2	rs939811	26533896	4.07335
2	rs884836	26534301	4.07335
2	rs1522098	26534706	4.07335
2	rs2037459	26535058	4.07335
2	rs4665873	26535164	4.07335
2	rs11694386	26535935	3.57381
2	rs17320634	26536711	3.23426
2	rs13033711	26536792	3.29022
2	rs13011610	26536970	4.3398
2	rs4665874	26536980	3.92812
2	rs13017387	26537163	3.26512
2	rs1522100	26538055	4.29973
2	rs11687195	26538351	3.98548
2	rs939813	26538499	3.98548
2	rs11682534	26539178	4.29973
2	rs4665876	26539526	4.29973
2	rs7566431	26540035	4.29973
2	rs13005912	26540131	4.29973
2	rs12475690	26541071	3.17457
2	rs11679769	26541381	3.98548
2	rs11126565	26541987	3.17457
2	rs2384385	26543203	3.98548
2	rs35627471	26546748	3.9594
2	rs11687996	26547402	3.98548
2	rs1915904	26547678	3.98548
2	rs34737086	26547725	3.98548
2	rs2339380	29230386	3.29645
2	rs6750752	29310479	3.06768
2	rs6708344	29312859	3.18257
2	rs817204	33393733	3.00745
2	rs652230	33396622	3.00745
2	rs589403	33396721	3.00745
2	rs588436	33396951	3.00745
2	rs12620647	33410432	3.26328
2	rs57240539	33529859	3.48532
2	rs4670681	33545336	3.16864
2	rs13388446	33546347	3.16864
2	rs13388566	33546473	3.16864
2	rs17597647	33550119	3.16864
2	rs1971224	33551040	3.16864
2	rs138246548	33552018	3.16864
2	rs7559049	33553788	3.16864
2	rs13406103	33556856	3.16864
2	rs4670717	33561322	3.16864
2	rs7588920	34031707	3.17692
2	rs534714726	35278930	3.17477
2	rs2552010	36251491	3.48772
2	rs12475384	37408004	3.04823
2	rs1992881	38284239	3.22907
2	rs11124855	41969540	4.08624
2	rs12622573	41970842	3.27827
2	rs55981605	41973265	3.90518
2	rs752762835	42018938	3.529
2	rs893812	42075974	3.21753
2	rs13394845	42076011	3.21753
2	rs13395113	42076038	3.21753
2	rs12328299	42076666	3.21753
2	rs141842012	51204917	3.16673
2	rs6719894	51206652	3.33311
2	rs35941079	51209491	3.33311
2	rs17041430	51215121	3.33311
2	rs34437868	51221892	3.33311
2	.	51224365	3.33311
2	rs765630012	51224368	3.33311
2	rs35105971	51226761	3.33311
2	rs13025769	51228566	3.33311
2	rs12990508	51230527	3.23852
2	rs13032559	51236702	3.33311
2	rs11125342	51242883	3.76371
2	rs34438602	51245778	3.24642
2	rs11685985	51247952	3.8671
2	rs35045716	51248883	3.24642
2	rs34414888	51250171	3.76371
2	rs34641531	51255618	3.24642
2	rs62140692	51260055	3.76371
2	rs576844815	51264625	3.76371
2	rs34248976	51272133	3.76371
2	rs2870502	56835759	3.45259
2	rs10865297	56837469	3.09146
2	rs6758239	56847594	3.25313
2	rs989586	57155304	3.07196
2	rs1424624	57162067	3.07196
2	rs10183318	57162820	3.07196
2	rs10209324	57162977	3.07196
2	rs6747854	57163534	3.07196
2	rs1424629	57169785	3.07196
2	rs1424631	57174145	3.07196
2	rs877994	57175190	3.07196
2	rs877993	57175505	3.07196
2	rs5831452	57176168	3.07196
2	rs12713335	57176644	3.07196
2	rs13014682	57176864	3.07196
2	rs1991124	57178299	3.07196
2	rs60574118	77444950	3.38775
2	rs2947961	81944701	3.30364
2	rs531275322	84371726	3.13165
2	rs79099717	84931360	3.59517
2	rs72928806	84932627	3.59517
2	rs60452786	84934439	3.94386
2	rs77017060	84934676	3.59517
2	rs56187027	84943890	3.59517
2	.	84945716	4.99225
2	rs140067887	84946933	3.59517
2	rs200404935	84949591	3.59517
2	rs142198712	84950495	3.59517
2	rs76700701	84951488	3.59517
2	rs141216983	84953343	3.59517
2	rs17025737	84954601	3.59517
2	rs534933736	84955564	3.59517
2	rs769161047	84956924	3.59517
2	rs3884258	84958036	3.59517
2	rs79109294	84959508	3.59517
2	rs78585988	84963853	3.59517
2	rs12618058	84964023	3.59517
2	rs75472912	84965033	3.34294
2	rs17038084	84965158	3.34294
2	rs76702861	84965724	3.34294
2	rs59165196	84965966	3.34294
2	rs1947785	84974075	3.34294
2	rs17025759	84975841	3.34294
2	rs566881449	84978006	3.20495
2	rs12623259	84980788	3.46055
2	rs78060911	84984282	3.34294
2	rs79487529	84984733	3.34294
2	rs17025770	84985535	3.34294
2	rs12620746	84990265	3.34294
2	rs56073933	84992319	3.34294
2	rs111836520	84992853	3.34294
2	rs74394764	84993645	3.34294
2	rs56128602	84994591	3.34294
2	rs530260389	84995027	3.34294
2	rs56323234	84995211	3.34294
2	rs3883936	84997123	3.34294
2	rs75254301	84999190	3.34294
2	rs56321854	85000311	3.34294
2	rs56065743	85000321	3.34294
2	rs12620326	85007878	3.34294
2	rs12621148	85008144	3.34294
2	rs57329805	85009487	3.34294
2	rs114462151	85011004	3.34294
2	rs34773304	85015153	4.7929
2	rs56000191	85016660	3.34294
2	rs137988243	85017115	3.34294
2	rs17040865	85017663	3.65247
2	rs55812335	85018983	3.34294
2	rs528912139	85021619	3.34294
2	rs17498115	85022172	3.34294
2	rs80215069	85024957	3.34294
2	rs56367002	85025669	3.34294
2	rs75789682	85032029	3.34294
2	rs566229969	85032089	3.34294
2	rs76175650	85033200	3.34294
2	rs75043878	85036130	3.34294
2	rs75000390	85036733	3.34294
2	.	85041760	3.34294
2	.	85041762	3.34294
2	rs17025830	85049743	3.34294
2	rs140213290	85051420	3.34294
2	rs17025837	85055756	3.34294
2	rs2276608	85055923	3.34294
2	rs79014602	85056113	3.20495
2	rs200265611	85056206	3.34294
2	rs79908510	85056272	3.34294
2	rs2272512	85059326	3.20579
2	rs2272514	85059396	3.20579
2	rs2702028	85062501	3.04062
2	.	87418991	3.3213
2	rs62644989	87419054	3.32948
2	.	91499933	3.1707
2	.	91499940	3.92445
2	.	91520437	3.28861
2	rs36132675	91988435	3.44624
2	.	92197314	3.9108
2	.	92199341	3.09734
2	.	92239338	3.27393
2	.	92353105	3.13053
2	.	92353106	3.27679
2	.	92353222	3.31426
2	.	92370765	3.23262
2	.	92558567	4.6216
2	.	92912911	3.32012
2	.	93375152	3.04697
2	.	93488910	3.0751
2	rs759113905	95942244	3.64359
2	rs34662503	99680994	3.00463
2	rs13025864	99684462	3.00463
2	rs577910151	99684941	3.00463
2	rs34363880	99712498	3.00463
2	rs12469090	99717027	3.00463
2	rs140544521	99718546	3.00463
2	rs56179581	99718750	3.00463
2	rs6722178	104414778	3.19031
2	rs60679836	104433436	3.22614
2	rs75743106	110065717	3.00753
2	rs11240789	110067236	3.2324
2	rs12477779	110110057	3.58353
2	rs56028087	110110758	3.91116
2	rs17842650	110115274	3.96577
2	rs542894291	110115893	4.2652
2	rs3806525	110117223	3.96577
2	rs3806524	110117552	3.96577
2	rs2043863	110118660	4.75523
2	rs2118828	110119474	4.75523
2	rs4953840	110119880	4.16488
2	rs546894357	110121073	4.6562
2	rs2043864	110121431	3.65404
2	rs13386424	110122469	4.16488
2	rs2048243	110125122	4.16488
2	rs1567366	110126152	4.16488
2	rs72826888	110127050	4.16488
2	rs3789736	110128471	3.71557
2	rs3789735	110128565	3.71557
2	rs1509422	110128770	3.23262
2	rs3789733	110128779	3.71557
2	rs3838315	110129109	3.71557
2	rs12999216	110130231	3.23262
2	rs11240790	110131531	3.71557
2	rs13421489	110132389	3.71557
2	rs13413536	110132523	3.71557
2	rs34458851	110133779	3.71557
2	rs62160545	110135346	3.71557
2	rs10179522	110136202	3.71557
2	rs75593525	110136418	3.71557
2	rs4953841	110137465	3.71557
2	rs11688553	110138685	3.71557
2	rs796306659	110139204	4.06941
2	rs57912565	110139985	3.71557
2	rs17842062	110140590	3.71557
2	rs551110231	110141972	3.76828
2	rs112530602	110142437	3.71557
2	rs59965855	110142502	3.71557
2	rs4368380	110143055	3.71557
2	rs4353695	110143072	3.71557
2	rs2864665	110143318	3.71557
2	rs3752863	110144685	3.71557
2	rs3789732	110147642	3.71557
2	rs1509417	110148087	3.71557
2	rs1509416	110148166	3.71557
2	rs1848682	110148330	3.71557
2	rs1396750	110148519	3.71557
2	rs7599788	110148838	3.71557
2	rs13423556	110149329	3.71557
2	rs62160547	110150839	3.71557
2	rs11903833	110151312	3.71557
2	rs10168630	110152934	3.71557
2	rs11676044	110153780	3.71557
2	rs573779454	110153983	3.71557
2	rs113910892	110155098	3.71557
2	rs13429665	110155679	3.71557
2	rs4953755	110155909	3.71557
2	rs35055335	110156073	3.04388
2	rs13424486	110156171	3.71557
2	rs543550162	110158927	3.71557
2	rs58635772	110160461	3.71557
2	rs17842678	110160594	3.71557
2	rs3817140	110161464	3.23262
2	rs2271244	110161744	3.71557
2	rs11675767	110165126	3.71557
2	rs17842675	110165484	3.71557
2	rs7421614	110166791	3.71557
2	rs72826898	110172717	3.71557
2	rs72828803	110175098	3.71557
2	rs78458865	110176040	3.71557
2	rs2271245	110178290	3.71557
2	rs12620593	110182018	3.71557
2	rs11240791	110182071	3.23262
2	rs2202875	110183031	3.71557
2	rs906815	110184919	3.71557
2	rs6758737	110186853	3.71557
2	rs6707877	110187024	3.71557
2	rs10167781	110187562	3.71557
2	rs139627954	110187909	3.71557
2	rs4953845	110188612	3.71557
2	rs6717760	110190861	3.71557
2	rs11677886	110191398	3.71557
2	rs201762465	110191917	3.71557
2	rs6707554	110192047	3.23262
2	rs151023916	110193413	3.23262
2	rs200607861	110194909	3.71557
2	rs199834024	110194928	3.71557
2	rs3086118	110198798	3.71557
2	rs12614572	110200124	3.71557
2	rs13413818	110200814	3.71557
2	rs36086413	110202125	3.71557
2	rs11240794	110202321	3.71557
2	rs537642799	110207618	3.71557
2	rs199542257	110207626	3.71557
2	rs2089640	110207917	3.71557
2	rs72828812	110213470	3.71557
2	rs72828814	110213541	3.71557
2	rs6708797	110214804	3.71557
2	rs11240795	110215738	3.71557
2	rs12618780	110215842	3.71557
2	rs10793770	110217046	3.71557
2	rs10173717	110225473	3.71557
2	rs7608039	110226508	3.71557
2	rs7565589	110226611	3.71557
2	rs7608263	110226722	3.71557
2	rs201361400	110230221	3.44285
2	rs368135711	110260135	3.24512
2	rs369088446	110273756	3.71557
2	rs553946492	110275600	3.71557
2	rs113145871	113561699	3.51046
2	rs76348635	124386065	3.2019
2	rs17013014	125764660	3.27108
2	rs10179884	125771507	3.27108
2	rs4972234	125812995	3.11725
2	rs4972235	125813022	3.11725
2	rs192918097	125895114	3.16787
2	rs62651673	125895140	3.60206
2	rs111214583	125895174	3.16235
2	rs796242731	128961329	3.04842
2	rs66587031	128975212	3.50418
2	rs74799315	132744635	3.09345
2	rs13034704	133603604	3.55006
2	rs78868446	134009726	3.56543
2	rs7561901	134011063	3.56543
2	rs12105046	134011337	3.56543
2	rs16829907	134014616	3.56543
2	rs11685957	134015266	3.56543
2	rs11687221	134015399	3.56543
2	rs78475082	134016249	3.56543
2	rs201626142	134016327	3.56543
2	rs35098679	134016328	3.56543
2	rs12477108	134016388	3.56543
2	rs6731320	134017085	3.56543
2	rs7583605	134022350	3.56543
2	rs6430484	134024209	3.56543
2	rs12466145	134025824	3.56543
2	rs61066376	134026200	3.10281
2	rs7592203	134026210	3.56543
2	rs16829948	134028020	3.56543
2	rs6711164	134029202	3.56543
2	rs60305738	134030538	3.56543
2	rs6708783	134030869	3.56543
2	rs6719360	134031138	3.56543
2	rs75424755	134031353	3.56543
2	rs77981466	134032615	3.56543
2	rs77694032	134033452	3.56543
2	rs12465256	134037423	3.56543
2	rs6735616	134038176	3.56543
2	rs138976643	134043182	3.56543
2	rs199732916	134044600	3.56543
2	rs145632383	134045190	3.56543
2	rs150892124	134046177	3.56543
2	rs202160623	134047442	3.56543
2	rs147172775	134048455	3.56543
2	rs79055670	134049832	3.56543
2	rs75957759	134051183	3.56543
2	rs76424552	134052284	3.56543
2	rs75231363	134052678	4.10342
2	rs74909454	134054801	4.10342
2	rs536756804	134060264	3.27951
2	rs190984930	134064190	3.27951
2	rs7599411	134065056	3.27951
2	rs147035134	134065470	3.27951
2	rs11688645	134065854	3.27951
2	rs6741770	134065904	3.27951
2	rs11680460	134068104	3.27951
2	rs4954104	134068735	3.27951
2	rs6757888	134069736	3.27951
2	rs368198494	134070982	3.10414
2	rs11684241	134072792	3.03485
2	rs11688324	134073124	3.03485
2	rs11688332	134073149	3.03485
2	rs4953900	134073548	3.03485
2	rs17710648	134074552	3.03485
2	rs80081545	134075027	3.03485
2	rs11684754	134076300	3.03485
2	rs1257169	134206291	4.27124
2	rs1257168	134206321	4.6073
2	rs373512433	134968639	3.50197
2	rs113366206	134977605	3.08688
2	rs10928525	134978568	3.86328
2	rs79441142	134980436	3.86328
2	rs16831235	134987559	3.86328
2	rs74840461	134990816	3.86328
2	rs34100645	135048371	3.12188
2	rs568289954	135306284	3.15169
2	rs756134963	135659071	3.08045
2	rs57684558	137303363	3.18026
2	rs546671840	138783885	4.43451
2	rs56678686	138788742	4.43451
2	rs567499	140594031	3.57398
2	rs488610	140597175	3.63153
2	rs72851890	143936692	4.84194
2	rs77628066	144065762	3.18609
2	rs368786706	146902410	3.04614
2	rs10566367	148895874	3.54638
2	rs60693991	148978750	3.29354
2	rs1979481	149057852	4.42389
2	rs6725457	149058421	3.57643
2	rs13007373	149058996	4.42389
2	rs1471647	149059014	4.42389
2	rs1471648	149059080	4.42389
2	rs1471649	149059272	4.42389
2	rs6724064	149059616	4.77314
2	rs6729969	149059740	4.65443
2	rs6712959	149059770	4.65443
2	rs186460914	152160686	3.22163
2	rs13397314	152231859	3.35853
2	rs7582719	153570905	3.64859
2	rs17186802	156134203	3.10474
2	rs11377289	156279786	3.01323
2	rs114081538	158852695	3.5367
2	rs10195244	158868927	4.00529
2	rs796872480	158869404	3.91257
2	rs13009629	158869706	4.00529
2	rs6755946	158869734	4.00529
2	rs6741497	158869978	4.00529
2	rs11687201	158870408	4.00529
2	rs13015350	158870767	4.00529
2	rs12998692	158871309	4.00529
2	rs11681982	158871690	4.55909
2	rs13420476	158872526	4.00529
2	rs13400168	158876759	4.0434
2	rs777145863	159135999	3.74136
2	.	159136031	3.33781
2	.	160273715	3.23426
2	rs7572202	160429040	3.0913
2	rs7425764	160443120	3.0913
2	rs71006603	160449829	3.0913
2	rs12692600	160450549	3.28601
2	rs12472445	160453356	3.0913
2	rs4233812	166965826	3.235
2	rs4493276	166967347	3.235
2	rs5836127	166968377	3.235
2	rs6760867	166976935	3.235
2	rs1511208	166977749	3.235
2	rs2390510	166978650	3.235
2	rs9808208	166984402	3.235
2	rs6432962	166985064	3.235
2	rs12621428	166998277	3.235
2	rs143225106	166999403	3.235
2	rs2390546	166999421	3.235
2	rs1995948	167003837	3.235
2	rs2175412	167004236	3.235
2	rs1473042	167004351	3.235
2	rs6723193	167009831	3.235
2	rs7580770	167011283	3.235
2	rs4605386	167011689	3.235
2	rs35397745	167014030	3.235
2	rs10188981	167019093	3.53136
2	rs7579021	167023217	3.64283
2	rs200586169	167024117	3.64283
2	rs7589858	167024380	3.64283
2	rs9751861	167025095	3.64283
2	rs13431725	167027357	3.40749
2	rs6707299	167030233	3.64283
2	rs6726686	167031288	3.64283
2	rs7576456	167036925	3.19832
2	rs7592671	167068080	3.66595
2	rs7599374	167069444	3.66595
2	rs4667941	167086954	3.13407
2	rs746698426	167651267	4.41488
2	rs62170687	170453454	3.44273
2	rs12617512	172421710	3.23033
2	rs680062	173566010	3.15764
2	rs579402	173566097	3.15764
2	rs493998	173566498	3.00432
2	rs501548	173567350	3.00432
2	rs558124	173567565	3.15764
2	rs11340192	173569035	3.00432
2	rs56149249	173569039	3.00432
2	rs632766	173570352	3.15764
2	rs546613	173571417	3.15764
2	rs13014375	174768303	3.3267
2	rs77946005	176118882	3.37603
2	rs4666621	183232792	4.47147
2	rs10174749	183236450	3.77624
2	rs4666900	183239060	3.27401
2	rs550031350	183254522	3.77624
2	rs2368358	183254587	3.27401
2	rs981867	183255319	3.27401
2	rs9679439	183256302	3.27401
2	rs7605798	183257397	3.27401
2	rs112868803	183259431	3.27401
2	rs10931071	183260135	3.27401
2	rs10609052	183260194	3.27401
2	rs898946	183260845	3.27401
2	rs1979359	183261257	3.27401
2	rs112014165	183262725	3.27401
2	rs7571945	183262821	3.27401
2	rs199632983	187218239	4.01051
2	rs11901480	190664614	3.42113
2	rs74189537	192118059	3.81135
2	rs34306894	192120326	3.40616
2	rs6737056	192120630	4.13136
2	rs12987005	192121228	3.40616
2	rs73045760	192121378	3.40616
2	rs16824104	192121497	3.40616
2	rs34410335	192122204	3.40616
2	rs13008224	192124422	3.40616
2	rs13035034	192124630	3.40616
2	rs13015626	192125558	3.40616
2	rs13026328	192126453	3.40616
2	rs67194313	192126731	3.40616
2	rs13000806	192126805	3.40616
2	rs150067959	192126841	3.35813
2	rs13006906	192127373	3.40616
2	rs10497723	192127597	3.40616
2	rs73045778	192128813	3.40616
2	rs75020564	192128901	3.40616
2	rs35330034	192129634	3.40616
2	rs34669685	192129821	3.40616
2	rs72095306	192130217	3.40616
2	rs35358518	192130556	3.40616
2	rs10931526	192133107	3.09162
2	rs28419013	192136750	4.13136
2	rs10166176	192137137	3.40616
2	rs74795767	192140506	3.09162
2	rs13415196	192151129	3.24018
2	rs13426065	192153960	3.07811
2	rs7588789	192156356	3.07811
2	rs56368303	192157589	3.02835
2	rs10672298	192158377	3.07811
2	rs7577856	192160612	3.07811
2	rs772123346	195216835	3.1098
2	rs200930474	195227339	3.40583
2	rs12615688	195250370	3.40583
2	rs35751986	195263748	3.40583
2	rs777290	195307601	3.07489
2	rs1524036	195333329	3.11464
2	rs62202983	195335313	3.98172
2	rs199883198	195373951	4.20544
2	rs12994386	195389854	3.09729
2	rs66677972	195389957	3.38248
2	rs6434780	195470558	3.39545
2	rs11897464	195478572	3.26777
2	rs1500608	195482075	3.39545
2	rs4850621	195484850	3.39545
2	rs71012492	195500103	3.39545
2	rs6732306	195541396	3.33923
2	rs13033908	195544216	3.07022
2	rs200576615	195545791	3.08884
2	rs1554169	195550856	3.3752
2	rs60823455	195571159	3.15789
2	rs10198094	195574262	3.15789
2	rs7566549	195577694	3.53835
2	.	196491377	3.28845
2	rs11441092	196564954	3.20038
2	rs73053080	196617871	3.09431
2	rs138063163	196636012	3.16229
2	rs7579889	196637548	3.91151
2	rs16855610	196640040	3.91151
2	rs6719394	196646963	3.91151
2	rs59490830	196648087	3.91151
2	rs34133636	196657026	3.91151
2	rs80292917	196658248	3.91151
2	rs73055118	196663586	3.91151
2	rs58063305	196666481	3.91151
2	rs61446671	196668726	3.91151
2	rs16856309	196672291	3.91151
2	rs16856316	196673078	3.91151
2	rs57051535	196677710	3.91151
2	rs111956391	196688885	3.91151
2	rs374457765	196689655	3.91151
2	rs372253371	196692166	3.91151
2	rs375283625	196692289	3.91151
2	rs112221484	196692413	3.91151
2	.	196695810	4.21631
2	rs73045554	196702056	3.91151
2	rs60931012	196704958	3.91151
2	rs9750402	196706103	3.91151
2	rs9752394	196706112	3.91151
2	rs149884026	196709746	3.91151
2	rs142867974	196710382	3.91151
2	rs199830867	196710866	3.29209
2	rs6434882	196714349	3.91151
2	rs6761349	196715833	3.91151
2	rs57670233	196717628	3.91151
2	rs6751627	196718655	3.91151
2	rs58883521	196723853	3.91151
2	rs58158104	196725368	3.30601
2	rs6735943	196739030	3.91151
2	rs6736563	196739512	3.91151
2	rs73060801	196749847	3.91151
2	rs16857304	196752382	3.91151
2	rs115318365	196755618	3.91151
2	rs112092469	196755771	3.91151
2	rs141475462	196756876	3.91151
2	rs138994279	196757255	3.91151
2	rs6721264	196760320	3.91151
2	rs112968873	196829664	3.09356
2	rs6716525	196829673	3.09356
2	rs73062959	196830205	3.09356
2	rs3839045	196847458	3.40329
2	rs59361073	196853910	3.22563
2	rs543444146	199801937	3.62543
2	rs74182322	199913194	3.12016
2	rs62171545	205399477	3.05904
2	rs62171546	205399479	3.05904
2	rs62171547	205399485	3.84741
2	rs3217266	206547997	3.07125
2	rs13393505	206583386	3.14237
2	rs3821170	206588586	3.14237
2	rs3732079	206594743	3.14237
2	rs17215792	207077185	3.54046
2	rs2287504	207082752	4.10724
2	rs58293149	207086051	5.10303
2	rs2302870	207088682	5.10303
2	rs10515947	207107946	3.71829
2	rs35303892	207533213	3.18602
2	rs35927486	207661601	3.77859
2	rs1055229	207666959	3.44503
2	rs4347812	207668646	3.05168
2	rs12615798	207669676	3.30918
2	rs58432475	207723874	3.36012
2	rs2021858	207826807	3.56751
2	.	208322847	3.48665
2	rs72939923	214145196	3.13342
2	.	215025246	4.31176
2	.	215025256	4.07376
2	rs112335760	215090899	3.12558
2	rs10168191	215927880	3.28836
2	rs751444481	218054554	3.18615
2	rs35657707	221826356	3.15596
2	rs72969174	221827415	3.15596
2	rs36073141	221830724	3.15596
2	rs13033523	221830748	3.15596
2	rs35711906	221830922	3.15596
2	rs12472013	221831500	3.15596
2	rs12996415	221832190	3.15596
2	rs34319787	221834242	3.15596
2	rs553523994	221835467	3.15596
2	rs35823479	221837015	3.15596
2	rs34601410	221838256	3.15596
2	rs13009440	221839564	3.15596
2	rs34890272	221841974	3.15596
2	rs35702911	221841976	3.15596
2	rs13028740	221841978	3.15596
2	rs35887189	221842580	3.15596
2	rs71432670	221844426	3.15596
2	rs13019887	221845996	3.15596
2	rs13027058	221847086	3.15596
2	rs12471231	221848388	3.15596
2	rs7557980	221849091	3.15596
2	rs34276464	221852552	3.15596
2	rs35516540	221856180	3.15596
2	rs796358807	221859988	3.15596
2	rs142166058	221861077	3.15596
2	rs199978783	221861109	3.15596
2	rs76875468	221861191	3.15596
2	rs12989501	221861252	3.15596
2	rs34496039	221862147	3.15596
2	rs35908092	221862383	3.15596
2	rs145687456	221862495	3.15596
2	rs746969576	221862598	3.10952
2	rs13023345	221862626	3.15596
2	rs12997134	221862763	3.15596
2	rs12997851	221862841	3.15596
2	rs13002828	221862942	3.15596
2	rs34937459	221864396	3.15596
2	rs4084368	221866327	3.15596
2	rs6740854	221868559	3.15596
2	rs67616972	221869756	3.15596
2	rs35692948	221870420	3.15596
2	rs13023407	221871614	3.15596
2	rs33936528	221872140	3.36512
2	rs6736561	221874656	3.15596
2	rs34562277	221875079	3.15596
2	rs67159443	221879580	3.15596
2	rs13026086	221880828	3.15596
2	rs13017920	221888285	3.15596
2	rs13001135	221889189	3.15596
2	rs71432672	221891840	3.15596
2	rs80216061	221892426	3.15596
2	rs34409090	221893030	3.15596
2	rs35704517	221893742	3.15596
2	rs72952838	221898972	3.15596
2	rs71432674	221912086	3.80995
2	rs66978291	221913800	3.80995
2	rs71432675	221913845	3.80995
2	rs35487951	221914068	3.80995
2	rs13032884	221915020	3.80995
2	rs36116864	221915795	3.80995
2	rs66559505	221917538	3.264
2	rs35533220	221918332	3.264
2	rs17379035	221920016	3.264
2	rs17313325	221920385	3.264
2	rs17313354	221920737	3.264
2	rs34031802	221921105	3.264
2	rs17379321	221921826	3.264
2	rs17379369	221922731	3.264
2	rs13002370	221922893	3.264
2	rs34962785	221923568	3.264
2	rs34265522	221924008	3.264
2	rs17379697	221928601	3.264
2	rs66626702	221935051	3.264
2	rs144206351	221936922	3.264
2	rs35512144	221938345	3.264
2	rs13011703	221940146	3.264
2	rs35026635	221940728	3.264
2	rs753615491	221941244	3.06946
2	rs13019489	221941753	3.264
2	rs35313761	221942450	3.264
2	rs35249564	221942953	3.264
2	rs67524915	221945089	3.264
2	rs66980905	221946004	3.264
2	rs17314294	221947000	3.264
2	rs34909467	221948937	3.264
2	rs66755436	221954792	3.264
2	rs13008207	221957705	3.264
2	rs71432679	221961773	3.264
2	rs35046216	221966356	3.264
2	rs36038791	221972857	3.264
2	rs34451858	221974505	3.264
2	rs2081319	221975972	3.264
2	rs796760676	221976930	3.264
2	rs34116886	221980172	3.264
2	rs34962097	221982967	3.264
2	rs72954717	221983951	3.264
2	rs541038555	221989649	3.264
2	rs893359	224072155	3.19729
2	rs1031463	224073969	3.19729
2	rs10933033	224074451	3.19729
2	rs3997614	224077536	3.19729
2	rs3997616	224077844	3.19729
2	rs4674865	224078956	3.19729
2	rs1020613	224079815	3.19729
2	rs6436670	227261778	3.6482
2	rs4643535	227269093	3.86328
2	rs4608502	227269439	3.53925
2	rs7606754	227270464	3.86328
2	rs6721179	227345783	3.19138
2	rs4675171	227360428	3.19138
2	rs5839210	227363415	3.70377
2	rs4973267	227739693	3.39599
2	rs372510292	227740357	3.02082
2	rs59020074	227741293	3.02082
2	rs7589777	227744575	3.02082
2	rs34896558	227745020	3.02082
2	rs4973241	229970300	3.08954
2	rs76003240	231827386	3.38595
2	rs72978755	235276958	3.10122
2	rs72978757	235278415	3.10122
2	rs56273395	235549850	3.10062
2	rs56345798	235550362	3.10062
2	rs73127861	236500275	3.14454
2	rs13421791	236500917	3.14454
2	rs62189895	238740212	3.63432
2	rs62189898	238742695	3.63432
3	rs392670	314882	3.0446
3	rs73001649	1530927	3.04196
3	rs1000130	1535262	3.30364
3	rs1499258	1535548	3.30364
3	rs9814387	1537628	3.10997
3	rs9865122	1541336	3.11816
3	rs2731536	1544988	3.20586
3	rs2728006	1545229	3.25712
3	rs400048	1546176	3.42493
3	rs409524	1546677	3.63209
3	rs443052	1547235	3.25712
3	rs450994	1547436	3.25712
3	rs883846	2765632	3.05365
3	rs7623318	2766550	3.05365
3	rs9310849	2766672	3.05365
3	rs4643695	2767149	3.4618
3	rs9868989	2768413	3.32726
3	rs2320963	2768765	3.35863
3	rs11129291	2771071	4.66837
3	rs190269937	3482598	3.32084
3	rs55682475	3705115	3.49336
3	rs79449249	3714723	3.01936
3	rs781171178	3723308	3.58889
3	rs7651191	3724972	3.20294
3	rs55816643	3725101	3.58804
3	rs17036173	3738534	3.0041
3	rs711631	4814496	3.79452
3	rs112656932	5738041	4.16361
3	rs2437235	5738358	3.24772
3	rs2437236	5738419	3.24162
3	rs13061204	5738791	3.23084
3	rs13061906	5739138	3.34361
3	rs13066540	5739274	3.34361
3	rs60954445	5739844	3.48972
3	rs7632872	5744100	3.26688
3	rs1435364	5744415	3.24071
3	rs1435363	5744516	3.26688
3	rs7633652	5745092	3.11458
3	rs2444224	5745400	3.24071
3	rs12629173	5745489	3.24071
3	rs2444225	5746165	3.0864
3	rs6805822	5746626	3.24071
3	rs11710676	5746640	3.24071
3	rs11718707	5746657	3.24071
3	rs2444226	5746780	3.24071
3	rs1836580	5747735	3.24071
3	rs1435362	5747992	3.24071
3	rs920058	5749256	3.26688
3	rs144742151	11385016	3.07748
3	rs11301391	12222622	3.83209
3	rs7638232	12226004	4.11323
3	rs7616006	12226148	4.11323
3	rs7650082	12226280	4.11323
3	rs7650294	12226527	4.11323
3	rs9810259	12226691	4.11323
3	rs12491937	12226744	4.11323
3	rs11438979	12227070	4.11323
3	rs7641325	12227104	4.11323
3	rs13066322	12227766	4.11323
3	rs1596667	12361620	4.87844
3	rs2972167	12362332	4.87844
3	rs2938397	12366779	5.19675
3	rs2938396	12374340	4.87844
3	rs2028759	12377113	3.73189
3	rs2921190	12377976	3.94539
3	rs2921189	12379076	5.19675
3	rs4135262	12381740	3.23314
3	rs2972162	12383294	3.4338
3	rs67120425	12386302	3.23314
3	rs2959269	12387666	3.23314
3	rs2938395	12387969	4.26881
3	rs2959268	12388576	4.26881
3	rs2938394	12390069	4.26881
3	rs2938392	12393109	3.23314
3	rs2938389	12396161	3.4338
3	rs2972163	12396523	3.4338
3	rs2938387	12397888	4.56416
3	rs2921193	12400008	3.4338
3	rs2959273	12401232	4.56416
3	rs2959272	12401334	3.4338
3	rs11337165	12401616	5.19675
3	rs1875796	12402158	3.23314
3	rs2959271	12402964	4.56416
3	rs1151996	12404308	4.56416
3	rs1151997	12404505	3.4338
3	rs1151998	12404993	3.4338
3	rs1151999	12405654	3.4338
3	rs709147	12407441	4.56416
3	rs796313	12408029	3.4338
3	rs796290	12408184	3.4338
3	rs1822825	12408464	3.4338
3	rs1699337	12408594	4.56416
3	rs709148	12408667	3.4338
3	rs35082382	12408840	3.4338
3	rs709149	12408855	4.56416
3	rs141612861	12409416	3.76726
3	rs2307991	12409618	4.56416
3	rs709150	12409838	3.4338
3	rs61340471	12411796	4.57922
3	rs709151	12413500	4.57922
3	rs709152	12413535	3.4338
3	rs709153	12413681	4.57922
3	rs709154	12415335	4.57922
3	rs709155	12415944	4.57922
3	rs113808589	12416417	4.56928
3	rs709158	12421677	4.57922
3	rs11293844	12421965	3.4338
3	rs11287877	12422881	3.06313
3	rs1175540	12423744	4.57922
3	rs1175541	12423989	4.19702
3	rs1175542	12424715	3.4338
3	rs1175543	12424934	4.56928
3	rs1177809	12424991	4.56928
3	rs1175544	12425545	3.42655
3	rs1797912	12428740	3.09642
3	rs1152002	12430372	3.09275
3	rs9310429	13670184	4.32744
3	rs58060594	13673478	4.32744
3	rs59201683	14272502	3.40682
3	rs60455461	14272513	3.40682
3	rs201488124	14272546	3.16368
3	rs4685104	14273866	3.36957
3	rs6442438	14274254	3.4707
3	rs9813518	14275008	3.4707
3	rs1482038	14279677	3.285
3	rs4684200	14296785	3.63116
3	rs557007	16367483	3.02273
3	rs61222002	19957730	3.4209
3	rs9877596	20532127	3.238
3	rs12631763	20597454	3.66696
3	rs74700969	20598769	3.66696
3	rs74850768	20599665	3.69379
3	rs77207698	20601280	3.66696
3	rs9846133	20601676	3.66696
3	rs77629543	20601918	3.66696
3	rs367239	21380443	3.03297
3	rs62235474	21385243	3.2835
3	rs772621614	21396655	3.07925
3	rs151323035	21403869	5.44843
3	rs776642	21404791	3.07988
3	rs430387	21406307	3.07988
3	rs440905	21406342	3.07988
3	rs800605	21406404	3.07988
3	rs341865	21407735	3.07988
3	rs10674451	21407751	3.07988
3	rs3073115	21737458	3.45161
3	rs57005547	21742076	3.36947
3	rs6767782	22396303	3.22556
3	rs4624585	22396545	3.22556
3	rs6778816	22418772	3.22556
3	rs982355	22419609	3.22556
3	rs6549871	28676471	3.13775
3	rs9875435	28678730	3.13775
3	rs73053382	29002893	3.49013
3	rs62235718	29375111	4.38227
3	rs7372660	29375603	3.94271
3	rs13084147	29380479	3.38352
3	rs13059377	29383303	3.80217
3	rs745620740	29884465	3.38626
3	rs9874619	32100475	3.15156
3	rs11129488	32102914	3.44033
3	rs35008266	32103789	3.44033
3	rs748607	32107224	4.22585
3	rs17028867	32109411	3.97428
3	rs901092	32110335	3.97428
3	rs901090	32110983	5.24086
3	rs936787	32111245	3.97428
3	rs2035548	32112120	3.97428
3	rs35592924	32112645	3.97428
3	rs13061458	32112866	3.97428
3	rs13061945	32112930	3.97428
3	rs12634660	32113016	3.97428
3	rs34415495	32113164	3.97428
3	rs35840276	32113250	4.19172
3	rs9854295	32113851	3.97428
3	rs9816645	32113946	3.97428
3	rs9874858	32114247	3.97428
3	rs35505434	32114272	3.97428
3	rs34005278	32114513	3.71467
3	rs35175996	32114559	3.97428
3	rs9859518	32114790	3.97428
3	rs6763382	32114791	4.81616
3	rs9860131	32115035	3.97428
3	rs9880273	32115284	3.97428
3	rs9880298	32115315	3.97428
3	rs9860638	32115448	3.97428
3	rs4345104	32115615	3.97428
3	rs7433209	32115822	4.03391
3	rs60387560	32115835	4.03391
3	rs13060057	32116079	3.97428
3	rs11925962	32116135	3.97428
3	rs11129490	32116296	3.97428
3	rs9828086	32116474	3.97428
3	rs11129491	32116486	3.97428
3	rs9870851	32117061	3.97428
3	rs6762236	32117670	3.49417
3	rs11719689	32118044	3.97428
3	rs9820854	32118339	3.97428
3	rs9842999	32118748	3.97428
3	rs12633891	32119422	5.24086
3	rs4395429	32119777	3.97428
3	rs4557196	32119978	3.97428
3	rs9811351	32120046	3.97428
3	rs9811967	32120499	4.1714
3	rs11129493	32120660	3.90763
3	rs28406868	32121519	3.48228
3	rs35642355	32121652	3.02794
3	rs7611385	32122505	4.51884
3	rs11713972	32123351	4.15971
3	rs11129494	32123496	4.15971
3	rs573109202	32125031	4.55346
3	rs2018137	32126112	4.55346
3	rs60970914	32130695	3.26328
3	rs60875187	32131174	3.05085
3	rs11129495	32131486	3.26328
3	rs12486516	32131494	3.05085
3	rs35690420	32134918	3.26328
3	rs2167385	32135776	3.32855
3	rs2341421	32141391	4.11143
3	rs9841658	32141657	4.11143
3	rs13068621	32142016	3.05085
3	rs11286209	32142124	4.11143
3	rs2122852	32143025	3.41465
3	rs7641579	32144011	4.11143
3	rs9833160	32144911	4.62361
3	rs113949920	32144934	4.62361
3	rs34978571	32145000	4.62361
3	rs113895191	32145196	4.62361
3	rs11129496	32145405	4.62361
3	rs11129497	32145584	4.62361
3	rs35370467	32145764	3.05085
3	rs9876851	32146388	4.62361
3	rs9839669	32146451	4.62361
3	rs9839702	32146514	4.62361
3	rs34918632	32147212	4.11143
3	rs56202457	32147533	3.87811
3	rs10049223	32147756	4.60189
3	rs10049381	32147799	4.60189
3	rs10049382	32147899	4.35458
3	rs28620383	32148309	4.35458
3	rs9854651	32148992	3.61654
3	rs7612264	32153935	3.20246
3	rs11707183	32154385	3.20246
3	rs12715198	32154531	3.20246
3	rs35621451	32154755	3.20246
3	rs11708126	32154842	3.20246
3	rs9821033	32155258	3.20246
3	rs7651041	32155839	3.20246
3	rs9826638	32156434	3.18802
3	rs9826927	32156591	3.20246
3	rs7624416	32157726	3.20246
3	rs7613007	32157798	3.20246
3	rs2305362	32158741	3.20246
3	rs9834802	32160891	3.18802
3	rs9815304	32160960	3.18802
3	rs9835473	32163255	3.18802
3	rs11129501	32164721	3.18802
3	rs71068038	32165387	3.22113
3	rs6802739	32166939	3.3807
3	rs3749278	32167738	3.22098
3	rs3087806	32168258	3.22113
3	rs7363	32168435	3.22113
3	rs3929201	32168948	3.22113
3	rs1975654	32169138	3.5784
3	rs3863055	32169241	3.22113
3	rs1975653	32169242	3.22113
3	rs7653457	32169485	3.5784
3	rs7631298	32169563	3.22113
3	rs7611610	32169748	3.16896
3	rs9713506	32169942	3.88941
3	rs9714207	32169955	3.88941
3	rs534601087	32169971	3.28508
3	.	32169975	3.28508
3	rs76260702	32170003	3.12039
3	rs2100287	32172357	3.5784
3	rs2084739	32172536	3.22113
3	rs4392453	32172687	3.22113
3	rs13069254	32172720	3.22113
3	rs1839779	32172997	3.22113
3	rs7649036	32173286	3.5784
3	rs7638941	32173505	3.5784
3	rs6550100	32174169	3.5784
3	rs6550101	32174395	3.5784
3	rs1451524	32177303	3.5784
3	rs1451523	32177320	3.5784
3	rs4261916	32177492	3.5784
3	rs58670635	32191693	3.6005
3	rs9867908	32192151	3.69037
3	rs6550105	32193122	3.70115
3	rs10645260	32193201	3.67613
3	rs4955282	32359508	3.0533
3	rs6550116	32359651	3.0533
3	rs6550117	32359652	3.0533
3	rs6790376	32362002	3.0533
3	rs1440386	34151949	3.56751
3	.	34755591	3.16254
3	rs72365972	34852742	4.06722
3	rs4678714	34868680	3.98801
3	rs73070157	34882115	3.6784
3	rs55978999	34884043	3.6784
3	rs73063843	34929397	3.6784
3	rs776085434	35268755	3.0059
3	rs371339733	35293908	3.35018
3	rs35795606	36639849	3.06742
3	rs1354953	36640174	3.06742
3	rs1605541	36641240	3.06742
3	rs4678893	36642120	3.06742
3	rs906475	36662830	3.38637
3	rs2361282	36680741	3.16647
3	rs4605495	38099715	3.02849
3	rs55726813	38113640	3.17855
3	rs2073712	38114834	3.17927
3	rs34740698	38115510	3.04542
3	rs34090311	43119598	3.31408
3	rs143777938	43137465	3.1829
3	rs138300597	43137614	3.17457
3	rs7622016	43137894	3.17457
3	rs73083255	43138856	3.17457
3	rs73083258	43139316	3.17457
3	rs73083260	43139654	3.17457
3	rs9810300	43140947	3.17457
3	rs13327174	43148973	3.17457
3	rs9830244	43150190	3.81135
3	rs35757792	45115711	3.35724
3	rs62242540	45117542	3.05203
3	rs1982513	59710796	3.18237
3	rs11915829	60127992	3.68445
3	rs11921817	60130577	3.68445
3	rs199953273	60130787	3.68445
3	rs677759	61740104	3.52462
3	rs674993	61740730	3.56035
3	rs584959	61743050	4.16197
3	rs632091	61743387	3.07988
3	rs1718704	61744014	3.07988
3	rs687705	61745190	3.07988
3	rs62243984	65738640	3.35242
3	rs62243985	65740302	3.35242
3	rs28865666	66132645	3.3106
3	rs28621708	66132867	3.19057
3	rs77153383	66136113	3.18963
3	rs116237182	66137284	3.18963
3	rs78285192	66138496	3.18963
3	rs78469887	66140683	3.10574
3	rs796897354	66141515	3.78015
3	rs28545313	66141687	4.30892
3	rs56231001	66141729	3.43878
3	rs28367017	66142143	3.43878
3	rs28622585	66143412	4.30892
3	rs56364700	66143947	4.30892
3	rs28445802	66145596	4.30892
3	rs28599612	66145889	4.30892
3	rs34153765	66145901	4.30892
3	rs28526475	66146153	4.30892
3	rs142356281	66146491	4.30892
3	rs62245235	66146758	4.30892
3	rs61195034	66146771	4.30892
3	rs112742441	66147156	4.20176
3	rs79968143	66147233	4.30892
3	rs113133694	66148032	4.30892
3	rs73127759	66148113	4.30892
3	rs62245240	66148316	4.30892
3	rs62246865	66148369	4.30892
3	rs62246866	66148586	4.09082
3	rs62246867	66148821	4.30892
3	rs62246868	66148922	4.30892
3	rs146822337	66150508	3.64378
3	rs28707575	66151656	4.09082
3	rs73127765	66151866	4.09082
3	rs28409538	66154215	4.12073
3	rs28534383	66154262	4.30892
3	rs28480121	66154290	4.30892
3	rs145763646	66173478	3.69637
3	rs199556619	66174135	3.12194
3	rs142517401	66175462	3.12194
3	rs148375647	66176610	3.12194
3	rs6798608	66416685	3.23314
3	rs17732997	70421683	3.01403
3	.	73563014	3.4803
3	rs371714352	75691186	3.25065
3	rs76740173	75694283	3.1243
3	rs201724473	85371681	3.168
3	rs76529078	87839030	3.34698
3	rs138915608	87882744	3.86838
3	rs71131531	87946628	3.72654
3	rs2015394	87961002	3.24192
3	rs2915280	87962960	3.24192
3	rs1827534	87963317	3.24192
3	rs1991658	87963556	3.24192
3	rs2919263	87963785	3.24192
3	rs2915278	87964218	3.24192
3	rs2919274	87966070	3.24192
3	rs1393919	87966888	3.24192
3	rs1431150	87967375	3.24192
3	rs11720863	87968976	3.24192
3	rs6792557	87969763	3.39892
3	rs4858926	87981395	3.13389
3	rs11708981	88016188	3.13389
3	rs145928546	88020369	3.11244
3	rs35772212	88482099	3.56416
3	rs4323013	88483233	3.56416
3	rs4408879	88483266	3.56416
3	rs13065139	88484220	3.56416
3	rs13085289	88484278	3.56416
3	rs4368507	88487126	3.56416
3	rs7643928	88487694	3.56416
3	rs13083995	88489510	3.56416
3	rs375717394	88505027	3.45296
3	rs751437529	88508379	3.61297
3	rs7653127	88535585	3.63545
3	rs35945846	88538854	4.40088
3	rs6803234	88540097	3.61297
3	rs10707794	88540938	3.61297
3	rs7614273	88542677	3.61297
3	rs9878827	88548089	3.61297
3	rs7428353	88550938	3.61297
3	rs7429379	88558125	3.61297
3	rs144923504	88559539	3.61297
3	rs6419877	88560317	3.61297
3	rs7637840	88561177	3.61297
3	rs10663522	88561710	3.61297
3	rs7432027	88562273	3.61297
3	rs7432026	88562447	3.61297
3	rs6551346	88564355	3.61297
3	rs6551348	88569430	3.61297
3	rs138705379	88570278	3.61297
3	rs7372825	88571032	3.61297
3	rs9827875	88571478	3.61297
3	rs6551352	88574984	3.61297
3	rs6768591	88575488	3.61297
3	rs72274572	88576738	3.2186
3	rs9755671	88584153	3.61297
3	rs9861644	88588181	3.2186
3	rs5850861	88608214	3.10369
3	rs9859311	88630342	3.01305
3	.	88651228	3.61297
3	rs13100049	88652413	3.61297
3	rs146063350	88656810	3.61297
3	rs13063234	88657088	3.61297
3	rs13068692	88657597	3.61297
3	rs13074030	88658195	4.43711
3	rs9820989	88661597	3.61297
3	rs13073423	88665284	3.61297
3	rs34610099	90399739	3.81248
3	.	90679268	3.00454
3	.	90775061	4.132
3	.	90793131	3.03499
3	.	90803839	3.78068
3	.	90807685	3.049
3	.	90813912	3.15447
3	.	90824111	3.0122
3	.	90844690	4.33227
3	.	90854161	3.59057
3	.	90858544	3.41851
3	.	90869801	4.28685
3	.	90897262	3.25352
3	.	90905132	3.03654
3	.	90929421	3.17737
3	.	90938679	4.77083
3	.	90948227	3.27992
3	.	90948237	3.33124
3	.	90949960	3.05571
3	.	90989064	5.20614
3	.	91074518	3.13006
3	.	91083490	3.04605
3	.	91124996	3.17095
3	.	91128029	3.46788
3	.	91148165	3.82827
3	.	91172369	3.17685
3	.	91182171	3.97469
3	.	91182187	3.9914
3	.	91187132	3.57414
3	.	91190210	4.28133
3	.	91210631	3.49744
3	.	91248401	3.0913
3	.	91741722	3.18052
3	.	91937772	3.09724
3	.	93651689	3.46143
3	rs4572809	94009333	3.32057
3	rs921727	94114664	3.15379
3	rs370846468	95017774	3.38658
3	rs142635806	98026612	3.02604
3	rs832093	98054029	4.17947
3	rs5017095	98061531	4.17947
3	rs13096852	100190798	3.19552
3	rs71620020	100201970	3.2362
3	rs71625273	100215397	4.13674
3	rs549779597	100222990	3.22156
3	rs138472354	100226304	3.05463
3	rs6763680	100238189	3.08799
3	rs4928165	100241148	3.08799
3	rs6808469	100242940	3.08799
3	rs34745071	100247279	3.2362
3	rs11709563	100251358	3.08799
3	rs6772774	100252151	3.08799
3	rs34384409	100255171	3.08799
3	rs6774538	100256670	3.08799
3	rs10936147	100257163	3.08799
3	rs13084945	100257935	3.2362
3	rs6791887	100262234	3.08799
3	rs566977209	100274894	3.11571
3	rs11710065	100277634	3.08799
3	rs16847139	100280332	3.08799
3	rs200220864	100284354	3.2362
3	rs6787301	100293992	3.08799
3	rs71313591	100308204	3.08799
3	rs67060395	100309194	3.08799
3	rs6764125	100309705	3.08799
3	rs3772694	100312465	3.08799
3	rs6762794	100314425	3.08799
3	rs34700788	100316826	3.08799
3	rs34314126	100322759	3.08799
3	rs10511178	100322859	3.08799
3	rs34745815	100337772	3.5123
3	rs62274582	100576347	3.41206
3	rs13083051	100578835	3.41206
3	rs34787739	100601790	3.41206
3	rs62274596	100603221	4.7428
3	rs1718281	100635854	3.41206
3	rs138970020	100673519	4.7428
3	rs62274025	100716672	4.7428
3	rs74755961	100760513	3.41206
3	rs72208599	100802755	3.298
3	rs35008478	100890984	3.22315
3	rs4928107	101044793	4.4383
3	rs71315221	101045578	4.4383
3	rs13084328	101051130	3.29499
3	rs16843187	101052040	3.29499
3	rs144618874	101056041	3.29499
3	rs1584481	101060158	3.74112
3	rs1900909	101060343	3.29499
3	rs13084743	101060882	3.74112
3	rs34109547	101061080	3.29499
3	rs377198812	101067468	3.74112
3	rs16843205	101071135	3.74112
3	rs199899048	101079093	3.74112
3	rs13086306	101085138	3.29499
3	rs138224331	101098688	3.5904
3	rs993159	101130743	4.02164
3	rs141474426	101687488	4.35008
3	rs112043532	101689752	4.35008
3	rs113337658	101706947	4.35008
3	rs189905770	101723617	4.35008
3	rs200862375	101730228	3.09751
3	rs7628891	101857058	4.35008
3	rs10936815	101884110	3.22454
3	rs34868689	101894816	4.50626
3	rs35590499	101924919	4.35008
3	rs71315262	101944318	4.50626
3	rs142947483	103731077	3.50892
3	rs73179841	105621573	3.64378
3	rs2120581	105622159	4.22004
3	rs1978973	105622370	3.64378
3	rs144912163	105623499	4.22004
3	rs73179854	105624517	4.22004
3	rs150904374	105625094	4.66878
3	rs13073115	105625488	4.66878
3	rs536111635	105625968	4.66878
3	rs143889811	105626484	4.66878
3	rs73181417	105627834	4.56225
3	rs73181419	105629806	4.22004
3	rs202236240	109809694	3.82886
3	rs749531852	109822226	3.58788
3	rs77092128	112736910	4.05488
3	rs16859994	112739334	3.43063
3	rs6778691	112745860	3.43063
3	rs75312190	112747552	4.05488
3	rs575745142	112749932	3.43063
3	rs62262928	112754797	3.43063
3	rs13320001	112755101	3.43063
3	rs6780608	112758369	3.43063
3	rs62262929	112758425	4.05488
3	rs9813571	112762384	3.43063
3	rs10511315	112763275	3.43063
3	rs60821050	113093697	3.15101
3	rs72954065	113096852	3.15101
3	rs13066316	113204881	3.24374
3	rs11434499	113435735	3.11126
3	rs373627644	113522541	3.43545
3	rs2904196	117627771	3.04201
3	rs59073421	120151051	3.17535
[truncated: 8,531 more rows]

[truncated: 17 more sheets: Figure3d, Figure4a, Figure4b, Figure5a, Figure5b, Figure5c-d, Figure5e, Figure6a, Figure6b, Figure6c, Figure6d, SupplFigure1a, SupplFigure1b-c, SupplFigure1d, SupplFigure2a-b, SupplFigure3a, SupplFigue3b]
